# Supplementary material for: Essential Amino Acid Enrichment and Positive Selection Highlight Endosymbiont's Role in a Global Virus-Vectoring Pest
Source: mSystems. 2021 Feb 2;6(1):e01048-20. doi: 10.1128/mSystems.01048-20 (PMC7857533; doi:10.1128/mSystems.01048-20)
Supplement: TABLE S3 [file mSystems.01048-20-st003.xlsx]

## Sheet: Sheet1
CompId	NodeId	AlleleFreq	Pheno0Count	Pheno0TotalCount	Pheno1Count	Pheno1TotalCount	NACount	NATotalCount	Significant?	p-value	q-Value	EstEffect	WaldStat	Sequence	SequenceLength	Annotations(sep=	)
0	n40797	7	5	5	2	7	0	0	Yes	7.30356e-07	0.000108823	-1.35527	8.20052	AGTTTGGTAGAGCGCGTGGTTTGGGACCACGA	32	UDAE_03343_tRNA-Pro(tgg)	TERR_03732_tRNA-Pro(tgg)	XP23_00875_tRNA-Pro(tgg)	XP22_00870_tRNA-Pro(tgg)	XP21_00884_tRNA-Pro(tgg)	XP18_00881_tRNA-Pro(tgg)	XP15_00879_tRNA-Pro(tgg)	XIPG_00015_tRNA-Pro(tgg)	XIP2_00015_tRNA-Pro(tgg)
0	n27124	7	5	5	2	7	0	0	Yes	7.30356e-07	0.000108823	-1.35527	8.20052	AAATCAGCAGTAGAAAGACCAAACTTTGCATTTGTGCCACCACTAGTAGCCCA	53	XIPG_00017_Biosynthetic_arginine_decarboxylase	XIP2_00017_Biosynthetic_arginine_decarboxylase	XP23_00872_Biosynthetic_arginine_decarboxylase	XP22_00868_Biosynthetic_arginine_decarboxylase	XP21_00882_Biosynthetic_arginine_decarboxylase	XP18_00879_Biosynthetic_arginine_decarboxylase	XP15_00877_Biosynthetic_arginine_decarboxylase
0	n39013	7	5	5	2	7	0	0	Yes	7.30356e-07	0.000108823	-1.35527	8.20052	GAAAGTTGAAGCACTTGATAGAGTTCCTCCAG	32	XIPG_00017_Biosynthetic_arginine_decarboxylase	XIP2_00017_Biosynthetic_arginine_decarboxylase	XP23_00872_Biosynthetic_arginine_decarboxylase	XP22_00868_Biosynthetic_arginine_decarboxylase	XP21_00882_Biosynthetic_arginine_decarboxylase	XP18_00879_Biosynthetic_arginine_decarboxylase	XP15_00877_Biosynthetic_arginine_decarboxylase
0	n40035	7	5	5	2	7	0	0	Yes	7.30356e-07	0.000108823	-1.35527	8.20052	AATGAAATTCACGTCTTTATGGATGAGGATGAAGA	35	XIPG_00017_Biosynthetic_arginine_decarboxylase	XIP2_00017_Biosynthetic_arginine_decarboxylase	XP23_00872_Biosynthetic_arginine_decarboxylase	XP22_00868_Biosynthetic_arginine_decarboxylase	XP21_00882_Biosynthetic_arginine_decarboxylase	XP18_00879_Biosynthetic_arginine_decarboxylase	XP15_00877_Biosynthetic_arginine_decarboxylase
0	n52369	7	5	5	2	7	0	0	Yes	7.30356e-07	0.000108823	-1.35527	8.20052	ATACGACGCATGAAGACTCAAACCGATGCAGC	32	XIPG_00017_Biosynthetic_arginine_decarboxylase	XIP2_00017_Biosynthetic_arginine_decarboxylase	XP23_00872_Biosynthetic_arginine_decarboxylase	XP22_00868_Biosynthetic_arginine_decarboxylase	XP21_00882_Biosynthetic_arginine_decarboxylase	XP18_00879_Biosynthetic_arginine_decarboxylase	XP15_00877_Biosynthetic_arginine_decarboxylase
0	n53876	7	5	5	2	7	0	0	Yes	7.30356e-07	0.000108823	-1.35527	8.20052	ACAGTAGCTCGTCCACTTTCGCTTACAATGAT	32	XIPG_00017_Biosynthetic_arginine_decarboxylase	XIP2_00017_Biosynthetic_arginine_decarboxylase	XP23_00872_Biosynthetic_arginine_decarboxylase	XP22_00868_Biosynthetic_arginine_decarboxylase	XP21_00882_Biosynthetic_arginine_decarboxylase	XP18_00879_Biosynthetic_arginine_decarboxylase	XP15_00877_Biosynthetic_arginine_decarboxylase
0	n8093	7	5	5	2	7	0	0	Yes	7.30356e-07	0.000108823	-1.35527	8.20052	GAAATATGCCCAGTTTCCTCAGAGACGACAATTGCCAC	38	XIPG_00024_Cyclic_di-AMP_synthase_CdaA	XIP2_00025_Cyclic_di-AMP_synthase_CdaA	XP23_00864_Cyclic_di-AMP_synthase_CdaA	XP21_00875_Cyclic_di-AMP_synthase_CdaA	XP18_00871_Cyclic_di-AMP_synthase_CdaA	XP15_00869_Cyclic_di-AMP_synthase_CdaA	XP22_00860_Cyclic_di-AMP_synthase_CdaA
0	n13947	7	5	5	2	7	0	0	Yes	7.30356e-07	0.000108823	-1.35527	8.20052	ACAAAAACTATTGCATCAGTACGAAAAGTTTTTGGTCCTGG	41	XIPG_00026_Histidinol_dehydrogenase	XIP2_00027_Histidinol_dehydrogenase	XP23_00862_Histidinol_dehydrogenase	XP22_00858_Histidinol_dehydrogenase	XP21_00873_Histidinol_dehydrogenase	XP18_00869_Histidinol_dehydrogenase	XP15_00867_Histidinol_dehydrogenase
0	n20805	7	5	5	2	7	0	0	Yes	7.30356e-07	0.000108823	-1.35527	8.20052	TCCTTGCAAATTTCAAAAGATTGGTACGTGC	31	XIPG_00026_Histidinol_dehydrogenase	XIP2_00027_Histidinol_dehydrogenase	XP23_00862_Histidinol_dehydrogenase	XP22_00858_Histidinol_dehydrogenase	XP21_00873_Histidinol_dehydrogenase	XP18_00869_Histidinol_dehydrogenase	XP15_00867_Histidinol_dehydrogenase
0	n24815	7	5	5	2	7	0	0	Yes	7.30356e-07	0.000108823	-1.35527	8.20052	GACCTATGACAAAAAACCTAGTCACATTTACCCC	34	XIPG_00033_Bifunctional_chorismate_mutase/prephenate_dehydratase	XIP2_00035_Bifunctional_chorismate_mutase/prephenate_dehydratase	XP23_00854_Bifunctional_chorismate_mutase/prephenate_dehydratase	XP22_00852_Bifunctional_chorismate_mutase/prephenate_dehydratase	XP18_00862_Bifunctional_chorismate_mutase/prephenate_dehydratase	XP15_00860_Bifunctional_chorismate_mutase/prephenate_dehydratase	XP21_00866_Bifunctional_chorismate_mutase/prephenate_dehydratase
0	n53203	7	5	5	2	7	0	0	Yes	7.30356e-07	0.000108823	-1.35527	8.20052	TAACTCTCTGGTTTTCCAACTAGTGGATGGGAAA	34	XIPG_00033_Bifunctional_chorismate_mutase/prephenate_dehydratase	XIP2_00035_Bifunctional_chorismate_mutase/prephenate_dehydratase	XP23_00854_Bifunctional_chorismate_mutase/prephenate_dehydratase	XP22_00852_Bifunctional_chorismate_mutase/prephenate_dehydratase	XP18_00862_Bifunctional_chorismate_mutase/prephenate_dehydratase	XP15_00860_Bifunctional_chorismate_mutase/prephenate_dehydratase	XP21_00866_Bifunctional_chorismate_mutase/prephenate_dehydratase
0	n26285	7	5	5	2	7	0	0	Yes	7.30356e-07	0.000108823	-1.35527	8.20052	TGCGCGGTACAGGACTCGAACCTGTGACCACTACCGTGTCAAGGTAGCACTCTACC	56	XIPG_00043_tRNA-Val(gac)	XIP2_00046_tRNA-Val(gac)	XP23_00841_tRNA-Val(gac)	XP22_00840_tRNA-Val(gac)	XP21_00854_tRNA-Val(gac)	XP18_00849_tRNA-Val(gac)	XP15_00848_tRNA-Val(gac)
0	n53399	7	5	5	2	7	0	0	Yes	7.30356e-07	0.000108823	-1.35527	8.20052	TCTACGCGCTCCAAGTCTGCGTCTTTCTTAA	31	XIPG_00053_hypothetical_protein	XIP2_00055_hypothetical_protein	XP23_00832_hypothetical_protein	XP22_00831_hypothetical_protein	XP18_00839_hypothetical_protein	XP15_00839_hypothetical_protein	XP21_00844_hypothetical_protein	XP15_00838_hypothetical_protein
0	n54203	7	5	5	2	7	0	0	Yes	7.30356e-07	0.000108823	-1.35527	8.20052	ATAATGACACATCGTTCCAACGGAAGTGATGTAGTCA	37	XIPG_00053_hypothetical_protein	XIP2_00055_hypothetical_protein	XP23_00832_hypothetical_protein	XP22_00831_hypothetical_protein	XP18_00839_hypothetical_protein	XP15_00839_hypothetical_protein	XP21_00844_hypothetical_protein
0	n21789	7	5	5	2	7	0	0	Yes	7.30356e-07	0.000108823	-1.35527	8.20052	TCTGGAATCTCTGTAACAAGGCCCTCCGTAGTGAGAAGAAG	41	XIP2_00058_60_kDa_chaperonin	XIPG_00056_60_kDa_chaperonin	XP23_00829_60_kDa_chaperonin_5	XP22_00828_60_kDa_chaperonin	XP21_00841_60_kDa_chaperonin	XP18_00836_60_kDa_chaperonin	XP15_00835_60_kDa_chaperonin
0	n27679	7	5	5	2	7	0	0	Yes	7.30356e-07	0.000108823	-1.35527	8.20052	CCACGCTGAATTTGGGTAGGGTTCGCACCTGC	32	XIP2_00058_60_kDa_chaperonin	XIPG_00056_60_kDa_chaperonin	XP23_00829_60_kDa_chaperonin_5	XP22_00828_60_kDa_chaperonin	XP21_00841_60_kDa_chaperonin	XP18_00836_60_kDa_chaperonin	XP15_00835_60_kDa_chaperonin
0	n29259	7	5	5	2	7	0	0	Yes	7.30356e-07	0.000108823	-1.35527	8.20052	ACACCATCTTTAGTGATAGTTGGGCTTCCAAATTTCTTGTCCAAGATAAT	50	XIP2_00058_60_kDa_chaperonin	XIPG_00056_60_kDa_chaperonin	XP23_00829_60_kDa_chaperonin_5	XP22_00828_60_kDa_chaperonin	XP21_00841_60_kDa_chaperonin	XP18_00836_60_kDa_chaperonin	XP15_00835_60_kDa_chaperonin
0	n33436	7	5	5	2	7	0	0	Yes	7.30356e-07	0.000108823	-1.35527	8.20052	AAACAATTACTGTTTGACGAAGAAGCTAGGCAGGCTCTCCTGCG	44	XIP2_00058_60_kDa_chaperonin	XIPG_00056_60_kDa_chaperonin	XP23_00829_60_kDa_chaperonin_5	XP22_00828_60_kDa_chaperonin	XP21_00841_60_kDa_chaperonin	XP18_00836_60_kDa_chaperonin	XP15_00835_60_kDa_chaperonin
0	n38527	7	5	5	2	7	0	0	Yes	7.30356e-07	0.000108823	-1.35527	8.20052	TATCTTTCTCCATACTTTGCAACTAACACTGAAAGCATGGA	41	XIP2_00058_60_kDa_chaperonin	XIPG_00056_60_kDa_chaperonin	XP23_00829_60_kDa_chaperonin_5	XP22_00828_60_kDa_chaperonin	XP21_00841_60_kDa_chaperonin	XP18_00836_60_kDa_chaperonin	XP15_00835_60_kDa_chaperonin
0	n47704	7	5	5	2	7	0	0	Yes	7.30356e-07	0.000108823	-1.35527	8.20052	GGTATATCAAAACTGTCCAAGGCAGTTAAGGCGACTCT	38	XIP2_00058_60_kDa_chaperonin	XIPG_00056_60_kDa_chaperonin	XP23_00829_60_kDa_chaperonin_5	XP22_00828_60_kDa_chaperonin	XP21_00841_60_kDa_chaperonin	XP18_00836_60_kDa_chaperonin	XP15_00835_60_kDa_chaperonin
0	n48839	7	5	5	2	7	0	0	Yes	7.30356e-07	0.000108823	-1.35527	8.20052	ATCCGCTTGGCACGCCCTAAATCCTCGACCTGAAC	35	XIP2_00058_60_kDa_chaperonin	XIPG_00056_60_kDa_chaperonin	XP23_00829_60_kDa_chaperonin_5	XP22_00828_60_kDa_chaperonin	XP21_00841_60_kDa_chaperonin	XP18_00836_60_kDa_chaperonin	XP15_00835_60_kDa_chaperonin
0	n45289	7	5	5	2	7	0	0	Yes	7.30356e-07	0.000108823	-1.35527	8.20052	AAAATTTGTTTTTCCAGCGAAGAAAGCGATTC	32	XP22_00815_Protein-arginine_kinase	XP15_00822_Protein-arginine_kinase	XP23_00814_Protein-arginine_kinase	XP21_00827_Protein-arginine_kinase	XP18_00822_Protein-arginine_kinase	XIPG_00070_Protein-arginine_kinase	XIP2_00072_Protein-arginine_kinase
0	n45822	7	5	5	2	7	0	0	Yes	7.30356e-07	0.000108823	-1.35527	8.20052	ATGATTACCCGATCTACGCGAGCACTAAAAGC	32	XIPG_00073_hypothetical_protein	XIP2_00076_hypothetical_protein	XP23_00810_hypothetical_protein	XP22_00811_hypothetical_protein	XP21_00822_hypothetical_protein	XP15_00818_hypothetical_protein	XP18_00817_hypothetical_protein
0	n52552	7	5	5	2	7	0	0	Yes	7.30356e-07	0.000108823	-1.35527	8.20052	CAGACAATGTAAAAATTGAGTTTGAGAAGTCGAG	34	XIPG_00081_Sec_translocon_accessory_complex_subunit_YajC	XIP2_00084_Sec_translocon_accessory_complex_subunit_YajC	XP23_00802_hypothetical_protein	XP21_00814_hypothetical_protein	XP18_00810_hypothetical_protein	XP22_00804_hypothetical_protein	XP15_00809_hypothetical_protein
0	n33802	7	5	5	2	7	0	0	Yes	7.30356e-07	0.000108823	-1.35527	8.20052	TTAATATCTTTTTGCCTACAGCAAGTATGGCCTCC	35	XIPG_00082_Protein_translocase_subunit_SecDF	XIP2_00085_Protein_translocase_subunit_SecDF	XP23_00801_Protein_translocase_subunit_SecDF	XP22_00803_Protein_translocase_subunit_SecDF	XP21_00813_Protein_translocase_subunit_SecDF	XP18_00809_Protein_translocase_subunit_SecDF	XP15_00808_Protein_translocase_subunit_SecDF
0	n44690	7	5	5	2	7	0	0	Yes	7.30356e-07	0.000108823	-1.35527	8.20052	ACAAAGCGAAACATGGCCATCATACCCAGAAGGA	34	XIPG_00082_Protein_translocase_subunit_SecDF	XIP2_00085_Protein_translocase_subunit_SecDF	XP23_00801_Protein_translocase_subunit_SecDF	XP22_00803_Protein_translocase_subunit_SecDF	XP21_00813_Protein_translocase_subunit_SecDF	XP18_00809_Protein_translocase_subunit_SecDF	XP15_00808_Protein_translocase_subunit_SecDF
0	n11969	7	5	5	2	7	0	0	Yes	7.30356e-07	0.000108823	-1.35527	8.20052	CAAAATGAGATGCAACAGCGGCTTCTCTGGAGGGTAGAAAC	41	XIPG_00088_hypothetical_protein	XIP2_00091_hypothetical_protein	XP23_00794_hypothetical_protein	XP22_00795_hypothetical_protein	XP21_00806_hypothetical_protein	XP18_00802_hypothetical_protein	XP15_00801_hypothetical_protein
0	n35292	7	5	5	2	7	0	0	Yes	7.30356e-07	0.000108823	-1.35527	8.20052	ATTATTTTACTTTTTGAACGTCAGGTAAATGTAGGTGACATTGTGGAAGTAGA	53	XIPG_00088_hypothetical_protein	XIP2_00091_hypothetical_protein	XP23_00794_hypothetical_protein	XP22_00795_hypothetical_protein	XP21_00806_hypothetical_protein	XP18_00802_hypothetical_protein	XP15_00801_hypothetical_protein
0	n37959	7	5	5	2	7	0	0	Yes	7.30356e-07	0.000108823	-1.35527	8.20052	AACGAAACTCCGTACCTTCTAAAACAGCCGCC	32	XIPG_00088_hypothetical_protein	XIP2_00091_hypothetical_protein	XP23_00794_hypothetical_protein	XP22_00795_hypothetical_protein	XP21_00806_hypothetical_protein	XP18_00802_hypothetical_protein	XP15_00801_hypothetical_protein
0	n53394	7	5	5	2	7	0	0	Yes	7.30356e-07	0.000108823	-1.35527	8.20052	CGATGGTTAGGCTCTGTGAGCGTCCAATTGAC	32	XIPG_00088_hypothetical_protein	XIP2_00091_hypothetical_protein	XP23_00794_hypothetical_protein	XP22_00795_hypothetical_protein	XP21_00806_hypothetical_protein	XP18_00802_hypothetical_protein	XP15_00801_hypothetical_protein
0	n1560	7	5	5	2	7	0	0	Yes	7.30356e-07	0.000108823	-1.35527	8.20052	TGGGAAAAGCTGGAACAACTCAGAGCACTAGAAAATGG	38	XIPG_00095_8-amino-3,8-dideoxy-manno-octulosonate_cytidylyltransferase	XIP2_00097_8-amino-3,8-dideoxy-manno-octulosonate_cytidylyltransferase	XP23_00786_8-amino-3,8-dideoxy-manno-octulosonate_cytidylyltransferase	XP22_00788_8-amino-3,8-dideoxy-manno-octulosonate_cytidylyltransferase	XP21_00798_8-amino-3,8-dideoxy-manno-octulosonate_cytidylyltransferase	XP15_00794_8-amino-3,8-dideoxy-manno-octulosonate_cytidylyltransferase	XP18_00794_8-amino-3,8-dideoxy-manno-octulosonate_cytidylyltransferase
0	n49613	7	5	5	2	7	0	0	Yes	7.30356e-07	0.000108823	-1.35527	8.20052	TCTTCTGCGTAAATGTCTGGACCTGGAATTGCTAGGTGAACCTTAAT	47	XIPG_00111_Ribosome_hibernation_promotion_factor	XIP2_00114_Ribosome_hibernation_promotion_factor	XP23_00776_Ribosome_hibernation_promotion_factor	XP22_00772_Ribosome_hibernation_promotion_factor	XP21_00784_Ribosome_hibernation_promotion_factor	XP18_00780_Ribosome_hibernation_promotion_factor	XP15_00781_Ribosome_hibernation_promotion_factor
0	n34793	7	5	5	2	7	0	0	Yes	7.30356e-07	0.000108823	-1.35527	8.20052	CTTAAATTTGATCATCTTTCCTTTGATTGGA	31	XIPG_00120_Dihydrolipoyl_dehydrogenase	XIP2_00122_Dihydrolipoyl_dehydrogenase	XP23_00766_Dihydrolipoyl_dehydrogenase	XP22_00761_Dihydrolipoyl_dehydrogenase	XP21_00773_Dihydrolipoyl_dehydrogenase	XP18_00770_Dihydrolipoyl_dehydrogenase	XP15_00771_Dihydrolipoyl_dehydrogenase
0	n45890	7	5	5	2	7	0	0	Yes	7.30356e-07	0.000108823	-1.35527	8.20052	CAGCCTATGGGTTAGCTACTCACATCTAACC	31	XIPG_00120_Dihydrolipoyl_dehydrogenase	XIP2_00122_Dihydrolipoyl_dehydrogenase	XP23_00766_Dihydrolipoyl_dehydrogenase	XP22_00761_Dihydrolipoyl_dehydrogenase	XP21_00773_Dihydrolipoyl_dehydrogenase	XP18_00770_Dihydrolipoyl_dehydrogenase	XP15_00771_Dihydrolipoyl_dehydrogenase
0	n51510	7	5	5	2	7	0	0	Yes	7.30356e-07	0.000108823	-1.35527	8.20052	GCTCAAATGGCGGAGGTCTGCAAAAGGGAGCAG	33	XIPG_00123_Adenine_phosphoribosyltransferase	XIP2_00125_Adenine_phosphoribosyltransferase	XP23_00763_Adenine_phosphoribosyltransferase	XP22_00758_Adenine_phosphoribosyltransferase	XP21_00769_Adenine_phosphoribosyltransferase	XP18_00767_Adenine_phosphoribosyltransferase	XP15_00768_Adenine_phosphoribosyltransferase
0	n11025	7	5	5	2	7	0	0	Yes	7.30356e-07	0.000108823	-1.35527	8.20052	AGGAATTCTTAGCTCAAAGACTTGACTTACCAGAAACA	38	XIPG_00125_Fe(2+)_transporter_FeoB	XIP2_00127_Fe(2+)_transporter_FeoB	XP23_00761_Fe(2+)_transporter_FeoB	XP22_00756_Fe(2+)_transporter_FeoB	XP21_00767_Fe(2+)_transporter_FeoB	XP18_00765_Fe(2+)_transporter_FeoB	XP15_00766_Fe(2+)_transporter_FeoB
0	n27536	7	5	5	2	7	0	0	Yes	7.30356e-07	0.000108823	-1.35527	8.20052	AAGAGAGTTGTTTTTCCACAATTAGGGTTCCC	32	XIPG_00125_Fe(2+)_transporter_FeoB	XIP2_00127_Fe(2+)_transporter_FeoB	XP23_00761_Fe(2+)_transporter_FeoB	XP22_00756_Fe(2+)_transporter_FeoB	XP21_00767_Fe(2+)_transporter_FeoB	XP18_00765_Fe(2+)_transporter_FeoB	XP15_00766_Fe(2+)_transporter_FeoB
0	n43265	7	5	5	2	7	0	0	Yes	7.30356e-07	0.000108823	-1.35527	8.20052	GATTGAATCCAGTCCATTGGATAAGCAGCAACGATAAAAATGGTCAGGAACAT	53	XIPG_00125_Fe(2+)_transporter_FeoB	XIP2_00127_Fe(2+)_transporter_FeoB	XP23_00761_Fe(2+)_transporter_FeoB	XP22_00756_Fe(2+)_transporter_FeoB	XP21_00767_Fe(2+)_transporter_FeoB	XP18_00765_Fe(2+)_transporter_FeoB	XP15_00766_Fe(2+)_transporter_FeoB
0	n53248	7	5	5	2	7	0	0	Yes	7.30356e-07	0.000108823	-1.35527	8.20052	TAAGGAGGTAACTCCATCACCATAGGGCAGGA	32	XIPG_00125_Fe(2+)_transporter_FeoB	XIP2_00127_Fe(2+)_transporter_FeoB	XP23_00761_Fe(2+)_transporter_FeoB	XP22_00756_Fe(2+)_transporter_FeoB	XP21_00767_Fe(2+)_transporter_FeoB	XP18_00765_Fe(2+)_transporter_FeoB	XP15_00766_Fe(2+)_transporter_FeoB
0	n31722	7	5	5	2	7	0	0	Yes	7.30356e-07	0.000108823	-1.35527	8.20052	ATAAAAGATGGCTACATCATTCGCCAACTTCGGTG	35	XIPG_00131_Protein_GrpE	XIP2_00134_Protein_GrpE	XP23_00756_Protein_GrpE	XP22_00751_Protein_GrpE	XP21_00761_Protein_GrpE	XP18_00760_Protein_GrpE	XP15_00761_Protein_GrpE
0	n50245	7	5	5	2	7	0	0	Yes	7.30356e-07	0.000108823	-1.35527	8.20052	ACCATTTGTGTCTCAGTAAGCGCCACTCAGGGTACTGGCATCA	43	XIPG_00143_Translation_initiation_factor_IF-2	XIP2_00146_Translation_initiation_factor_IF-2	XP23_00740_Translation_initiation_factor_IF-2	XP22_00738_Translation_initiation_factor_IF-2	XP21_00747_Translation_initiation_factor_IF-2	XP18_00746_Translation_initiation_factor_IF-2	XP15_00747_Translation_initiation_factor_IF-2
0	n7093	7	5	5	2	7	0	0	Yes	7.30356e-07	0.000108823	-1.35527	8.20052	TAATCCAGAGTTGCAATCAATTCAGCGTTCATAACC	36	XIPG_00145_Transcription_termination/antitermination_protein_NusA	XIP2_00148_Transcription_termination/antitermination_protein_NusA	XP23_00739_Transcription_termination/antitermination_protein_NusA	XP22_00737_Transcription_termination/antitermination_protein_NusA	XP15_00746_Transcription_termination/antitermination_protein_NusA	XP21_00746_Transcription_termination/antitermination_protein_NusA	XP18_00745_Transcription_termination/antitermination_protein_NusA
0	n14852	7	5	5	2	7	0	0	Yes	7.30356e-07	0.000108823	-1.35527	8.20052	GCAATTGTCCACTACCATCTACGCATAGGAGG	32	XIPG_00146_Mannosylglucosyl-3-phosphoglycerate_synthase	XIP2_00149_Mannosylglucosyl-3-phosphoglycerate_synthase	XP23_00737_hypothetical_protein	XP22_00736_Mannosylglucosyl-3-phosphoglycerate_synthase	XP21_00745_Mannosylglucosyl-3-phosphoglycerate_synthase	XP18_00743_Mannosylglucosyl-3-phosphoglycerate_synthase	XP15_00745_Mannosylglucosyl-3-phosphoglycerate_synthase
0	n5857	7	5	5	2	7	0	0	Yes	7.30356e-07	0.000108823	-1.35527	8.20052	ACTCTCGGGACTGTTTCTCCAAATTGAAGAAGCCTGAGAGCAAGGA	46	XIPG_00170_Arginine--tRNA_ligase	XIP2_00173_Arginine--tRNA_ligase	XP23_00712_Arginine--tRNA_ligase	XP22_00710_Arginine--tRNA_ligase	XP21_00718_Arginine--tRNA_ligase	XP18_00716_Arginine--tRNA_ligase	XP15_00718_Arginine--tRNA_ligase
0	n36199	7	5	5	2	7	0	0	Yes	7.30356e-07	0.000108823	-1.35527	8.20052	GCTTCGTAGAAGCTGTGGAAGGCATTTGCAAGC	33	XIPG_00170_Arginine--tRNA_ligase	XIP2_00173_Arginine--tRNA_ligase	XP23_00712_Arginine--tRNA_ligase	XP22_00710_Arginine--tRNA_ligase	XP21_00718_Arginine--tRNA_ligase	XP18_00716_Arginine--tRNA_ligase	XP15_00718_Arginine--tRNA_ligase
0	n19969	7	5	5	2	7	0	0	Yes	7.30356e-07	0.000108823	-1.35527	8.20052	TATACTGGAGCATTGTCCAAAGCATCAAAAGAGATGCC	38	XIPG_00171_hypothetical_protein	XIP2_00174_hypothetical_protein	XP23_00711_PTS_system_fructose-specific_EIIABC_component	XP22_00709_PTS_system_fructose-specific_EIIABC_component	XP21_00717_PTS_system_fructose-specific_EIIABC_component	XP18_00715_PTS_system_fructose-specific_EIIABC_component	XP15_00717_PTS_system_fructose-specific_EIIABC_component
0	n40685	7	5	5	2	7	0	0	Yes	7.30356e-07	0.000108823	-1.35527	8.20052	TTCATCTCCAGGATGATCTGCTGGGCAGATAAAAG	35	XIPG_00171_hypothetical_protein	XIP2_00174_hypothetical_protein	XP23_00711_PTS_system_fructose-specific_EIIABC_component	XP22_00709_PTS_system_fructose-specific_EIIABC_component	XP21_00717_PTS_system_fructose-specific_EIIABC_component	XP18_00715_PTS_system_fructose-specific_EIIABC_component	XP15_00717_PTS_system_fructose-specific_EIIABC_component
0	n24276	7	5	5	2	7	0	0	Yes	7.30356e-07	0.000108823	-1.35527	8.20052	GAATTAGACATCACAAAGCTAGGATGTCCGGT	32	XIPG_00185_Adenosylhomocysteinase	XIP2_00187_Adenosylhomocysteinase	XP23_00705_Adenosylhomocysteinase	XP22_00703_Adenosylhomocysteinase	XP21_00710_Adenosylhomocysteinase	XP18_00708_Adenosylhomocysteinase	XP15_00711_Adenosylhomocysteinase
0	n35903	7	5	5	2	7	0	0	Yes	7.30356e-07	0.000108823	-1.35527	8.20052	CATATGACCGTCCAAACAGCGGTACTTATCGA	32	XIPG_00185_Adenosylhomocysteinase	XIP2_00187_Adenosylhomocysteinase	XP23_00705_Adenosylhomocysteinase	XP22_00703_Adenosylhomocysteinase	XP21_00710_Adenosylhomocysteinase	XP18_00708_Adenosylhomocysteinase	XP15_00711_Adenosylhomocysteinase
0	n47810	7	5	5	2	7	0	0	Yes	7.30356e-07	0.000108823	-1.35527	8.20052	CTCTGCAGACTAGGTGCTTCTGTACGTTGGGCAAGC	36	XIPG_00185_Adenosylhomocysteinase	XIP2_00187_Adenosylhomocysteinase	XP23_00705_Adenosylhomocysteinase	XP22_00703_Adenosylhomocysteinase	XP21_00710_Adenosylhomocysteinase	XP18_00708_Adenosylhomocysteinase	XP15_00711_Adenosylhomocysteinase
0	n11631	7	5	5	2	7	0	0	Yes	7.30356e-07	0.000108823	-1.35527	8.20052	GCTGTAAAAGCTGTTTTTGGGTTTAGGCCAGCCGA	35	XIPG_00184_S-adenosylmethionine_synthase	XIP2_00186_S-adenosylmethionine_synthase	XP23_00704_S-adenosylmethionine_synthase	XP22_00702_S-adenosylmethionine_synthase	XP21_00709_S-adenosylmethionine_synthase	XP18_00707_S-adenosylmethionine_synthase	XP15_00710_S-adenosylmethionine_synthase
0	n48749	7	5	5	2	7	0	0	Yes	7.30356e-07	0.000108823	-1.35527	8.20052	ACCTTGTCGGGATGTCCCTCTCCTACAGACTC	32	XIPG_00184_S-adenosylmethionine_synthase	XIP2_00186_S-adenosylmethionine_synthase	XP23_00704_S-adenosylmethionine_synthase	XP22_00702_S-adenosylmethionine_synthase	XP21_00709_S-adenosylmethionine_synthase	XP18_00707_S-adenosylmethionine_synthase	XP15_00710_S-adenosylmethionine_synthase
0	n31814	7	5	5	2	7	0	0	Yes	7.30356e-07	0.000108823	-1.35527	8.20052	TAGTAAACTCCTCCATGACACGGACAAAAGAAGAG	35	XIPG_00179_Cytochrome_b6-f_complex_iron-sulfur_subunit	XIP2_00181_Cytochrome_b6-f_complex_iron-sulfur_subunit	XP23_00698_Cytochrome_b6-f_complex_iron-sulfur_subunit	XP22_00696_Cytochrome_b6-f_complex_iron-sulfur_subunit	XP21_00704_Cytochrome_b6-f_complex_iron-sulfur_subunit	XP15_00705_Cytochrome_b6-f_complex_iron-sulfur_subunit	XP18_00701_Cytochrome_b6-f_complex_iron-sulfur_subunit
0	n15691	7	5	5	2	7	0	0	Yes	7.30356e-07	0.000108823	-1.35527	8.20052	CTAAAGCCAGGTTGCTTTATGCCAGACATGCACTT	35	XIPG_00174_Cytochrome_c_oxidase_subunit_2	XIP2_00176_Cytochrome_c_oxidase_subunit_2	XP23_00693_Cytochrome_c_oxidase_subunit_2	XP21_00699_Cytochrome_c_oxidase_subunit_2	XP18_00696_Cytochrome_c_oxidase_subunit_2	XP22_00691_Cytochrome_c_oxidase_subunit_2	XP15_00700_Cytochrome_c_oxidase_subunit_2
0	n21050	7	5	5	2	7	0	0	Yes	7.30356e-07	0.000108823	-1.35527	8.20052	ACCCAAAAGCTATGAAGTACATCTGCAGATTTCAA	35	XIPG_00174_Cytochrome_c_oxidase_subunit_2	XIP2_00176_Cytochrome_c_oxidase_subunit_2	XP23_00693_Cytochrome_c_oxidase_subunit_2	XP21_00699_Cytochrome_c_oxidase_subunit_2	XP18_00696_Cytochrome_c_oxidase_subunit_2	XP22_00691_Cytochrome_c_oxidase_subunit_2	XP15_00700_Cytochrome_c_oxidase_subunit_2
0	n40639	7	5	5	2	7	0	0	Yes	7.30356e-07	0.000108823	-1.35527	8.20052	ATATTTCTTGCAGCACTAAAAAACTTTCTGGG	32	XIPG_00197_Transcription_termination_factor_Rho	XIP2_00200_Transcription_termination_factor_Rho	XP23_00683_Transcription_termination_factor_Rho	XP21_00690_Transcription_termination_factor_Rho	XP21_00680_Transcription_termination_factor_Rho	XP15_00690_Transcription_termination_factor_Rho	XP18_00687_Transcription_termination_factor_Rho	XP22_00681_Transcription_termination_factor_Rho
0	n50372	7	5	5	2	7	0	0	Yes	7.30356e-07	0.000108823	-1.35527	8.20052	GAGACATTGCACGAGCAATTATTGCCAACCACT	33	XIPG_00197_Transcription_termination_factor_Rho	XIP2_00200_Transcription_termination_factor_Rho	XP23_00683_Transcription_termination_factor_Rho	XP21_00690_Transcription_termination_factor_Rho	XP21_00680_Transcription_termination_factor_Rho	XP15_00690_Transcription_termination_factor_Rho	XP18_00687_Transcription_termination_factor_Rho	XP22_00681_Transcription_termination_factor_Rho
0	n54181	7	5	5	2	7	0	0	Yes	7.30356e-07	0.000108823	-1.35527	8.20052	GAACCCGAAGCCTTCGGCTCCGGAGGCCGATGCTCT	36	XIPG_00200_tRNA-Arg(ccg)	XIP2_00203_tRNA-Arg(ccg)	XP23_00681_tRNA-Arg(ccg)	XP22_00678_tRNA-Arg(ccg)	XP21_00687_tRNA-Arg(ccg)	XP21_00677_tRNA-Arg(ccg)	XP18_00684_tRNA-Arg(ccg)	XP15_00687_tRNA-Arg(ccg)
0	n34880	7	5	5	2	7	0	0	Yes	7.30356e-07	0.000108823	-1.35527	8.20052	TGAAAAAGCTATTTCTGAGATCCAAGAGCTTATA	34	XIPG_00205_hypothetical_protein	XIP2_00208_hypothetical_protein	XP23_00677_hypothetical_protein	XP22_00674_hypothetical_protein	XP21_00683_hypothetical_protein	XP21_00673_hypothetical_protein	XP18_00680_hypothetical_protein	XP15_00683_hypothetical_protein
0	n44360	7	5	5	2	7	0	0	Yes	7.30356e-07	0.000108823	-1.35527	8.20052	AGCGATGATATTACAAGAATCCGTTTTGTAGAAGG	35	XIPG_00206_HPr_kinase/phosphorylase	XIP2_00209_HPr_kinase/phosphorylase	XP23_00676_HPr_kinase/phosphorylase	XP22_00673_HPr_kinase/phosphorylase	XP21_00672_HPr_kinase/phosphorylase	XP18_00677_HPr_kinase/phosphorylase	XP15_00682_HPr_kinase/phosphorylase	XP21_00682_HPr_kinase/phosphorylase	XP18_00679_HPr_kinase/phosphorylase
0	n38589	7	5	5	2	7	0	0	Yes	7.30356e-07	0.000108823	-1.35527	8.20052	GCAGATATGCGTTCCATTTTTTGGATACGCGAAATGAA	38	XIPG_00210_2-dehydro-3-deoxyphosphooctonate_aldolase	XIP2_00213_2-dehydro-3-deoxyphosphooctonate_aldolase	XP23_00672_2-dehydro-3-deoxyphosphooctonate_aldolase	XP22_00669_2-dehydro-3-deoxyphosphooctonate_aldolase	XP21_00668_2-dehydro-3-deoxyphosphooctonate_aldolase	XP18_00673_2-dehydro-3-deoxyphosphooctonate_aldolase	XP15_00678_2-dehydro-3-deoxyphosphooctonate_aldolase
0	n13013	7	5	5	2	7	0	0	Yes	7.30356e-07	0.000108823	-1.35527	8.20052	CTTCTCGTCAATCCTTTCATAGCCACGGTCAATGTGATAGAC	42	XIPG_00211_UDP-N-acetylglucosamine_1-carboxyvinyltransferase	XIP2_00214_UDP-N-acetylglucosamine_1-carboxyvinyltransferase	XP23_00671_UDP-N-acetylglucosamine_1-carboxyvinyltransferase	XP22_00668_UDP-N-acetylglucosamine_1-carboxyvinyltransferase	XP21_00667_UDP-N-acetylglucosamine_1-carboxyvinyltransferase	XP18_00672_UDP-N-acetylglucosamine_1-carboxyvinyltransferase	XP15_00677_UDP-N-acetylglucosamine_1-carboxyvinyltransferase
0	n52102	7	5	5	2	7	0	0	Yes	7.30356e-07	0.000108823	-1.35527	8.20052	GGAGATACGCCGATTTGCAGAAAAAATTGTGGA	33	XIPG_00216_DNA_topoisomerase_3	XIP2_00219_DNA_topoisomerase_3	XP23_00667_DNA_topoisomerase_3	XP22_00663_DNA_topoisomerase_3	XP21_00662_DNA_topoisomerase_3	XP18_00667_DNA_topoisomerase_3	XP15_00672_DNA_topoisomerase_3
0	n42896	7	5	5	2	7	0	0	Yes	7.30356e-07	0.000108823	-1.35527	8.20052	CAAAACCCTATTGAGCAGGAGGGTACTTATCC	32	XIPG_00240_ATPase_RavA	XIP2_00242_ATPase_RavA	XP23_00643_ATPase_RavA	XP22_00638_ATPase_RavA	XP21_00640_ATPase_RavA	XP15_00647_ATPase_RavA	XP18_00644_ATPase_RavA
0	n25819	7	5	5	2	7	0	0	Yes	7.30356e-07	0.000108823	-1.35527	8.20052	TCATCAAAATGCATTCCACTTCCCTTGAAAGCGCTA	36	XIPG_00241_hypothetical_protein	XIP2_00243_hypothetical_protein	XP23_00642_putative_protein	XP22_00637_putative_protein	XP21_00639_putative_protein	XP18_00643_putative_protein	XP15_00646_putative_protein
0	n24503	7	5	5	2	7	0	0	Yes	7.30356e-07	0.000108823	-1.35527	8.20052	AAGTCTTTGTATCCAGGTAGGAGTAAGTTCTGGAAG	36	XIP2_00248_hypothetical_protein	XIPG_00246_hypothetical_protein	XP23_00636_hypothetical_protein	XP21_00634_hypothetical_protein	XP18_00638_hypothetical_protein	XP22_00632_hypothetical_protein	XP15_00640_hypothetical_protein
0	n15010	7	5	5	2	7	0	0	Yes	7.30356e-07	0.000108823	-1.35527	8.20052	GCGTCGTTTTCTGCTTTGACAGAAACCATGAAACAGATTGCAC	43	XIPG_00248_hypothetical_protein	XIP2_00251_hypothetical_protein	XP23_00634_hypothetical_protein	XP22_00630_hypothetical_protein	XP21_00632_hypothetical_protein	XP18_00636_hypothetical_protein	XP15_00638_hypothetical_protein
0	n32274	7	5	5	2	7	0	0	Yes	7.30356e-07	0.000108823	-1.35527	8.20052	AATTTCCTTGTTTGGTCTCCAGTTTCGTAATCC	33	XIPG_00263_Dihydroorotate_dehydrogenase_(quinone)	XIP2_00266_Dihydroorotate_dehydrogenase_(quinone)	XP23_00619_Dihydroorotate_dehydrogenase_(quinone)	XP21_00616_Dihydroorotate_dehydrogenase_(quinone)	XP18_00620_Dihydroorotate_dehydrogenase_(quinone)	XP15_00623_Dihydroorotate_dehydrogenase_(quinone)	XP22_00614_Dihydroorotate_dehydrogenase_(quinone)
0	n9022	7	5	5	2	7	0	0	Yes	7.30356e-07	0.000108823	-1.35527	8.20052	GGCAGCATTAATATTCAGATGATTTCAACATCTGAGATTAAAATTGC	47	XIPG_00275_Aspartate_kinase	XIP2_00278_Aspartate_kinase	XP23_00606_Aspartate_kinase	XP22_00600_Aspartate_kinase	XP21_00602_Aspartate_kinase	XP18_00605_Aspartate_kinase	XP15_00610_Aspartate_kinase
0	n14800	7	5	5	2	7	0	0	Yes	7.30356e-07	0.000108823	-1.35527	8.20052	CAAAAGCTGCTTGCCTTGTTCATAGTGCCTTTAATTTGGAAAAAAACTAAAAGGTTGCTATCC	63	XIPG_00275_Aspartate_kinase	XIP2_00278_Aspartate_kinase	XP23_00606_Aspartate_kinase	XP22_00600_Aspartate_kinase	XP21_00602_Aspartate_kinase	XP18_00605_Aspartate_kinase	XP15_00610_Aspartate_kinase
0	n25077	7	5	5	2	7	0	0	Yes	7.30356e-07	0.000108823	-1.35527	8.20052	TTTAACGTCCCATTCGAAGTGCGAAGCAGTCTAAA	35	XIPG_00275_Aspartate_kinase	XIP2_00278_Aspartate_kinase	XP23_00606_Aspartate_kinase	XP22_00600_Aspartate_kinase	XP21_00602_Aspartate_kinase	XP18_00605_Aspartate_kinase	XP15_00610_Aspartate_kinase
0	n41699	7	5	5	2	7	0	0	Yes	7.30356e-07	0.000108823	-1.35527	8.20052	ATCTACATCCCAGGATTGGGAGGGGTACGCCA	32	XIPG_00287_Methionine_aminopeptidase_1,_mitochondrial	XIP2_00291_Methionine_aminopeptidase_1,_mitochondrial	XP23_00592_Methionine_aminopeptidase_1,_mitochondrial	XP22_00587_Methionine_aminopeptidase_1,_mitochondrial	XP21_00589_Methionine_aminopeptidase_1,_mitochondrial	XP18_00592_Methionine_aminopeptidase_1,_mitochondrial	XP15_00597_Methionine_aminopeptidase_1,_mitochondrial
0	n50619	7	5	5	2	7	0	0	Yes	7.30356e-07	0.000108823	-1.35527	8.20052	TCAGCATCAATGCTCATCTGCTTGCCAGGCATGGCGTCTA	40	XIPG_00295_Secretion_system_apparatus_protein_SsaV	XIP2_00299_Secretion_system_apparatus_protein_SsaV	XP23_00583_Secretion_system_apparatus_protein_SsaV	XP22_00578_Secretion_system_apparatus_protein_SsaV	XP21_00580_Secretion_system_apparatus_protein_SsaV	XP18_00583_Secretion_system_apparatus_protein_SsaV	XP15_00588_Secretion_system_apparatus_protein_SsaV
0	n15053	7	5	5	2	7	0	0	Yes	7.30356e-07	0.000108823	-1.35527	8.20052	TCCAAGATACTGCTGGACTTCTAAGACCACCCG	33	XIPG_00302_ATP_synthase_subunit_beta	XIP2_00306_ATP_synthase_subunit_beta	XP23_00575_ATP_synthase_subunit_beta	XP22_00570_ATP_synthase_subunit_beta	XP21_00572_ATP_synthase_subunit_beta	XP18_00575_ATP_synthase_subunit_beta	XP15_00580_ATP_synthase_subunit_beta
0	n35889	7	5	5	2	7	0	0	Yes	7.30356e-07	0.000108823	-1.35527	8.20052	GATACTTCAGATCCTGCTTGGGAAAATCTAAA	32	XIPG_00302_ATP_synthase_subunit_beta	XIP2_00306_ATP_synthase_subunit_beta	XP23_00575_ATP_synthase_subunit_beta	XP22_00570_ATP_synthase_subunit_beta	XP21_00572_ATP_synthase_subunit_beta	XP18_00575_ATP_synthase_subunit_beta	XP15_00580_ATP_synthase_subunit_beta
0	n43931	7	5	5	2	7	0	0	Yes	7.30356e-07	0.000108823	-1.35527	8.20052	TTCTATTTAACTTGTTCAATGTTTCCCTTCATGTAGAAG	39	XIPG_00302_ATP_synthase_subunit_beta	XIP2_00306_ATP_synthase_subunit_beta	XP23_00575_ATP_synthase_subunit_beta	XP22_00570_ATP_synthase_subunit_beta	XP21_00572_ATP_synthase_subunit_beta	XP18_00575_ATP_synthase_subunit_beta	XP15_00580_ATP_synthase_subunit_beta
0	n47620	7	5	5	2	7	0	0	Yes	7.30356e-07	0.000108823	-1.35527	8.20052	TAGGCGGTGGGGGTCTCGAACCCCCGACCTACTGGGTGTAAACCAGTCGCTCTACC	56	XIPG_00318_tRNA-Val(tac)	XIP2_00322_tRNA-Val(tac)	XP23_00560_tRNA-Val(tac)	XP22_00554_tRNA-Val(tac)	XP21_00558_tRNA-Val(tac)	XP18_00561_tRNA-Val(tac)	XP15_00565_tRNA-Val(tac)
0	n44498	7	5	5	2	7	0	0	Yes	7.30356e-07	0.000108823	-1.35527	8.20052	CTTCATGCTAACGTTGATTTTTATTCGGCTAC	32	XIPG_00320_Citrate_synthase_2	XIP2_00324_Citrate_synthase_2	XP23_00559_Citrate_synthase_2	XP22_00552_Citrate_synthase_2	XP18_00559_Citrate_synthase_2	XP15_00563_Citrate_synthase_2	XP21_00556_Citrate_synthase_2
0	n54062	7	5	5	2	7	0	0	Yes	7.30356e-07	0.000108823	-1.35527	8.20052	ACCATTTCTACCTTGAGTGATATTTACTCTGCTAT	35	XIPG_00320_Citrate_synthase_2	XIP2_00324_Citrate_synthase_2	XP23_00559_Citrate_synthase_2	XP22_00552_Citrate_synthase_2	XP18_00559_Citrate_synthase_2	XP15_00563_Citrate_synthase_2	XP21_00556_Citrate_synthase_2
0	n51010	7	5	5	2	7	0	0	Yes	7.30356e-07	0.000108823	-1.35527	8.20052	AAGATCGCGTAGAGCCGTAACATCTGGATGCCGAAAAAGTGC	42	XIPG_00322_Succinate--CoA_ligase_[ADP-forming]_subunit_beta	XIP2_00326_Succinate--CoA_ligase_[ADP-forming]_subunit_beta	XP23_00557_Succinate--CoA_ligase_[ADP-forming]_subunit_beta	XP22_00550_Succinate--CoA_ligase_[ADP-forming]_subunit_beta	XP21_00554_Succinate--CoA_ligase_[ADP-forming]_subunit_beta	XP18_00557_Succinate--CoA_ligase_[ADP-forming]_subunit_beta	XP15_00561_Succinate--CoA_ligase_[ADP-forming]_subunit_beta
0	n44515	7	5	5	2	7	0	0	Yes	7.30356e-07	0.000108823	-1.35527	8.20052	TTTTACAAAAGCTTGTTCAAGCAGACAAACC	31	XIPG_00325_Elongation_factor_Ts	XIP2_00329_Elongation_factor_Ts	XP23_00554_Elongation_factor_Ts	XP22_00547_Elongation_factor_Ts	XP21_00551_Elongation_factor_Ts	XP18_00554_Elongation_factor_Ts	XP15_00558_Elongation_factor_Ts
0	n10851	7	5	5	2	7	0	0	Yes	7.30356e-07	0.000108823	-1.35527	8.20052	ATCATCTACCATAGAGTCGCCTAGTGCATTGGA	33	XIPG_00343_Putative_signal_peptide_peptidase_SppA	XIP2_00348_Putative_signal_peptide_peptidase_SppA	XP23_00534_Putative_signal_peptide_peptidase_SppA	XP22_00527_Putative_signal_peptide_peptidase_SppA	XP21_00531_Putative_signal_peptide_peptidase_SppA	XP18_00533_Putative_signal_peptide_peptidase_SppA	XP15_00537_Putative_signal_peptide_peptidase_SppA
0	n40864	7	5	5	2	7	0	0	Yes	7.30356e-07	0.000108823	-1.35527	8.20052	CTCTTAAGGTGGCTGGAGTAACAGGTACCAA	31	XIPG_00348_UDP-N-acetylmuramoyl-L-alanyl-D-glutamate--2,6-diaminopimelate_ligase	XIP2_00353_UDP-N-acetylmuramoyl-L-alanyl-D-glutamate--2,6-diaminopimelate_ligase	XP23_00529_UDP-N-acetylmuramoyl-L-alanyl-D-glutamate--2,6-diaminopimelate_ligase	XP22_00522_UDP-N-acetylmuramoyl-L-alanyl-D-glutamate--2,6-diaminopimelate_ligase	XP21_00526_UDP-N-acetylmuramoyl-L-alanyl-D-glutamate--2,6-diaminopimelate_ligase	XP18_00528_UDP-N-acetylmuramoyl-L-alanyl-D-glutamate--2,6-diaminopimelate_ligase	XP15_00532_UDP-N-acetylmuramoyl-L-alanyl-D-glutamate--2,6-diaminopimelate_ligase
0	n45809	7	5	5	2	7	0	0	Yes	7.30356e-07	0.000108823	-1.35527	8.20052	ATTCGTTATGGACTAGGTGTAGGGGCAGACTTTCGTGCT	39	XIPG_00348_UDP-N-acetylmuramoyl-L-alanyl-D-glutamate--2,6-diaminopimelate_ligase	XIP2_00353_UDP-N-acetylmuramoyl-L-alanyl-D-glutamate--2,6-diaminopimelate_ligase	XP23_00529_UDP-N-acetylmuramoyl-L-alanyl-D-glutamate--2,6-diaminopimelate_ligase	XP22_00522_UDP-N-acetylmuramoyl-L-alanyl-D-glutamate--2,6-diaminopimelate_ligase	XP21_00526_UDP-N-acetylmuramoyl-L-alanyl-D-glutamate--2,6-diaminopimelate_ligase	XP18_00528_UDP-N-acetylmuramoyl-L-alanyl-D-glutamate--2,6-diaminopimelate_ligase	XP15_00532_UDP-N-acetylmuramoyl-L-alanyl-D-glutamate--2,6-diaminopimelate_ligase
0	n48266	7	5	5	2	7	0	0	Yes	7.30356e-07	0.000108823	-1.35527	8.20052	ATATTGGTGATAATGCCGATCTGAGGGCGAGC	32	XP22_00521_UDP-N-acetylmuramoyl-tripeptide--D-alanyl-D-alanine_ligase	XP15_00531_UDP-N-acetylmuramoyl-tripeptide--D-alanyl-D-alanine_ligase	XP23_00528_UDP-N-acetylmuramoyl-tripeptide--D-alanyl-D-alanine_ligase	XP21_00525_UDP-N-acetylmuramoyl-tripeptide--D-alanyl-D-alanine_ligase	XP18_00527_UDP-N-acetylmuramoyl-tripeptide--D-alanyl-D-alanine_ligase	XIP2_00354_UDP-N-acetylmuramoyl-tripeptide--D-alanyl-D-alanine_ligase	XIPG_00349_UDP-N-acetylmuramoyl-tripeptide--D-alanyl-D-alanine_ligase
0	n40995	7	5	5	2	7	0	0	Yes	7.30356e-07	0.000108823	-1.35527	8.20052	GAAACACCTATGTTGATCATTGCTTGAAGGGT	32	XIPG_00353_putative_peptidoglycan_glycosyltransferase_FtsW	XIP2_00358_putative_peptidoglycan_glycosyltransferase_FtsW	XP23_00524_putative_peptidoglycan_glycosyltransferase_FtsW	XP22_00517_putative_peptidoglycan_glycosyltransferase_FtsW	XP21_00521_putative_peptidoglycan_glycosyltransferase_FtsW	XP18_00523_putative_peptidoglycan_glycosyltransferase_FtsW	XP15_00527_putative_peptidoglycan_glycosyltransferase_FtsW
0	n50967	7	5	5	2	7	0	0	Yes	7.30356e-07	0.000108823	-1.35527	8.20052	CCTCCACAACATGATTTCCTTCACGCAATTATCCAGCACTACTA	44	XIPG_00358_Cell_division_protein_FtsA	XIP2_00363_Cell_division_protein_FtsA	XP23_00519_Cell_division_protein_FtsA	XP22_00512_Cell_division_protein_FtsA	XP21_00516_Cell_division_protein_FtsA	XP18_00518_Cell_division_protein_FtsA	XP15_00522_Cell_division_protein_FtsA
0	n38033	7	5	5	2	7	0	0	Yes	7.30356e-07	0.000108823	-1.35527	8.20052	AATCCGTGTGGGTTCGAGTCCCTCCCCGAGCATCA	35	XIPG_00361_tRNA-Leu(tag)	XIP2_00366_tRNA-Leu(tag)	XP23_00516_tRNA-Leu(tag)	XP22_00509_tRNA-Leu(tag)	XP21_00513_tRNA-Leu(tag)	XP18_00515_tRNA-Leu(tag)	XP15_00519_tRNA-Leu(tag)
0	n51982	7	5	5	2	7	0	0	Yes	7.30356e-07	0.000108823	-1.35527	8.20052	AAGCCAGCGGATTTACAGTCCGCCCCGTTTA	31	XIPG_00362_tRNA-Tyr(gta)	XIP2_00367_tRNA-Tyr(gta)	XP23_00515_tRNA-Tyr(gta)	XP22_00508_tRNA-Tyr(gta)	XP21_00512_tRNA-Tyr(gta)	XP18_00514_tRNA-Tyr(gta)	XP15_00518_tRNA-Tyr(gta)	TERR_00593_tRNA-Tyr(gta)	SPA4_01227_tRNA-Tyr(gta)
0	n27468	7	5	5	2	7	0	0	Yes	7.30356e-07	0.000108823	-1.35527	8.20052	GGATGCCGCCATCATCATAATGACTACGACAAAAAC	36	XIPG_00372_hypothetical_protein	XIP2_00376_hypothetical_protein	XP23_00506_hypothetical_protein	XP22_00500_hypothetical_protein	XP21_00502_hypothetical_protein	XP18_00504_hypothetical_protein	XP15_00510_hypothetical_protein
0	n34924	7	5	5	2	7	0	0	Yes	7.30356e-07	0.000108823	-1.35527	8.20052	CAAAATCTCCTTCAAAAATTCTTTGGGGAAGAAGG	35	XIPG_00372_hypothetical_protein	XIP2_00376_hypothetical_protein	XP23_00506_hypothetical_protein	XP22_00500_hypothetical_protein	XP21_00502_hypothetical_protein	XP18_00504_hypothetical_protein	XP15_00510_hypothetical_protein
0	n13959	7	5	5	2	7	0	0	Yes	7.30356e-07	0.000108823	-1.35527	8.20052	CCACTAGTAGAGGAAGGGATGTTTGAAGACGAAATCACCC	40	XIPG_00374_Glutamate_racemase	XIP2_00378_Glutamate_racemase	XP23_00504_Glutamate_racemase	XP22_00497_Glutamate_racemase	XP21_00500_Glutamate_racemase	XP18_00502_Glutamate_racemase	XP15_00507_Glutamate_racemase
0	n39164	7	5	5	2	7	0	0	Yes	7.30356e-07	0.000108823	-1.35527	8.20052	GAGAATCGTCACATTGGCTACATGCCACAATCTCAGAATAAT	42	XIPG_00383_Manganese_transport_system_ATP-binding_protein_MntB	XIP2_00386_Manganese_transport_system_ATP-binding_protein_MntB	XP23_00494_Manganese_transport_system_ATP-binding_protein_MntB	XP22_00488_Manganese_transport_system_ATP-binding_protein_MntB	XP21_00492_Manganese_transport_system_ATP-binding_protein_MntB	XP18_00494_Manganese_transport_system_ATP-binding_protein_MntB	XP15_00497_Manganese_transport_system_ATP-binding_protein_MntB
0	n41263	7	5	5	2	7	0	0	Yes	7.30356e-07	0.000108823	-1.35527	8.20052	TTAATTCTCGTAGTAAGGGAAACTCCCTGGAATCTA	36	XIP2_00398_putative_UbiX-like_flavin_prenyltransferase	XIPG_00395_putative_UbiX-like_flavin_prenyltransferase	XP23_00481_putative_UbiX-like_flavin_prenyltransferase	XP22_00474_putative_UbiX-like_flavin_prenyltransferase	XP21_00480_putative_UbiX-like_flavin_prenyltransferase	XP18_00482_putative_UbiX-like_flavin_prenyltransferase	XP15_00484_putative_UbiX-like_flavin_prenyltransferase
0	n17696	7	5	5	2	7	0	0	Yes	7.30356e-07	0.000108823	-1.35527	8.20052	TTGAGCTGCAGCATTTTGATCCCACAGATGCGAAAGCCACT	41	XIPG_00396_Nucleoside_diphosphate_kinase	XIP2_00399_Nucleoside_diphosphate_kinase	XP23_00480_Nucleoside_diphosphate_kinase	XP22_00473_Nucleoside_diphosphate_kinase	XP21_00479_Nucleoside_diphosphate_kinase	XP18_00481_Nucleoside_diphosphate_kinase	XP15_00483_Nucleoside_diphosphate_kinase
0	n39324	7	5	5	2	7	0	0	Yes	7.30356e-07	0.000108823	-1.35527	8.20052	TTTTTGCCAGGAGGGAGAATCGAACTCCCGGCCAAGGGCTTATGAGTCCCCTGCTCTACCGCTGAGCTATCCTGGCGTGGATT	83	TERR_02495_tRNA-Met(cat)	CHTH_00799_tRNA-Met(cat)	XP23_00477_tRNA-Met(cat)	XP22_00471_tRNA-Met(cat)	XP21_00477_tRNA-Met(cat)	XP18_00479_tRNA-Met(cat)	XP15_00481_tRNA-Met(cat)	XIPG_00398_tRNA-Met(cat)	XIP2_00401_tRNA-Met(cat)
0	n5764	7	5	5	2	7	0	0	Yes	7.30356e-07	0.000108823	-1.35527	8.20052	GACTTCTTGACGATACCACTTTCTGTGGCAAAGAGGATGT	40	XIPG_00406_DNA_gyrase_subunit_A	XIP2_00409_DNA_gyrase_subunit_A	XP23_00470_DNA_gyrase_subunit_A	XP22_00462_DNA_gyrase_subunit_A	XP21_00469_DNA_gyrase_subunit_A	XP18_00472_DNA_gyrase_subunit_A	XP15_00473_DNA_gyrase_subunit_A
0	n24379	7	5	5	2	7	0	0	Yes	7.30356e-07	0.000108823	-1.35527	8.20052	GAGCAAGAAAAGATCAAGGGAGAGTATCAGGAACTT	36	XIPG_00406_DNA_gyrase_subunit_A	XIP2_00409_DNA_gyrase_subunit_A	XP23_00470_DNA_gyrase_subunit_A	XP22_00462_DNA_gyrase_subunit_A	XP21_00469_DNA_gyrase_subunit_A	XP18_00472_DNA_gyrase_subunit_A	XP15_00473_DNA_gyrase_subunit_A
0	n50989	7	5	5	2	7	0	0	Yes	7.30356e-07	0.000108823	-1.35527	8.20052	CCAATCCTGATATTACGATCGACGAATTGTCAAC	34	XIPG_00406_DNA_gyrase_subunit_A	XIP2_00409_DNA_gyrase_subunit_A	XP23_00470_DNA_gyrase_subunit_A	XP22_00462_DNA_gyrase_subunit_A	XP21_00469_DNA_gyrase_subunit_A	XP18_00472_DNA_gyrase_subunit_A	XP15_00473_DNA_gyrase_subunit_A
0	n52801	7	5	5	2	7	0	0	Yes	7.30356e-07	0.000108823	-1.35527	8.20052	GAAGTGCCATAAATCTGACAGCCAGTAGGAAAATCAGG	38	XIPG_00406_DNA_gyrase_subunit_A	XIP2_00409_DNA_gyrase_subunit_A	XP23_00470_DNA_gyrase_subunit_A	XP22_00462_DNA_gyrase_subunit_A	XP21_00469_DNA_gyrase_subunit_A	XP18_00472_DNA_gyrase_subunit_A	XP15_00473_DNA_gyrase_subunit_A
0	n37337	7	5	5	2	7	0	0	Yes	7.30356e-07	0.000108823	-1.35527	8.20052	ATTTCAGTATTTTGAAGGACCCTATCTAGGCG	32	XP21_00468_Type_2_topoisomerase_subunit_B	XP18_00471_Type_2_topoisomerase_subunit_B	XP23_00469_Type_2_topoisomerase_subunit_B	XP22_00461_Type_2_topoisomerase_subunit_B	XP15_00472_Type_2_topoisomerase_subunit_B	XIPG_00407_Type_2_topoisomerase_subunit_B	XIP2_00410_Type_2_topoisomerase_subunit_B
0	n51789	7	5	5	2	7	0	0	Yes	7.30356e-07	0.000108823	-1.35527	8.20052	GGATGGAGAAGCTGCTTATTCTCTCCAAGCTGA	33	XP21_00468_Type_2_topoisomerase_subunit_B	XP18_00471_Type_2_topoisomerase_subunit_B	XP23_00469_Type_2_topoisomerase_subunit_B	XP22_00461_Type_2_topoisomerase_subunit_B	XP15_00472_Type_2_topoisomerase_subunit_B	XIPG_00407_Type_2_topoisomerase_subunit_B	XIP2_00410_Type_2_topoisomerase_subunit_B
0	n52098	7	5	5	2	7	0	0	Yes	7.30356e-07	0.000108823	-1.35527	8.20052	GGATGGAGACCTCAATCCGAGTGCAGAACCCCGC	34	XP21_00468_Type_2_topoisomerase_subunit_B	XP18_00471_Type_2_topoisomerase_subunit_B	XP23_00469_Type_2_topoisomerase_subunit_B	XP22_00461_Type_2_topoisomerase_subunit_B	XP15_00472_Type_2_topoisomerase_subunit_B	XIPG_00407_Type_2_topoisomerase_subunit_B	XIP2_00410_Type_2_topoisomerase_subunit_B
0	n26249	7	5	5	2	7	0	0	Yes	7.30356e-07	0.000108823	-1.35527	8.20052	CTGCACCGAGAAGGACTTGAACCTTCAACCAATTGATTAAGAGTCAACTGCTCTGCC	57	XIPG_00408_tRNA-Lys(ctt)	XIP2_00411_tRNA-Lys(ctt)	XP23_00468_tRNA-Lys(ctt)	XP22_00460_tRNA-Lys(ctt)	XP21_00467_tRNA-Lys(ctt)	XP18_00470_tRNA-Lys(ctt)	XP15_00471_tRNA-Lys(ctt)
0	n14317	7	5	5	2	7	0	0	Yes	7.30356e-07	0.000108823	-1.35527	8.20052	ATGGATATCTCGTCCCGCCTTAAAGAACTAGCTCC	35	XIPG_00416_Aspartate_aminotransferase	XIP2_00419_Aspartate_aminotransferase	XP23_00460_Aspartate_aminotransferase	XP22_00451_Aspartate_aminotransferase	XP21_00457_Aspartate_aminotransferase	XP18_00460_Aspartate_aminotransferase	XP15_00462_Aspartate_aminotransferase
0	n21212	7	5	5	2	7	0	0	Yes	7.30356e-07	0.000108823	-1.35527	8.20052	ATTTTAGAAATACGGCTTAGTACATATTTTCTACGGAGATT	41	XIPG_00416_Aspartate_aminotransferase	XIP2_00419_Aspartate_aminotransferase	XP23_00460_Aspartate_aminotransferase	XP22_00451_Aspartate_aminotransferase	XP21_00457_Aspartate_aminotransferase	XP18_00460_Aspartate_aminotransferase	XP15_00462_Aspartate_aminotransferase
0	n52478	7	5	5	2	7	0	0	Yes	7.30356e-07	0.000108823	-1.35527	8.20052	ATAAATGTCGATGCCTGAGGCTTTCATAGCTTT	33	XIPG_00416_Aspartate_aminotransferase	XIP2_00419_Aspartate_aminotransferase	XP23_00460_Aspartate_aminotransferase	XP22_00451_Aspartate_aminotransferase	XP21_00457_Aspartate_aminotransferase	XP18_00460_Aspartate_aminotransferase	XP15_00462_Aspartate_aminotransferase
0	n52705	7	5	5	2	7	0	0	Yes	7.30356e-07	0.000108823	-1.35527	8.20052	TGACCAATGTTGATAAGCACATAAAAAGCACC	32	XIPG_00416_Aspartate_aminotransferase	XIP2_00419_Aspartate_aminotransferase	XP23_00460_Aspartate_aminotransferase	XP22_00451_Aspartate_aminotransferase	XP21_00457_Aspartate_aminotransferase	XP18_00460_Aspartate_aminotransferase	XP15_00462_Aspartate_aminotransferase
0	n38396	7	5	5	2	7	0	0	Yes	7.30356e-07	0.000108823	-1.35527	8.20052	ACTCGCCGATGATAAGCATCAAAAGCACGAGCGTT	35	XIPG_00422_hypothetical_protein	XIP2_00425_hypothetical_protein	XP23_00453_hypothetical_protein	XP15_00455_hypothetical_protein	XP21_00449_hypothetical_protein	XP18_00452_hypothetical_protein	XP22_00444_hypothetical_protein
0	n18566	7	5	5	2	7	0	0	Yes	7.30356e-07	0.000108823	-1.35527	8.20052	GATCACGCAAGGCAAAGATTTTGTCTTCCGTGCAAGTTACAGTGA	45	XIPG_00431_Leu/Ile/Val-binding_protein_	XIP2_00434_Leu/Ile/Val-binding_protein_	XP23_00442_Leu/Ile/Val-binding_protein_	XP22_00437_Leu/Ile/Val-binding_protein_	XP21_00437_Leu/Ile/Val-binding_protein_	XP18_00442_Leu/Ile/Val-binding_protein_	XP15_00442_Leu/Ile/Val-binding_protein_
0	n7037	7	5	5	2	7	0	0	Yes	7.30356e-07	0.000108823	-1.35527	8.20052	CAAGTCCTTGAGCAAAGGTTCGGGCTGACGGATGGGTATAGCCGCAC	47	XIP2_00435_RNA_polymerase_sigma_factor_RpoD	XIPG_00432_RNA_polymerase_sigma_factor_RpoD	XP23_00441_RNA_polymerase_sigma_factor_SigA	XP22_00436_RNA_polymerase_sigma_factor_SigA	XP21_00436_RNA_polymerase_sigma_factor_SigA	XP18_00441_RNA_polymerase_sigma_factor_SigA	XP15_00441_RNA_polymerase_sigma_factor_SigA
0	n51703	7	5	5	2	7	0	0	Yes	7.30356e-07	0.000108823	-1.35527	8.20052	GGCTACAAATTTTCTACCTACGCCACCTGGTGGAT	35	XIP2_00435_RNA_polymerase_sigma_factor_RpoD	XIPG_00432_RNA_polymerase_sigma_factor_RpoD	XP23_00441_RNA_polymerase_sigma_factor_SigA	XP22_00436_RNA_polymerase_sigma_factor_SigA	XP21_00436_RNA_polymerase_sigma_factor_SigA	XP18_00441_RNA_polymerase_sigma_factor_SigA	XP15_00441_RNA_polymerase_sigma_factor_SigA
0	n37425	7	5	5	2	7	0	0	Yes	7.30356e-07	0.000108823	-1.35527	8.20052	CGAGCTGCTCAACTGGGTTCTAGCTGGTTGACT	33	XIPG_00437_hypothetical_protein	XIP2_00439_hypothetical_protein	XP23_00437_hypothetical_protein	XP22_00433_hypothetical_protein	XP21_00431_hypothetical_protein	XP15_00438_hypothetical_protein	XP18_00436_hypothetical_protein
0	n39698	7	5	5	2	7	0	0	Yes	7.30356e-07	0.000108823	-1.35527	8.20052	CAGAATGTCTTTTCTTTTGCCTCTCTATGTGC	32	XIPG_00437_hypothetical_protein	XIP2_00439_hypothetical_protein	XP23_00437_hypothetical_protein	XP22_00433_hypothetical_protein	XP21_00431_hypothetical_protein	XP15_00438_hypothetical_protein	XP18_00436_hypothetical_protein
0	n53542	7	5	5	2	7	0	0	Yes	7.30356e-07	0.000108823	-1.35527	8.20052	GATTTATTTCCTTCAGTGCCAATGGCTATAACAGG	35	XIPG_00439_Glutamine--fructose-6-phosphate_aminotransferase_[isomerizing]	XIP2_00441_Glutamine--fructose-6-phosphate_aminotransferase_[isomerizing]	XP23_00435_Glutamine--fructose-6-phosphate_aminotransferase_[isomerizing]	XP22_00431_Glutamine--fructose-6-phosphate_aminotransferase_[isomerizing]	XP21_00429_Glutamine--fructose-6-phosphate_aminotransferase_[isomerizing]	XP18_00434_Glutamine--fructose-6-phosphate_aminotransferase_[isomerizing]	XP15_00436_Glutamine--fructose-6-phosphate_aminotransferase_[isomerizing]
0	n25009	7	5	5	2	7	0	0	Yes	7.30356e-07	0.000108823	-1.35527	8.20052	AAAACTGTCCTGCTCCGCCCAGATCATATCTCCGC	35	XIPG_00443_Heme_chaperone_HemW	XIP2_00445_Heme_chaperone_HemW	XP23_00431_Heme_chaperone_HemW	XP22_00427_Heme_chaperone_HemW	XP21_00425_Heme_chaperone_HemW	XP18_00430_Heme_chaperone_HemW	XP15_00432_Heme_chaperone_HemW
0	n44739	7	5	5	2	7	0	0	Yes	7.30356e-07	0.000108823	-1.35527	8.20052	ATGAACCCTGCTACGGTCTCTGCAGAAAAGGGGCG	35	XIPG_00443_Heme_chaperone_HemW	XIP2_00445_Heme_chaperone_HemW	XP23_00431_Heme_chaperone_HemW	XP22_00427_Heme_chaperone_HemW	XP21_00425_Heme_chaperone_HemW	XP18_00430_Heme_chaperone_HemW	XP15_00432_Heme_chaperone_HemW
0	n53905	7	5	5	2	7	0	0	Yes	7.30356e-07	0.000108823	-1.35527	8.20052	ATAAAGAAGCAGAGTTTTTTGAAGTAACAATG	32	XIPG_00443_Heme_chaperone_HemW	XIP2_00445_Heme_chaperone_HemW	XP23_00431_Heme_chaperone_HemW	XP22_00427_Heme_chaperone_HemW	XP21_00425_Heme_chaperone_HemW	XP18_00430_Heme_chaperone_HemW	XP15_00432_Heme_chaperone_HemW
0	n39560	7	5	5	2	7	0	0	Yes	7.30356e-07	0.000108823	-1.35527	8.20052	AACGGTTAGGGTTTTGAGGCCAAGGAAGTCCAT	33	XIPG_00446_DNA_polymerase_III_subunit_alpha	XIP2_00448_DNA_polymerase_III_subunit_alpha	XP23_00429_DNA_polymerase_III_subunit_alpha	XP21_00422_DNA_polymerase_III_subunit_alpha	XP18_00427_DNA_polymerase_III_subunit_alpha	XP22_00425_DNA_polymerase_III_subunit_alpha	XP15_00430_DNA_polymerase_III_subunit_alpha
0	n53641	7	5	5	2	7	0	0	Yes	7.30356e-07	0.000108823	-1.35527	8.20052	AAAGTTTCACGGGATGACCACGGTTTTACTTC	32	XIPG_00446_DNA_polymerase_III_subunit_alpha	XIP2_00448_DNA_polymerase_III_subunit_alpha	XP23_00429_DNA_polymerase_III_subunit_alpha	XP21_00422_DNA_polymerase_III_subunit_alpha	XP18_00427_DNA_polymerase_III_subunit_alpha	XP22_00425_DNA_polymerase_III_subunit_alpha	XP15_00430_DNA_polymerase_III_subunit_alpha
0	n53738	7	5	5	2	7	0	0	Yes	7.30356e-07	0.000108823	-1.35527	8.20052	ATGTCTTCTGCTATCCAGGAACGTAGTCGCGGAGGA	36	XIPG_00446_DNA_polymerase_III_subunit_alpha	XIP2_00448_DNA_polymerase_III_subunit_alpha	XP23_00429_DNA_polymerase_III_subunit_alpha	XP21_00422_DNA_polymerase_III_subunit_alpha	XP18_00427_DNA_polymerase_III_subunit_alpha	XP22_00425_DNA_polymerase_III_subunit_alpha	XP15_00430_DNA_polymerase_III_subunit_alpha
0	n38318	7	5	5	2	7	0	0	Yes	7.30356e-07	0.000108823	-1.35527	8.20052	CTCTTGAACCCCATTCAAGCGCACTACCAAACTGTGCTACGGCCCGCAG	49	CHTH_04472_tRNA-Pro(ggg)	UDAE_01030_tRNA-Pro(ggg)	XP23_00428_tRNA-Pro(ggg)	XP22_00424_tRNA-Pro(ggg)	XP21_00421_tRNA-Pro(ggg)	XP18_00426_tRNA-Pro(ggg)	XP15_00429_tRNA-Pro(ggg)	XIPG_00447_tRNA-Pro(ggg)	XIP2_00449_tRNA-Pro(ggg)
0	n49168	7	5	5	2	7	0	0	Yes	7.30356e-07	0.000108823	-1.35527	8.20052	CGAATCATCTCTTCTGCTAGAGGATCAGGAAAG	33	XIPG_00477_3-isopropylmalate_dehydratase_large_subunit	XIP2_00481_3-isopropylmalate_dehydratase_large_subunit	XP23_00398_3-isopropylmalate_dehydratase_large_subunit	XP22_00396_3-isopropylmalate_dehydratase_large_subunit	XP21_00390_3-isopropylmalate_dehydratase_large_subunit	XP18_00394_3-isopropylmalate_dehydratase_large_subunit	XP15_00400_3-isopropylmalate_dehydratase_large_subunit
0	n49695	7	5	5	2	7	0	0	Yes	7.30356e-07	0.000108823	-1.35527	8.20052	AGATGTTGGAGAATATGAAAAGTTTCTTCTGCATCTCCTCCTAT	44	XIPG_00480_Glucose-6-phosphate_isomerase	XIP2_00484_Glucose-6-phosphate_isomerase	XP23_00396_Glucose-6-phosphate_isomerase	XP22_00393_Glucose-6-phosphate_isomerase	XP21_00388_Glucose-6-phosphate_isomerase	XP18_00392_Glucose-6-phosphate_isomerase	XP15_00397_Glucose-6-phosphate_isomerase
0	n20625	7	5	5	2	7	0	0	Yes	7.30356e-07	0.000108823	-1.35527	8.20052	CCAGTTCGTGGCGTGCTTTTTACAGAAAAAGC	32	XIPG_00493_50S_ribosomal_protein_L23	XIP2_00497_50S_ribosomal_protein_L23	XP23_00386_50S_ribosomal_protein_L23	XP22_00382_50S_ribosomal_protein_L23	XP21_00378_50S_ribosomal_protein_L23	XP15_00386_50S_ribosomal_protein_L23	XP18_00382_50S_ribosomal_protein_L23
0	n47286	7	5	5	2	7	0	0	Yes	7.30356e-07	0.000108823	-1.35527	8.20052	TCGATCTTTTCAAGAAGCTTCCATTCAACAAA	32	XIPG_00495_30S_ribosomal_protein_S19	XIP2_00499_30S_ribosomal_protein_S19	XP23_00384_hypothetical_protein	XP22_00380_hypothetical_protein	XP21_00376_hypothetical_protein	XP18_00380_hypothetical_protein	XP15_00384_hypothetical_protein
0	n24845	7	5	5	2	7	0	0	Yes	7.30356e-07	0.000108823	-1.35527	8.20052	CGACCTGAAAAATGCACGCTCAGACGCGGACGCTG	35	XIPG_00506_50S_ribosomal_protein_L18	XIP2_00510_50S_ribosomal_protein_L18	XP23_00372_50S_ribosomal_protein_L18	XP22_00369_50S_ribosomal_protein_L18	XP21_00365_50S_ribosomal_protein_L18	XP18_00369_50S_ribosomal_protein_L18	XP15_00373_50S_ribosomal_protein_L18
0	n14681	7	5	5	2	7	0	0	Yes	7.30356e-07	0.000108823	-1.35527	8.20052	CCACTTTCTAGAGCTTCTTGATAGACAATTCCCATACCCCCCCC	44	XIP2_00528_Diaminopimelate_decarboxylase	XIPG_00525_Diaminopimelate_decarboxylase	XP23_00354_Diaminopimelate_decarboxylase	XP22_00352_Diaminopimelate_decarboxylase	XP21_00346_Diaminopimelate_decarboxylase	XP18_00351_Diaminopimelate_decarboxylase	XP15_00355_Diaminopimelate_decarboxylase
0	n20507	7	5	5	2	7	0	0	Yes	7.30356e-07	0.000108823	-1.35527	8.20052	CCAGCTTGTACTGCCGCTGGAGAAACACCAGGAACAGG	38	XIPG_00526_NADH_dehydrogenase-like_protein	XIP2_00529_NADH_dehydrogenase-like_protein	XP23_00353_Nitric_oxide_reductase_FlRd-NAD(+)_reductase	XP22_00351_Nitric_oxide_reductase_FlRd-NAD(+)_reductase	XP21_00345_Nitric_oxide_reductase_FlRd-NAD(+)_reductase	XP18_00350_Nitric_oxide_reductase_FlRd-NAD(+)_reductase	XP15_00354_Nitric_oxide_reductase_FlRd-NAD(+)_reductase
0	n40791	7	5	5	2	7	0	0	Yes	7.30356e-07	0.000108823	-1.35527	8.20052	TAGTCACTATTCTCACTGTAACGGACCATTCCTAG	35	XIPG_00534_ATP-dependent_zinc_metalloprotease_FtsH	XIP2_00537_ATP-dependent_zinc_metalloprotease_FtsH	XP23_00345_ATP-dependent_zinc_metalloprotease_FtsH	XP22_00341_ATP-dependent_zinc_metalloprotease_FtsH	XP21_00338_ATP-dependent_zinc_metalloprotease_FtsH	XP18_00343_ATP-dependent_zinc_metalloprotease_FtsH	XP15_00346_ATP-dependent_zinc_metalloprotease_FtsH
0	n47273	7	5	5	2	7	0	0	Yes	7.30356e-07	0.000108823	-1.35527	8.20052	CTCATGGCTAAGCTGCGACGTTCCTTTCCCCA	32	XIPG_00534_ATP-dependent_zinc_metalloprotease_FtsH	XIP2_00537_ATP-dependent_zinc_metalloprotease_FtsH	XP23_00345_ATP-dependent_zinc_metalloprotease_FtsH	XP22_00341_ATP-dependent_zinc_metalloprotease_FtsH	XP21_00338_ATP-dependent_zinc_metalloprotease_FtsH	XP18_00343_ATP-dependent_zinc_metalloprotease_FtsH	XP15_00346_ATP-dependent_zinc_metalloprotease_FtsH
0	n51666	7	5	5	2	7	0	0	Yes	7.30356e-07	0.000108823	-1.35527	8.20052	TTGCGTAATTCGCCAAATTCGATGATTTCCTTGACGTGAATAGC	44	XIPG_00534_ATP-dependent_zinc_metalloprotease_FtsH	XIP2_00537_ATP-dependent_zinc_metalloprotease_FtsH	XP23_00345_ATP-dependent_zinc_metalloprotease_FtsH	XP22_00341_ATP-dependent_zinc_metalloprotease_FtsH	XP21_00338_ATP-dependent_zinc_metalloprotease_FtsH	XP18_00343_ATP-dependent_zinc_metalloprotease_FtsH	XP15_00346_ATP-dependent_zinc_metalloprotease_FtsH
0	n50463	7	5	5	2	7	0	0	Yes	7.30356e-07	0.000108823	-1.35527	8.20052	CTCTATCGGATTTATCTGCATCATCTTCTCCCTA	34	XIP2_00542_Demethylmenaquinone_methyltransferase	XIPG_00539_Demethylmenaquinone_methyltransferase	XP23_00339_Demethylmenaquinone_methyltransferase	XP22_00336_Demethylmenaquinone_methyltransferase	XP21_00333_Demethylmenaquinone_methyltransferase	XP18_00338_Demethylmenaquinone_methyltransferase	XP15_00340_Demethylmenaquinone_methyltransferase
0	n53711	7	5	5	2	7	0	0	Yes	7.30356e-07	0.000108823	-1.35527	8.20052	ACGGAGGGAGTGGGATTCGAACCCACGAGGG	31	XIPG_00542_tRNA-Ser(tga)	XIP2_00545_tRNA-Ser(tga)	XP23_00336_tRNA-Ser(tga)	XP22_00333_tRNA-Ser(tga)	XP21_00330_tRNA-Ser(tga)	XP18_00335_tRNA-Ser(tga)	XP15_00336_tRNA-Ser(tga)
0	n52292	7	5	5	2	7	0	0	Yes	7.30356e-07	0.000108823	-1.35527	8.20052	CACCTGAATTGTCGGGAAATCTACCGATGGCAATGCAGA	39	XIPG_00547_Multidrug_resistance_protein_MdtB	XIP2_00550_Multidrug_resistance_protein_MdtB	XP23_00331_Multidrug_resistance_protein_MdtB	XP22_00328_Multidrug_resistance_protein_MdtB	XP21_00325_Multidrug_resistance_protein_MdtB	XP15_00331_Multidrug_resistance_protein_MdtB	XP18_00330_Multidrug_resistance_protein_MdtB
0	n47127	7	5	5	2	7	0	0	Yes	7.30356e-07	0.000108823	-1.35527	8.20052	ATAGCAGTACGGTGATTTTGCACAAAAATAATTGCTTCTAC	41	XIP2_00553_Crossover_junction_endodeoxyribonuclease_RuvC	XIPG_00550_Crossover_junction_endodeoxyribonuclease_RuvC	XP23_00328_Crossover_junction_endodeoxyribonuclease_RuvC	XP22_00325_Crossover_junction_endodeoxyribonuclease_RuvC	XP21_00322_Crossover_junction_endodeoxyribonuclease_RuvC	XP18_00327_Crossover_junction_endodeoxyribonuclease_RuvC	XP15_00328_Crossover_junction_endodeoxyribonuclease_RuvC
0	n26682	7	5	5	2	7	0	0	Yes	7.30356e-07	0.000108823	-1.35527	8.20052	AAGGGAAGTGACTTAATCAAGGAAAGTTTTAAACTCCT	38	XIPG_00590_Phosphate_acyltransferase	XIP2_00593_Phosphate_acyltransferase	XP23_00289_Phosphate_acyltransferase	XP22_00285_Phosphate_acyltransferase	XP21_00284_Phosphate_acyltransferase	XP18_00290_Phosphate_acyltransferase	XP15_00288_Phosphate_acyltransferase
0	n45643	7	5	5	2	7	0	0	Yes	7.30356e-07	0.000108823	-1.35527	8.20052	CCACCATATGTTTCATAATTAGTCTTATTCCAAAT	35	XIPG_00590_Phosphate_acyltransferase	XIP2_00593_Phosphate_acyltransferase	XP23_00289_Phosphate_acyltransferase	XP22_00285_Phosphate_acyltransferase	XP21_00284_Phosphate_acyltransferase	XP18_00290_Phosphate_acyltransferase	XP15_00288_Phosphate_acyltransferase
0	n45875	7	5	5	2	7	0	0	Yes	7.30356e-07	0.000108823	-1.35527	8.20052	GAGGCGCGTCCGGAGTACATGCTGCAATATGC	32	XIPG_00590_Phosphate_acyltransferase	XIP2_00593_Phosphate_acyltransferase	XP23_00289_Phosphate_acyltransferase	XP22_00285_Phosphate_acyltransferase	XP21_00284_Phosphate_acyltransferase	XP18_00290_Phosphate_acyltransferase	XP15_00288_Phosphate_acyltransferase
0	n49713	7	5	5	2	7	0	0	Yes	7.30356e-07	0.000108823	-1.35527	8.20052	ATTAATTTCGCGCACGGAGACATTCTAATGGTGGG	35	XIPG_00610_High-affinity_branched-chain_amino_acid_transport_system_permease_protein_LivH	XIP2_00611_High-affinity_branched-chain_amino_acid_transport_system_permease_protein_LivH	XP23_00269_High-affinity_branched-chain_amino_acid_transport_system_permease_protein_LivH	XP22_00267_High-affinity_branched-chain_amino_acid_transport_system_permease_protein_LivH	XP21_00268_High-affinity_branched-chain_amino_acid_transport_system_permease_protein_LivH	XP18_00271_High-affinity_branched-chain_amino_acid_transport_system_permease_protein_LivH	XP15_00269_High-affinity_branched-chain_amino_acid_transport_system_permease_protein_LivH
0	n33131	7	5	5	2	7	0	0	Yes	7.30356e-07	0.000108823	-1.35527	8.20052	GAGTGTATTTTCTAGGACAGTTAATTCAGGAA	32	XIP2_00624_Lipoprotein-releasing_system_ATP-binding_protein_LolD	XIPG_00622_Lipoprotein-releasing_system_ATP-binding_protein_LolD	XP23_00257_Lipoprotein-releasing_system_ATP-binding_protein_LolD	XP21_00257_Lipoprotein-releasing_system_ATP-binding_protein_LolD	XP18_00259_Lipoprotein-releasing_system_ATP-binding_protein_LolD	XP15_00256_Lipoprotein-releasing_system_ATP-binding_protein_LolD	XP22_00255_Lipoprotein-releasing_system_ATP-binding_protein_LolD
0	n36020	7	5	5	2	7	0	0	Yes	7.30356e-07	0.000108823	-1.35527	8.20052	ATGAGGCTCAGATGATTGATGCCTATGGTGG	31	XIPG_00625_Polyribonucleotide_nucleotidyltransferase	XIP2_00626_Polyribonucleotide_nucleotidyltransferase	XP23_00255_Polyribonucleotide_nucleotidyltransferase	XP22_00253_Polyribonucleotide_nucleotidyltransferase	XP21_00255_Polyribonucleotide_nucleotidyltransferase	XP18_00257_Polyribonucleotide_nucleotidyltransferase	XP15_00254_Polyribonucleotide_nucleotidyltransferase
0	n46464	7	5	5	2	7	0	0	Yes	7.30356e-07	0.000108823	-1.35527	8.20052	CCTATCCCGATTTCAATCGTTCCACTGACTACCTGGAAGG	40	XIPG_00638_hypothetical_protein	XIP2_00639_hypothetical_protein	XP23_00243_hypothetical_protein	XP22_00241_hypothetical_protein	XP21_00242_hypothetical_protein	XP18_00245_hypothetical_protein	XP15_00242_hypothetical_protein
0	n44290	7	5	5	2	7	0	0	Yes	7.30356e-07	0.000108823	-1.35527	8.20052	CATACTGTGTTAAACGCAAAATATCATAGGCA	32	XP22_00233_Protein_translocase_subunit_SecA	XP15_00234_Protein_translocase_subunit_SecA	XP23_00233_Protein_translocase_subunit_SecA	XP21_00232_Protein_translocase_subunit_SecA	XP18_00235_Protein_translocase_subunit_SecA	XIPG_00647_Protein_translocase_subunit_SecA	XIP2_00648_Protein_translocase_subunit_SecA
0	n53193	7	5	5	2	7	0	0	Yes	7.30356e-07	0.000108823	-1.35527	8.20052	AACAAGTACAACGAGGACACTATTATGCCAT	31	XP22_00233_Protein_translocase_subunit_SecA	XP15_00234_Protein_translocase_subunit_SecA	XP23_00233_Protein_translocase_subunit_SecA	XP21_00232_Protein_translocase_subunit_SecA	XP18_00235_Protein_translocase_subunit_SecA	XIPG_00647_Protein_translocase_subunit_SecA	XIP2_00648_Protein_translocase_subunit_SecA
0	n30984	7	5	5	2	7	0	0	Yes	7.30356e-07	0.000108823	-1.35527	8.20052	TATACTACTCCAGAGCGGGTAAAGCTGCGGATGAT	35	XIPG_00650_Chaperone_SurA	XIP2_00653_Chaperone_SurA	XP23_00229_Chaperone_SurA	XP22_00229_Chaperone_SurA	XP21_00228_Chaperone_SurA	XP18_00230_Chaperone_SurA	XP15_00230_Chaperone_SurA
0	n50564	7	5	5	2	7	0	0	Yes	7.30356e-07	0.000108823	-1.35527	8.20052	GCCAAAGTTTCCGCTTCTACCCCCCGTTCGTAGGT	35	XIPG_00660_Diaminopimelate_epimerase	XIP2_00663_Diaminopimelate_epimerase	XP23_00215_Diaminopimelate_epimerase	XP22_00216_Diaminopimelate_epimerase	XP21_00217_Diaminopimelate_epimerase	XP18_00220_Diaminopimelate_epimerase	XP15_00216_Diaminopimelate_epimerase
0	n54257	7	5	5	2	7	0	0	Yes	7.30356e-07	0.000108823	-1.35527	8.20052	ATTTCTCCATCAAAAACAAAGCTAGCAGGGCC	32	XIPG_00660_Diaminopimelate_epimerase	XIP2_00663_Diaminopimelate_epimerase	XP23_00215_Diaminopimelate_epimerase	XP22_00216_Diaminopimelate_epimerase	XP21_00217_Diaminopimelate_epimerase	XP18_00220_Diaminopimelate_epimerase	XP15_00216_Diaminopimelate_epimerase
0	n31222	7	5	5	2	7	0	0	Yes	7.30356e-07	0.000108823	-1.35527	8.20052	CGCATCTTTCCTATTATGTTGCGTACTGCCTCCCTTCTTCT	41	XIPG_00662_Lipid-A-disaccharide_synthase	XIP2_00665_Lipid-A-disaccharide_synthase	XP23_00213_Lipid-A-disaccharide_synthase	XP22_00214_Lipid-A-disaccharide_synthase	XP21_00215_Lipid-A-disaccharide_synthase	XP18_00218_Lipid-A-disaccharide_synthase	XP15_00214_Lipid-A-disaccharide_synthase
0	n46222	7	5	5	2	7	0	0	Yes	7.30356e-07	0.000108823	-1.35527	8.20052	AAGCCGGTTTGTTGGCCATCCTCTTGTAGAGAAACTGGAA	40	XIPG_00662_Lipid-A-disaccharide_synthase	XIP2_00665_Lipid-A-disaccharide_synthase	XP23_00213_Lipid-A-disaccharide_synthase	XP22_00214_Lipid-A-disaccharide_synthase	XP21_00215_Lipid-A-disaccharide_synthase	XP18_00218_Lipid-A-disaccharide_synthase	XP15_00214_Lipid-A-disaccharide_synthase
0	n45996	7	5	5	2	7	0	0	Yes	7.30356e-07	0.000108823	-1.35527	8.20052	CGGCTGGATATTGGTCAAACAGTAGTTGTCCGTAAAGGGACAGTACTTGCTGTGGAGGCATT	62	XIPG_00664_UDP-2,3-diacylglucosamine_pyrophosphatase_LpxI	XIP2_00667_UDP-2,3-diacylglucosamine_pyrophosphatase_LpxI	XP23_00211_UDP-2,3-diacylglucosamine_pyrophosphatase_LpxI	XP22_00212_UDP-2,3-diacylglucosamine_pyrophosphatase_LpxI	XP15_00212_UDP-2,3-diacylglucosamine_pyrophosphatase_LpxI	XP21_00213_UDP-2,3-diacylglucosamine_pyrophosphatase_LpxI	XP18_00216_UDP-2,3-diacylglucosamine_pyrophosphatase_LpxI
0	n7058	7	5	5	2	7	0	0	Yes	7.30356e-07	0.000108823	-1.35527	8.20052	TCAATGCAGTCTGCTCGAAAATATCCACGTAG	32	XIPG_00666_Serine--tRNA_ligase	XIP2_00669_Serine--tRNA_ligase	XP23_00209_Serine--tRNA_ligase	XP22_00210_Serine--tRNA_ligase	XP21_00211_Serine--tRNA_ligase	XP18_00214_Serine--tRNA_ligase	XP15_00210_Serine--tRNA_ligase	XP23_00210_tRNA(Ile)-lysidine_synthase	XP22_00211_tRNA(Ile)-lysidine_synthase	XP21_00212_tRNA(Ile)-lysidine_synthase	XP18_00215_tRNA(Ile)-lysidine_synthase		XP15_00211_tRNA(Ile)-lysidine_synthase	XIPG_00665_tRNA(Ile)-lysidine_synthase	XIP2_00668_tRNA(Ile)-lysidine_synthase
0	n6463	7	5	5	2	7	0	0	Yes	7.30356e-07	0.000108823	-1.35527	8.20052	TTTTTCGGAAATTCAGACGCTCTTCGATTTAGAATCTATCAGTCG	45	XIPG_00668_Glutamate--tRNA_ligase_1	XIP2_00671_Glutamate--tRNA_ligase_1	XP23_00207_Glutamate--tRNA_ligase_2	XP21_00209_Glutamate--tRNA_ligase_2	XP18_00212_Glutamate--tRNA_ligase_2	XP22_00208_Glutamate--tRNA_ligase_2	XP15_00208_Glutamate--tRNA_ligase_2
0	n38126	7	5	5	2	7	0	0	Yes	7.30356e-07	0.000108823	-1.35527	8.20052	AATGTGCTGCCGATTTATCCAAAAGCATTTATC	33	XIPG_00668_Glutamate--tRNA_ligase_1	XIP2_00671_Glutamate--tRNA_ligase_1	XP23_00207_Glutamate--tRNA_ligase_2	XP21_00209_Glutamate--tRNA_ligase_2	XP18_00212_Glutamate--tRNA_ligase_2	XP22_00208_Glutamate--tRNA_ligase_2	XP15_00208_Glutamate--tRNA_ligase_2
0	n43248	7	5	5	2	7	0	0	Yes	7.30356e-07	0.000108823	-1.35527	8.20052	CAAGATCTTGTGTTGGCTGAGGCGGTACTAGC	32	XIPG_00669_2-C-methyl-D-erythritol_4-phosphate_cytidylyltransferase	XIP2_00672_2-C-methyl-D-erythritol_4-phosphate_cytidylyltransferase	XP23_00206_2-C-methyl-D-erythritol_4-phosphate_cytidylyltransferase	XP22_00207_2-C-methyl-D-erythritol_4-phosphate_cytidylyltransferase	XP21_00208_2-C-methyl-D-erythritol_4-phosphate_cytidylyltransferase	XP18_00211_2-C-methyl-D-erythritol_4-phosphate_cytidylyltransferase	XP15_00207_2-C-methyl-D-erythritol_4-phosphate_cytidylyltransferase
0	n13501	7	5	5	2	7	0	0	Yes	7.30356e-07	0.000108823	-1.35527	8.20052	ACAATGCTCCTGTGTAAGACTCCCCATATTCG	32	XIPG_00674_Aspartate--tRNA_ligase	XIP2_00676_Aspartate--tRNA_ligase	XP23_00202_Aspartate--tRNA_ligase	XP22_00203_Aspartate--tRNA_ligase	XP21_00204_Aspartate--tRNA_ligase	XP18_00207_Aspartate--tRNA_ligase	XP15_00203_Aspartate--tRNA_ligase
0	n52888	7	5	5	2	7	0	0	Yes	7.30356e-07	0.000108823	-1.35527	8.20052	TCCGTCCGTTGATAACTCGTTTGGCAGCAAACGC	34	XIPG_00675_Ribonucleoside-diphosphate_reductase_subunit_beta	XIP2_00677_Ribonucleoside-diphosphate_reductase_subunit_beta	XP23_00201_Ribonucleoside-diphosphate_reductase_subunit_beta	XP22_00202_Ribonucleoside-diphosphate_reductase_subunit_beta	XP21_00202_Ribonucleoside-diphosphate_reductase_subunit_beta	XP18_00205_Ribonucleoside-diphosphate_reductase_subunit_beta	XP15_00202_Ribonucleoside-diphosphate_reductase_subunit_beta
0	n42848	7	5	5	2	7	0	0	Yes	7.30356e-07	0.000108823	-1.35527	8.20052	AGCCGATATTCGCACACTTTATAAATTCTGCCGGT	35	XP22_00186_15-cis-phytoene_synthase	XP15_00185_15-cis-phytoene_synthase	XP23_00183_Presqualene_diphosphate_synthase	XP21_00185_Presqualene_diphosphate_synthase	XP18_00188_Presqualene_diphosphate_synthase	XIPG_00687_15-cis-phytoene_synthase	XIP2_00689_15-cis-phytoene_synthase
0	n11489	7	5	5	2	7	0	0	Yes	7.30356e-07	0.000108823	-1.35527	8.20052	GCATTAATTAGAGAAGACTTTCCTACGTTAGG	32	XIPG_00689_GTPase_Der	XIP2_00691_GTPase_Der	XP23_00181_GTPase_Der	XP22_00184_GTPase_Der	XP21_00183_GTPase_Der	XP18_00186_GTPase_Der	XP15_00183_GTPase_Der
0	n14728	7	5	5	2	7	0	0	Yes	7.30356e-07	0.000108823	-1.35527	8.20052	GATTCCAAGAAGAAAAATAGCTAACATGAAACAGAAATTACAAATAACTGCATA	54	XIPG_00690_hypothetical_protein	XIP2_00692_hypothetical_protein	XP23_00180_Regulatory_protein_Spx	XP22_00183_Regulatory_protein_Spx	XP21_00182_Regulatory_protein_Spx	XP18_00185_Regulatory_protein_Spx	XP15_00182_Regulatory_protein_Spx
0	n19691	7	5	5	2	7	0	0	Yes	7.30356e-07	0.000108823	-1.35527	8.20052	CCTTCTACCCCTTCCTCAACTTGCACGAAGGCCCCGTAGGGCAT	44	XIPG_00691_30S_ribosomal_protein_S1	XIP2_00693_30S_ribosomal_protein_S1	XP23_00179_30S_ribosomal_protein_S1	XP22_00182_30S_ribosomal_protein_S1	XP21_00181_30S_ribosomal_protein_S1	XP18_00184_30S_ribosomal_protein_S1	XP15_00181_30S_ribosomal_protein_S1
0	n50309	7	5	5	2	7	0	0	Yes	7.30356e-07	0.000108823	-1.35527	8.20052	ATAATACTTCCCTCTCTATAATTTTTGACGGA	32	XIPG_00691_30S_ribosomal_protein_S1	XIP2_00693_30S_ribosomal_protein_S1	XP23_00179_30S_ribosomal_protein_S1	XP22_00182_30S_ribosomal_protein_S1	XP21_00181_30S_ribosomal_protein_S1	XP18_00184_30S_ribosomal_protein_S1	XP15_00181_30S_ribosomal_protein_S1
0	n52799	7	5	5	2	7	0	0	Yes	7.30356e-07	0.000108823	-1.35527	8.20052	AAGTCGAACCAGCGTATCAGCCTTGGCTATAAACA	35	XIPG_00691_30S_ribosomal_protein_S1	XIP2_00693_30S_ribosomal_protein_S1	XP23_00179_30S_ribosomal_protein_S1	XP22_00182_30S_ribosomal_protein_S1	XP21_00181_30S_ribosomal_protein_S1	XP18_00184_30S_ribosomal_protein_S1	XP15_00181_30S_ribosomal_protein_S1
0	n52947	7	5	5	2	7	0	0	Yes	7.30356e-07	0.000108823	-1.35527	8.20052	ATGGCCGAACAGGCAGAATTACAGGAATTAATAGCTAG	38	XIPG_00691_30S_ribosomal_protein_S1	XIP2_00693_30S_ribosomal_protein_S1	XP23_00179_30S_ribosomal_protein_S1	XP22_00182_30S_ribosomal_protein_S1	XP21_00181_30S_ribosomal_protein_S1	XP18_00184_30S_ribosomal_protein_S1	XP15_00181_30S_ribosomal_protein_S1
0	n48032	7	5	5	2	7	0	0	Yes	7.30356e-07	0.000108823	-1.35527	8.20052	AACCGTCTCTTTTATCTGGCAGCAGCTCCTGAGCAATTTGAA	42	XIPG_00692_Glucose-6-phosphate_1-dehydrogenase_2	XIP2_00694_Glucose-6-phosphate_1-dehydrogenase_2	XP23_00178_Glucose-6-phosphate_1-dehydrogenase_2	XP22_00181_Glucose-6-phosphate_1-dehydrogenase_2	XP21_00180_Glucose-6-phosphate_1-dehydrogenase_2	XP18_00183_Glucose-6-phosphate_1-dehydrogenase_2	XP15_00180_Glucose-6-phosphate_1-dehydrogenase_2
0	n51142	7	5	5	2	7	0	0	Yes	7.30356e-07	0.000108823	-1.35527	8.20052	CCAACGAACAGTTCCGTTCCGAGCTGAAAGAAACGGCAGAG	41	XIPG_00692_Glucose-6-phosphate_1-dehydrogenase_2	XIP2_00694_Glucose-6-phosphate_1-dehydrogenase_2	XP23_00178_Glucose-6-phosphate_1-dehydrogenase_2	XP22_00181_Glucose-6-phosphate_1-dehydrogenase_2	XP21_00180_Glucose-6-phosphate_1-dehydrogenase_2	XP18_00183_Glucose-6-phosphate_1-dehydrogenase_2	XP15_00180_Glucose-6-phosphate_1-dehydrogenase_2
0	n8833	7	5	5	2	7	0	0	Yes	7.30356e-07	0.000108823	-1.35527	8.20052	ACGCTTAACTTTCGACCATTTACTGTGGCCGGCCATGA	38	TERR_03418_putative_transcriptional_regulatory_protein	XP21_00176_putative_transcriptional_regulatory_protein	XP23_00175_putative_transcriptional_regulatory_protein	XP22_00178_putative_transcriptional_regulatory_protein	XP18_00179_putative_transcriptional_regulatory_protein	XP15_00177_putative_transcriptional_regulatory_protein	XIPG_00695_putative_transcriptional_regulatory_protein	XIP2_00698_putative_transcriptional_regulatory_protein
0	n46904	7	5	5	2	7	0	0	Yes	7.30356e-07	0.000108823	-1.35527	8.20052	GCAATTTTTCAGCGCGGGATTCCGCTCGTGCAACTCCCGACGAC	44	XIPG_00696_3-dehydroquinate_synthase	XIP2_00699_3-dehydroquinate_synthase	XP23_00174_3-dehydroquinate_synthase	XP21_00175_3-dehydroquinate_synthase	XP18_00178_3-dehydroquinate_synthase	XP15_00176_3-dehydroquinate_synthase	XP22_00176_3-dehydroquinate_synthase
0	n28311	7	5	5	2	7	0	0	Yes	7.30356e-07	0.000108823	-1.35527	8.20052	CTCTCGGGCCGGCGGGACTTGAACCCGCGACCCCTGCGTCCCGAACGCAGTGCTCTACC	59	XIPG_00447_tRNA-Pro(ggg)	XIP2_00449_tRNA-Pro(ggg)	XP23_00171_tRNA-Pro(cgg)	XP22_00172_tRNA-Pro(cgg)	XP21_00171_tRNA-Pro(cgg)	XP18_00174_tRNA-Pro(cgg)	XP15_00173_tRNA-Pro(cgg)	XIPG_00700_tRNA-Pro(cgg)	XIP2_00703_tRNA-Pro(cgg)
0	n19326	7	5	5	2	7	0	0	Yes	7.30356e-07	0.000108823	-1.35527	8.20052	GCTTCTGCAAGCGAGATCTTTGCTGCCGCTCTACAGGATTA	41	XIPG_00706_Tail-specific_protease	XIP2_00709_Tail-specific_protease	XP23_00165_Tail-specific_protease	XP22_00166_Tail-specific_protease	XP21_00165_Tail-specific_protease	XP15_00166_Tail-specific_protease	XP18_00168_Tail-specific_protease
0	n53119	7	5	5	2	7	0	0	Yes	7.30356e-07	0.000108823	-1.35527	8.20052	TCTCGCACCTTCAGCAAAGGAACAGTGCAAAC	32	XIPG_00706_Tail-specific_protease	XIP2_00709_Tail-specific_protease	XP23_00165_Tail-specific_protease	XP22_00166_Tail-specific_protease	XP21_00165_Tail-specific_protease	XP15_00166_Tail-specific_protease	XP18_00168_Tail-specific_protease
0	n9541	7	5	5	2	7	0	0	Yes	7.30356e-07	0.000108823	-1.35527	8.20052	GCCAAGCTGCCATCCTCATTGAGGATCTCACAGAG	35	XIPG_00707_Riboflavin_biosynthesis_protein_RibBA	XIP2_00710_Riboflavin_biosynthesis_protein_RibBA	XP23_00164_Riboflavin_biosynthesis_protein_RibBA	XP22_00165_Riboflavin_biosynthesis_protein_RibBA	XP21_00164_Riboflavin_biosynthesis_protein_RibBA	XP18_00167_Riboflavin_biosynthesis_protein_RibBA	XP15_00165_Riboflavin_biosynthesis_protein_RibBA
0	n43586	7	5	5	2	7	0	0	Yes	7.30356e-07	0.000108823	-1.35527	8.20052	ATGGCTACTAAGAAAACGAAAATGGGACACTG	32	XIPG_00707_Riboflavin_biosynthesis_protein_RibBA	XIP2_00710_Riboflavin_biosynthesis_protein_RibBA	XP23_00164_Riboflavin_biosynthesis_protein_RibBA	XP22_00165_Riboflavin_biosynthesis_protein_RibBA	XP21_00164_Riboflavin_biosynthesis_protein_RibBA	XP18_00167_Riboflavin_biosynthesis_protein_RibBA	XP15_00165_Riboflavin_biosynthesis_protein_RibBA
0	n33827	7	5	5	2	7	0	0	Yes	7.30356e-07	0.000108823	-1.35527	8.20052	GAATCTACTTGACAAAGCAGTTGGATATGGCCTGA	35	XIPG_00726_Acetoin:2,6-dichlorophenolindophenol_oxidoreductase_subunit_alpha	XIP2_00728_Acetoin:2,6-dichlorophenolindophenol_oxidoreductase_subunit_alpha	XP23_00146_Acetoin:2,6-dichlorophenolindophenol_oxidoreductase_subunit_alpha	XP22_00146_Acetoin:2,6-dichlorophenolindophenol_oxidoreductase_subunit_alpha	XP21_00145_Acetoin:2,6-dichlorophenolindophenol_oxidoreductase_subunit_alpha	XP18_00148_Acetoin:2,6-dichlorophenolindophenol_oxidoreductase_subunit_alpha	XP15_00147_Acetoin:2,6-dichlorophenolindophenol_oxidoreductase_subunit_alpha
0	n50501	7	5	5	2	7	0	0	Yes	7.30356e-07	0.000108823	-1.35527	8.20052	AAAACAAAAGTTAGTGATGTGATTCCCTATGATTT	35	XIPG_00731_Yop_proteins_translocation_protein_U	XIP2_00732_Yop_proteins_translocation_protein_U	XP23_00141_Yop_proteins_translocation_protein_U	XP22_00142_Yop_proteins_translocation_protein_U	XP21_00141_Yop_proteins_translocation_protein_U	XP18_00144_Yop_proteins_translocation_protein_U	XP15_00143_Yop_proteins_translocation_protein_U
0	n5831	7	5	5	2	7	0	0	Yes	7.30356e-07	0.000108823	-1.35527	8.20052	GCTGCACTGCAGACGAGAATGGCACCATCCATCTGAGCTGC	41	XIPG_00746_Elongation_factor_Tu	XIP2_00747_Elongation_factor_Tu	XP23_00126_Elongation_factor_Tu	XP22_00127_Elongation_factor_Tu	XP21_00126_Elongation_factor_Tu	XP18_00130_Elongation_factor_Tu	XP15_00128_Elongation_factor_Tu
0	n26764	7	5	5	2	7	0	0	Yes	7.30356e-07	0.000108823	-1.35527	8.20052	ACACCAACTTGACGGGCAAGAAGGATGTGCTC	32	XIPG_00746_Elongation_factor_Tu	XIP2_00747_Elongation_factor_Tu	XP23_00126_Elongation_factor_Tu	XP22_00127_Elongation_factor_Tu	XP21_00126_Elongation_factor_Tu	XP18_00130_Elongation_factor_Tu	XP15_00128_Elongation_factor_Tu
0	n34304	7	5	5	2	7	0	0	Yes	7.30356e-07	0.000108823	-1.35527	8.20052	ACTCTCACTGCTGCGATTACTACTTGCCTTGCTAAGC	37	XIPG_00746_Elongation_factor_Tu	XIP2_00747_Elongation_factor_Tu	XP23_00126_Elongation_factor_Tu	XP22_00127_Elongation_factor_Tu	XP21_00126_Elongation_factor_Tu	XP18_00130_Elongation_factor_Tu	XP15_00128_Elongation_factor_Tu
0	n33060	7	5	5	2	7	0	0	Yes	7.30356e-07	0.000108823	-1.35527	8.20052	GGCAGAGCACGTTCTTGGTAAGGACGAGGGCGCCGGTTCAATCCCGGTCATGGGCTCT	58	XIPG_00747_tRNA-Thr(ggt)	XIP2_00748_tRNA-Thr(ggt)	XP23_00125_tRNA-Thr(ggt)	XP22_00126_tRNA-Thr(ggt)	XP21_00125_tRNA-Thr(ggt)	XP18_00129_tRNA-Thr(ggt)	XP15_00127_tRNA-Thr(ggt)
0	n15585	7	5	5	2	7	0	0	Yes	7.30356e-07	0.000108823	-1.35527	8.20052	AAATTCTCAGTTTCTGTCACTGTCATGTACAT	32	XIPG_00755_Triosephosphate_isomerase	XIP2_00756_Triosephosphate_isomerase	XP23_00117_Bifunctional_PGK/TIM	XP22_00118_Bifunctional_PGK/TIM	XP21_00117_Bifunctional_PGK/TIM	XP18_00120_Bifunctional_PGK/TIM	XP15_00119_Bifunctional_PGK/TIM
0	n27035	7	5	5	2	7	0	0	Yes	7.30356e-07	0.000108823	-1.35527	8.20052	TACCGCAAAGGCGGTAGTGTTATTTGACGCCCA	33	XIPG_00759_hypothetical_protein	XIP2_00760_hypothetical_protein	XP23_00110_hypothetical_protein	XP22_00113_hypothetical_protein	XP21_00112_hypothetical_protein	XP18_00115_hypothetical_protein	XP15_00114_hypothetical_protein
0	n37155	7	5	5	2	7	0	0	Yes	7.30356e-07	0.000108823	-1.35527	8.20052	TTCAACTTATTGTTTTTATCAAGAAAATCTTCGGC	35	XIPG_00772_Translation_initiation_factor_IF-3	XIP2_00773_Translation_initiation_factor_IF-3	XP23_00096_Translation_initiation_factor_IF-3	XP22_00100_Translation_initiation_factor_IF-3	XP21_00098_Translation_initiation_factor_IF-3	XP18_00100_Translation_initiation_factor_IF-3	XP15_00101_Translation_initiation_factor_IF-3
0	n41820	7	5	5	2	7	0	0	Yes	7.30356e-07	0.000108823	-1.35527	8.20052	CTTGCCGGCATGAGCAGAAGTAAGGAGAGTACCATCAATGTCAAAAAGAAACAG	54	XIPG_00773_N-acetylmuramic_acid_6-phosphate_phosphatase	XIP2_00774_N-acetylmuramic_acid_6-phosphate_phosphatase	XP23_00095_Phosphoglycolate_phosphatase	XP22_00099_Phosphoglycolate_phosphatase	XP21_00097_Phosphoglycolate_phosphatase	XP18_00099_Phosphoglycolate_phosphatase	XP15_00100_Phosphoglycolate_phosphatase
0	n36015	7	5	5	2	7	0	0	Yes	7.30356e-07	0.000108823	-1.35527	8.20052	ATTGGCTGCCGAATTGTGGATACCACTTGCGG	32	XIPG_00778_4-hydroxy-3-methylbut-2-enyl_diphosphate_reductase	XIP2_00779_4-hydroxy-3-methylbut-2-enyl_diphosphate_reductase	XP23_00090_4-hydroxy-3-methylbut-2-enyl_diphosphate_reductase	XP22_00094_4-hydroxy-3-methylbut-2-enyl_diphosphate_reductase	XP21_00092_4-hydroxy-3-methylbut-2-enyl_diphosphate_reductase	XP18_00094_4-hydroxy-3-methylbut-2-enyl_diphosphate_reductase	XP15_00095_4-hydroxy-3-methylbut-2-enyl_diphosphate_reductase
0	n8461	7	5	5	2	7	0	0	Yes	7.30356e-07	0.000108823	-1.35527	8.20052	GAATGGGTTAAGAAAGTTGCTTCGCTTACTAAGCCAGACATGATCTTTTGGTG	53	XIPG_00785_Phosphoenolpyruvate_carboxykinase_[GTP]	XIP2_00786_Phosphoenolpyruvate_carboxykinase_[GTP]	XP23_00083_Phosphoenolpyruvate_carboxykinase_[GTP]	XP22_00088_Phosphoenolpyruvate_carboxykinase_[GTP]	XP21_00086_Phosphoenolpyruvate_carboxykinase_[GTP]	XP18_00088_Phosphoenolpyruvate_carboxykinase_[GTP]	XP15_00089_Phosphoenolpyruvate_carboxykinase_[GTP]
0	n49929	7	5	5	2	7	0	0	Yes	7.30356e-07	0.000108823	-1.35527	8.20052	AGAGATTTGGCCTTCAACTTCTGAAATTCGCGAGGT	36	XIPG_00794_Aconitate/2-methylaconitate_hydratase	XIP2_00793_Aconitate/2-methylaconitate_hydratase	XP23_00076_Aconitate/2-methylaconitate_hydratase	XP22_00079_Aconitate/2-methylaconitate_hydratase	XP21_00076_Aconitate/2-methylaconitate_hydratase	XP18_00078_Aconitate/2-methylaconitate_hydratase	XP15_00081_Aconitate/2-methylaconitate_hydratase
0	n50004	7	5	5	2	7	0	0	Yes	7.30356e-07	0.000108823	-1.35527	8.20052	TCATCCACCATCTCGATGTCATTTTTTGGAC	31	XIPG_00794_Aconitate/2-methylaconitate_hydratase	XIP2_00793_Aconitate/2-methylaconitate_hydratase	XP23_00076_Aconitate/2-methylaconitate_hydratase	XP22_00079_Aconitate/2-methylaconitate_hydratase	XP21_00076_Aconitate/2-methylaconitate_hydratase	XP18_00078_Aconitate/2-methylaconitate_hydratase	XP15_00081_Aconitate/2-methylaconitate_hydratase
0	n50349	7	5	5	2	7	0	0	Yes	7.30356e-07	0.000108823	-1.35527	8.20052	ATTGGCAATATCACCCGCGATCCTGAGATTAA	32	XIPG_00801_Single-stranded_DNA-binding_protein	XIP2_00800_Single-stranded_DNA-binding_protein	XP23_00069_Single-stranded_DNA-binding_protein	XP22_00071_Single-stranded_DNA-binding_protein	XP21_00068_Single-stranded_DNA-binding_protein	XP18_00070_Single-stranded_DNA-binding_protein	XP15_00073_Single-stranded_DNA-binding_protein
0	n32762	7	5	5	2	7	0	0	Yes	7.30356e-07	0.000108823	-1.35527	8.20052	GCGAAGCCTATCATACTTCGTGGTTCTGCAAGAATAACATCCCCTAGGGA	50	XIPG_00809_Acetyl-coenzyme_A_carboxylase_carboxyl_transferase_subunit_beta	XIP2_00808_Acetyl-coenzyme_A_carboxylase_carboxyl_transferase_subunit_beta	XP23_00061_Acetyl-coenzyme_A_carboxylase_carboxyl_transferase_subunit_beta	XP22_00063_Acetyl-coenzyme_A_carboxylase_carboxyl_transferase_subunit_beta	XP21_00060_Acetyl-coenzyme_A_carboxylase_carboxyl_transferase_subunit_beta	XP15_00065_Acetyl-coenzyme_A_carboxylase_carboxyl_transferase_subunit_beta	XP18_00062_Acetyl-coenzyme_A_carboxylase_carboxyl_transferase_subunit_beta
0	n40900	7	5	5	2	7	0	0	Yes	7.30356e-07	0.000108823	-1.35527	8.20052	TTGGGGAGAAAGGGCAGCGCAGTGTACAGCCACA	34	XIPG_00818_Regulatory_protein_AtoC	XIP2_00817_Regulatory_protein_AtoC	XP23_00054_Regulatory_protein_AtoC	XP22_00056_Regulatory_protein_AtoC	XP21_00053_Regulatory_protein_AtoC	XP18_00055_Regulatory_protein_AtoC	XP15_00058_Regulatory_protein_AtoC
0	n32373	7	5	5	2	7	0	0	Yes	7.30356e-07	0.000108823	-1.35527	8.20052	CCAGTCAAGCTAACTGGAGACAAGTAATTCCTCACCCC	38	XIP2_00821_hypothetical_protein	XIPG_00822_hypothetical_protein	XP23_00049_hypothetical_protein	XP22_00050_hypothetical_protein	XP21_00049_hypothetical_protein	XP18_00051_hypothetical_protein	XP15_00052_hypothetical_protein
0	n25638	7	5	5	2	7	0	0	Yes	7.30356e-07	0.000108823	-1.35527	8.20052	TCCACTGCTTTTAGCCTTTGCATGGATAACCA	32	XIPG_00827_Uridylate_kinase	XIP2_00825_Uridylate_kinase	XP23_00046_Uridylate_kinase	XP22_00047_Uridylate_kinase	XP21_00046_Uridylate_kinase	XP18_00048_Uridylate_kinase	XP15_00049_Uridylate_kinase
0	n15361	7	5	5	2	7	0	0	Yes	7.30356e-07	0.000108823	-1.35527	8.20052	GAAACAAATGGGCATCTGCAGGAACGCCTTTCCAAAATGGC	41	XIPG_00829_Methionyl-tRNA_formyltransferase	XIP2_00827_Methionyl-tRNA_formyltransferase	XP23_00045_Methionyl-tRNA_formyltransferase	XP21_00045_Methionyl-tRNA_formyltransferase	XP18_00047_Methionyl-tRNA_formyltransferase	XP22_00046_Methionyl-tRNA_formyltransferase	XP15_00048_Methionyl-tRNA_formyltransferase
0	n54080	7	5	5	2	7	0	0	Yes	7.30356e-07	0.000108823	-1.35527	8.20052	TGATAGTTACAATGGCATATGGACAGATCCTCCC	34	XIPG_00829_Methionyl-tRNA_formyltransferase	XIP2_00827_Methionyl-tRNA_formyltransferase	XP23_00045_Methionyl-tRNA_formyltransferase	XP21_00045_Methionyl-tRNA_formyltransferase	XP18_00047_Methionyl-tRNA_formyltransferase	XP22_00046_Methionyl-tRNA_formyltransferase	XP15_00048_Methionyl-tRNA_formyltransferase
0	n37635	7	5	5	2	7	0	0	Yes	7.30356e-07	0.000108823	-1.35527	8.20052	CATCAGTGAAGAAAATATGGTGTGGACAAACCTCACCAGAGAT	43	XIPG_00835_Dihydroorotase	XIP2_00833_Dihydroorotase	XP23_00037_Dihydroorotase	XP22_00037_Dihydroorotase	XP21_00035_Dihydroorotase	XP18_00038_Dihydroorotase	XP15_00038_Dihydroorotase
0	n48782	7	5	5	2	7	0	0	Yes	7.30356e-07	0.000108823	-1.35527	8.20052	GCCCCTGGACTTATTGATATCCATGTTCACCTACGGGAACC	41	XIPG_00835_Dihydroorotase	XIP2_00833_Dihydroorotase	XP23_00037_Dihydroorotase	XP22_00037_Dihydroorotase	XP21_00035_Dihydroorotase	XP18_00038_Dihydroorotase	XP15_00038_Dihydroorotase
0	n47762	7	5	5	2	7	0	0	Yes	7.30356e-07	0.000108823	-1.35527	8.20052	TCTTCCATGTTTTTCCCAAATGGTAAATCCATCGAGAAG	39	XIPG_00836_Aspartate_carbamoyltransferase	XIP2_00834_Aspartate_carbamoyltransferase	XP23_00036_Aspartate_carbamoyltransferase	XP21_00034_Aspartate_carbamoyltransferase	XP18_00037_Aspartate_carbamoyltransferase	XP22_00036_Aspartate_carbamoyltransferase	XP15_00037_Aspartate_carbamoyltransferase
0	n48061	7	5	5	2	7	0	0	Yes	7.30356e-07	0.000108823	-1.35527	8.20052	ACAATATCTCCTAGAAAAAGGATTCTGATCATA	33	XP21_00029_2\',3\'-cyclic-nucleotide_2\'-phosphodiesterase	XP18_00032_2\',3\'-cyclic-nucleotide_2\'-phosphodiesterase	XP23_00030_2\',3\'-cyclic-nucleotide_2\'-phosphodiesterase	XP22_00031_2\',3\'-cyclic-nucleotide_2\'-phosphodiesterase	XP15_00031_2\',3\'-cyclic-nucleotide_2\'-phosphodiesterase	XIPG_00840_2\',3\'-cyclic-nucleotide_2\'-phosphodiesterase	XIP2_00838_2\',3\'-cyclic-nucleotide_2\'-phosphodiesterase
0	n43083	7	5	5	2	7	0	0	Yes	7.30356e-07	0.000108823	-1.35527	8.20052	TCAACAGCTCTAAAAATCAGCGGAGTTTTTGAACGCCA	38	XIPG_00844_Isoleucine--tRNA_ligase	XIP2_00842_Isoleucine--tRNA_ligase	XP23_00027_Isoleucine--tRNA_ligase	XP22_00028_Isoleucine--tRNA_ligase	XP21_00026_Isoleucine--tRNA_ligase	XP18_00029_Isoleucine--tRNA_ligase	XP15_00028_Isoleucine--tRNA_ligase
0	n50141	7	5	5	2	7	0	0	Yes	7.30356e-07	0.000108823	-1.35527	8.20052	AACTGGCTGTTGCCCATGTCGCGATAGGCAGT	32	XIPG_00845_Lysine--tRNA_ligase	XIP2_00843_Lysine--tRNA_ligase	XP23_00026_Lysine--tRNA_ligase	XP21_00025_Lysine--tRNA_ligase	XP18_00028_Lysine--tRNA_ligase	XP22_00027_Lysine--tRNA_ligase	XP15_00027_Lysine--tRNA_ligase
0	n54258	7	5	5	2	7	0	0	Yes	7.30356e-07	0.000108823	-1.35527	8.20052	GAGGATTTTGAAATAACCCAGCGTGTGTTCGAAAA	35	XIPG_00845_Lysine--tRNA_ligase	XIP2_00843_Lysine--tRNA_ligase	XP23_00026_Lysine--tRNA_ligase	XP21_00025_Lysine--tRNA_ligase	XP18_00028_Lysine--tRNA_ligase	XP22_00027_Lysine--tRNA_ligase	XP15_00027_Lysine--tRNA_ligase
0	n17737	7	5	5	2	7	0	0	Yes	7.30356e-07	0.000108823	-1.35527	8.20052	AATGCTGAAGAAGTAGCAACGCAAGTTTTTTCCACTTTTTCATCGAGATAGATGGG	56	XIPG_00851_Porphobilinogen_deaminase	XIP2_00851_Porphobilinogen_deaminase	XP23_00018_Porphobilinogen_deaminase	XP22_00018_Porphobilinogen_deaminase	XP21_00018_Porphobilinogen_deaminase	XP18_00021_Porphobilinogen_deaminase	XP15_00018_Porphobilinogen_deaminase
0	n46494	7	5	5	2	7	0	0	Yes	7.30356e-07	0.000108823	-1.35527	8.20052	ATTGTCTTTTTCTTCCGTGAGTTGTTTGGTCAGGAG	36	XIP2_00864_Phenylalanine--tRNA_ligase_alpha_subunit	XIPG_00863_Phenylalanine--tRNA_ligase_alpha_subunit	XP23_00004_Phenylalanine--tRNA_ligase_alpha_subunit	XP22_00003_Phenylalanine--tRNA_ligase_alpha_subunit	XP18_00005_Phenylalanine--tRNA_ligase_alpha_subunit	XP15_00004_Phenylalanine--tRNA_ligase_alpha_subunit	XP21_00004_Phenylalanine--tRNA_ligase_alpha_subunit
0	n27616	7	5	5	2	7	0	0	Yes	7.30356e-07	0.000108823	-1.35527	8.20052	TCAGTCCTCTGCTCTACCGACTGAGCTACCTAGCCAA	37	TERR_02192_tRNA-Phe(gaa)	XP23_00882_tRNA-Phe(gaa)	XP22_00879_tRNA-Phe(gaa)	XP21_00892_tRNA-Phe(gaa)	XP18_00889_tRNA-Phe(gaa)	XP15_00886_tRNA-Phe(gaa)	XIPG_00007_tRNA-Phe(gaa)	XIP2_00007_tRNA-Phe(gaa)
0	n45173	7	5	5	2	7	0	0	Yes	7.30356e-07	0.000108823	-1.35527	8.20052	CACAAGGATTTTCAGTCCTCTGCTCTACCGACTG	34	TERR_02192_tRNA-Phe(gaa)	XP23_00882_tRNA-Phe(gaa)	XP22_00879_tRNA-Phe(gaa)	XP21_00892_tRNA-Phe(gaa)	XP18_00889_tRNA-Phe(gaa)	XP15_00886_tRNA-Phe(gaa)	XIPG_00007_tRNA-Phe(gaa)	XIP2_00007_tRNA-Phe(gaa)
0	n20933	7	5	5	2	7	0	0	Yes	7.30356e-07	0.000108823	-1.35527	8.20052	GACCGTGTTCTTTTTTGCGACGAAAAAGGAGATCTACTGGATGGTGATGAAATTATGGCAATTGT	65	XIPG_00023_Phosphoglucosamine_mutase	XIP2_00023_Phosphoglucosamine_mutase	XP22_00861_Phosphoglucosamine_mutase	XP15_00870_Phosphoglucosamine_mutase	XP23_00865_Phosphoglucosamine_mutase	XP21_00876_Phosphoglucosamine_mutase	XP18_00872_Phosphoglucosamine_mutase
0	n48082	7	5	5	2	7	0	0	Yes	7.30356e-07	0.000108823	-1.35527	8.20052	GTCAATTCCTAAGATTTTAGAGGATTTAGACATT	34	XP18_00838_Chaperone_protein_DnaK	XP23_00831_Chaperone_protein_DnaK	XP22_00830_Chaperone_protein_DnaK	XP21_00843_Chaperone_protein_DnaK	XP15_00837_Chaperone_protein_DnaK	XIPG_00054_Chaperone_protein_DnaK	XIP2_00056_Chaperone_protein_DnaK
0	n23353	7	5	5	2	7	0	0	Yes	7.30356e-07	0.000108823	-1.35527	8.20052	GAACTCGCTCGTCGGATAGTCAGTAAATACCACTCA	36	XIPG_00063_Tyrosine--tRNA_ligase	XIP2_00065_Tyrosine--tRNA_ligase	XP22_00822_Tyrosine--tRNA_ligase	XP18_00829_Tyrosine--tRNA_ligase	XP15_00829_Tyrosine--tRNA_ligase	XP23_00821_Tyrosine--tRNA_ligase	XP21_00834_Tyrosine--tRNA_ligase
0	n54160	7	5	5	2	7	0	0	Yes	7.30356e-07	0.000108823	-1.35527	8.20052	AAAATGGACATGTTTCCAGCATTTAAAGAGTGGGC	35	XP21_00832_hypothetical_protein	XP23_00819_hypothetical_protein	XP22_00820_hypothetical_protein	XP18_00827_hypothetical_protein	XP15_00827_hypothetical_protein	XIP2_00067_hypothetical_protein	XIPG_00065_hypothetical_protein
0	n15550	7	5	5	2	7	0	0	Yes	7.30356e-07	0.000108823	-1.35527	8.20052	GGAGTTAAATCCGTTACCATCAACGAACCATATTTTCAGGGGCA	44	XP18_00814_UDP-3-O-acyl-N-acetylglucosamine_deacetylase	XP23_00806_UDP-3-O-acyl-N-acetylglucosamine_deacetylase	XP22_00808_UDP-3-O-acyl-N-acetylglucosamine_deacetylase	XP21_00818_UDP-3-O-acyl-N-acetylglucosamine_deacetylase	XP15_00814_UDP-3-O-acyl-N-acetylglucosamine_deacetylase	XIPG_00077_UDP-3-O-acyl-N-acetylglucosamine_deacetylase	XIP2_00080_UDP-3-O-acyl-N-acetylglucosamine_deacetylase
0	n22825	7	5	5	2	7	0	0	Yes	7.30356e-07	0.000108823	-1.35527	8.20052	GCATCCATTTCTACAAGTGCATTGTCAACTCCCATACCGG	40	XP18_00814_UDP-3-O-acyl-N-acetylglucosamine_deacetylase	XP23_00806_UDP-3-O-acyl-N-acetylglucosamine_deacetylase	XP22_00808_UDP-3-O-acyl-N-acetylglucosamine_deacetylase	XP21_00818_UDP-3-O-acyl-N-acetylglucosamine_deacetylase	XP15_00814_UDP-3-O-acyl-N-acetylglucosamine_deacetylase	XIPG_00077_UDP-3-O-acyl-N-acetylglucosamine_deacetylase	XIP2_00080_UDP-3-O-acyl-N-acetylglucosamine_deacetylase
0	n49489	7	5	5	2	7	0	0	Yes	7.30356e-07	0.000108823	-1.35527	8.20052	TCATCAGCGCTCATGAAGTACCCAATTTTTCCTGA	35	XP18_00814_UDP-3-O-acyl-N-acetylglucosamine_deacetylase	XP23_00806_UDP-3-O-acyl-N-acetylglucosamine_deacetylase	XP22_00808_UDP-3-O-acyl-N-acetylglucosamine_deacetylase	XP21_00818_UDP-3-O-acyl-N-acetylglucosamine_deacetylase	XP15_00814_UDP-3-O-acyl-N-acetylglucosamine_deacetylase	XIPG_00077_UDP-3-O-acyl-N-acetylglucosamine_deacetylase	XIP2_00080_UDP-3-O-acyl-N-acetylglucosamine_deacetylase
0	n47409	7	5	5	2	7	0	0	Yes	7.30356e-07	0.000108823	-1.35527	8.20052	AAATGTCTGGCAAAATCACCTTGGGTAAAAAT	32	XIPG_00079_Arabinose_5-phosphate_isomerase_KdsD	XIP2_00082_Arabinose_5-phosphate_isomerase_KdsD	XP22_00806_Arabinose_5-phosphate_isomerase_KdsD	XP21_00816_Arabinose_5-phosphate_isomerase_KdsD	XP18_00812_Arabinose_5-phosphate_isomerase_KdsD	XP15_00812_Arabinose_5-phosphate_isomerase_KdsD	XP23_00804_Arabinose_5-phosphate_isomerase_KdsD
0	n47602	7	5	5	2	7	0	0	Yes	7.30356e-07	0.000108823	-1.35527	8.20052	ACAGCCTCTTGGCCAATATAGAGATGAAGAAACCC	35	XIPG_00117_Acetoin:2,6-dichlorophenolindophenol_oxidoreductase_subunit_alpha	XIP2_00119_Acetoin:2,6-dichlorophenolindophenol_oxidoreductase_subunit_alpha	XP22_00764_Acetoin:2,6-dichlorophenolindophenol_oxidoreductase_subunit_alpha	XP21_00776_Acetoin:2,6-dichlorophenolindophenol_oxidoreductase_subunit_alpha	XP18_00773_Acetoin:2,6-dichlorophenolindophenol_oxidoreductase_subunit_alpha	XP15_00774_Acetoin:2,6-dichlorophenolindophenol_oxidoreductase_subunit_alpha	XP23_00769_Acetoin:2,6-dichlorophenolindophenol_oxidoreductase_subunit_alpha
0	n23060	7	5	5	2	7	0	0	Yes	7.30356e-07	0.000108823	-1.35527	8.20052	CGGCAGAGGTTGCGGGTTCGAGCCCCGTAGGCTCC	35	TERR_04178_tRNA-Asp(gtc)	XP23_00718_tRNA-Asp(gtc)	XP22_00716_tRNA-Asp(gtc)	XP21_00724_tRNA-Asp(gtc)	XP18_00722_tRNA-Asp(gtc)	XP15_00724_tRNA-Asp(gtc)	XIPG_00164_tRNA-Asp(gtc)	XIP2_00167_tRNA-Asp(gtc)	CHTH_06381_tRNA-Asp(gtc)
0	n28322	7	5	5	2	7	0	0	Yes	7.30356e-07	0.000108823	-1.35527	8.20052	GCAACCTCTGCCGTGACAGGGCAGCGCTCTTACCAGTTGAGCTAAGGCTCCCTC	54	TERR_04178_tRNA-Asp(gtc)	XP23_00718_tRNA-Asp(gtc)	XP22_00716_tRNA-Asp(gtc)	XP21_00724_tRNA-Asp(gtc)	XP18_00722_tRNA-Asp(gtc)	XP15_00724_tRNA-Asp(gtc)	XIPG_00164_tRNA-Asp(gtc)	XIP2_00167_tRNA-Asp(gtc)
0	n49710	7	5	5	2	7	0	0	Yes	7.30356e-07	0.000108823	-1.35527	8.20052	CAATTACGACACTGCTTGAACTGTAGAATGGAAGC	35	XIPG_00180_Cytochrome_b6	XIP2_00182_Cytochrome_b6	XP22_00697_Cytochrome_b6	XP21_00705_Cytochrome_b6	XP18_00702_Cytochrome_b6	XP15_00706_Cytochrome_b6	XP23_00699_Cytochrome_b6
0	n28814	7	5	5	2	7	0	0	Yes	7.30356e-07	0.000108823	-1.35527	8.20052	ACACGCTGCTTCATTCCGCCAGAAAGCTCATGGA	34	XIPG_00258_Nitrate_import_ATP-binding_protein_NrtD	XIP2_00261_Nitrate_import_ATP-binding_protein_NrtD	XP22_00619_Nitrate_import_ATP-binding_protein_NrtD	XP15_00628_Nitrate_import_ATP-binding_protein_NrtD	XP23_00624_Nitrate_import_ATP-binding_protein_NrtD	XP21_00621_Nitrate_import_ATP-binding_protein_NrtD	XP18_00625_Nitrate_import_ATP-binding_protein_NrtD
0	n47238	7	5	5	2	7	0	0	Yes	7.30356e-07	0.000108823	-1.35527	8.20052	AGGCACACAGCTTCGCGTACATTGTGGGTTA	31	XIPG_00258_Nitrate_import_ATP-binding_protein_NrtD	XIP2_00261_Nitrate_import_ATP-binding_protein_NrtD	XP22_00619_Nitrate_import_ATP-binding_protein_NrtD	XP15_00628_Nitrate_import_ATP-binding_protein_NrtD	XP23_00624_Nitrate_import_ATP-binding_protein_NrtD	XP21_00621_Nitrate_import_ATP-binding_protein_NrtD	XP18_00625_Nitrate_import_ATP-binding_protein_NrtD
0	n54019	7	5	5	2	7	0	0	Yes	7.30356e-07	0.000108823	-1.35527	8.20052	TAACGCCTCCAAAGGGCGCTGTGTTACCATTACAC	35	UDAE_01479_tRNA-Gln(ttg)	XP23_00589_tRNA-Gln(ttg)	XP22_00584_tRNA-Gln(ttg)	XP21_00586_tRNA-Gln(ttg)	XP18_00589_tRNA-Gln(ttg)	XP15_00594_tRNA-Gln(ttg)	XIPG_00290_tRNA-Gln(ttg)	XIP2_00294_tRNA-Gln(ttg)
0	n43303	7	5	5	2	7	0	0	Yes	7.30356e-07	0.000108823	-1.35527	8.20052	CATCAACCTTGGCAAGGTTGCACTCTACCAGCTGAGTTACACCCGC	46	SPA4_00241_tRNA-Gly(gcc)	XP23_00577_tRNA-Gly(gcc)	XP22_00572_tRNA-Gly(gcc)	XP21_00574_tRNA-Gly(gcc)	XP18_00577_tRNA-Gly(gcc)	XP15_00582_tRNA-Gly(gcc)	XIPG_00300_tRNA-Gly(gcc)	XIP2_00304_tRNA-Gly(gcc)	TERR_01273_tRNA-Gly(gcc)
0	n53490	7	5	5	2	7	0	0	Yes	7.30356e-07	0.000108823	-1.35527	8.20052	CCTTGCCAAGGTTGATGTCGAGGGTTCGAGCCCCTTCACCCGCTC	45	SPA4_00241_tRNA-Gly(gcc)	XP23_00577_tRNA-Gly(gcc)	XP22_00572_tRNA-Gly(gcc)	XP21_00574_tRNA-Gly(gcc)	XP18_00577_tRNA-Gly(gcc)	XP15_00582_tRNA-Gly(gcc)	XIPG_00300_tRNA-Gly(gcc)	XIP2_00304_tRNA-Gly(gcc)
0	n53524	7	5	5	2	7	0	0	Yes	7.30356e-07	0.000108823	-1.35527	8.20052	GGAGAACGCGACTGCTCCATCCAACGTCGTAACCAGAA	38	XIPG_00337_Biotin_carboxylase	XIP2_00341_Biotin_carboxylase	XP22_00535_Biotin_carboxylase	XP21_00538_Biotin_carboxylase	XP18_00541_Biotin_carboxylase	XP15_00545_Biotin_carboxylase	XP23_00541_Biotin_carboxylase
0	n32253	7	5	5	2	7	0	0	Yes	7.30356e-07	0.000108823	-1.35527	8.20052	AGAATCGATCCCGTCATTGGACGAGACGAGGAAATTCGCCG	41	XP18_00516_Chaperone_protein_ClpB_1	XP23_00517_Chaperone_protein_ClpB_1	XP22_00510_Chaperone_protein_ClpB_1	XP21_00514_Chaperone_protein_ClpB_1	XP15_00520_Chaperone_protein_ClpB_1	XIPG_00360_Chaperone_protein_ClpB_1	XIP2_00365_Chaperone_protein_ClpB_1
0	n51838	7	5	5	2	7	0	0	Yes	7.30356e-07	0.000108823	-1.35527	8.20052	CTAAAAGCTTTTCTAAAAGAAGTGACCACTAGAG	34	XP18_00516_Chaperone_protein_ClpB_1	XP23_00517_Chaperone_protein_ClpB_1	XP22_00510_Chaperone_protein_ClpB_1	XP21_00514_Chaperone_protein_ClpB_1	XP15_00520_Chaperone_protein_ClpB_1	XIPG_00360_Chaperone_protein_ClpB_1	XIP2_00365_Chaperone_protein_ClpB_1
0	n51972	7	5	5	2	7	0	0	Yes	7.30356e-07	0.000108823	-1.35527	8.20052	TTAAGAAGAGTGGGGGAGGAACCTTGTTTCTCG	33	XP18_00516_Chaperone_protein_ClpB_1	XP23_00517_Chaperone_protein_ClpB_1	XP22_00510_Chaperone_protein_ClpB_1	XP21_00514_Chaperone_protein_ClpB_1	XP15_00520_Chaperone_protein_ClpB_1	XIPG_00360_Chaperone_protein_ClpB_1	XIP2_00365_Chaperone_protein_ClpB_1
0	n11255	7	5	5	2	7	0	0	Yes	7.30356e-07	0.000108823	-1.35527	8.20052	ACAGCAAAGATGAGAGGCGCTACTATGGAAGCATCCGA	38	XP18_00499_Deoxyhypusine_synthase-like_protein	XP23_00501_Deoxyhypusine_synthase-like_protein	XP22_00494_Deoxyhypusine_synthase-like_protein	XP21_00497_Deoxyhypusine_synthase-like_protein	XP15_00504_Deoxyhypusine_synthase-like_protein	XIPG_00377_Deoxyhypusine_synthase-like_protein	XIP2_00381_Deoxyhypusine_synthase-like_protein
0	n51820	7	5	5	2	7	0	0	Yes	7.30356e-07	0.000108823	-1.35527	8.20052	CCACTCTGGGGTTATTTTTGCCAAATCAGCGA	32	XP18_00499_Deoxyhypusine_synthase-like_protein	XP23_00501_Deoxyhypusine_synthase-like_protein	XP22_00494_Deoxyhypusine_synthase-like_protein	XP21_00497_Deoxyhypusine_synthase-like_protein	XP15_00504_Deoxyhypusine_synthase-like_protein	XIPG_00377_Deoxyhypusine_synthase-like_protein	XIP2_00381_Deoxyhypusine_synthase-like_protein
0	n18550	7	5	5	2	7	0	0	Yes	7.30356e-07	0.000108823	-1.35527	8.20052	GTCTGGAAATGGTGAAAAGGCGGGGTAAGAGCCCACCACCCC	42	XIPG_00414_hypothetical_protein	XIP2_00417_hypothetical_protein	XP22_00453_hypothetical_protein	XP21_00459_hypothetical_protein	XP18_00462_hypothetical_protein	XP15_00464_hypothetical_protein
0	n13902	7	5	5	2	7	0	0	Yes	7.30356e-07	0.000108823	-1.35527	8.20052	ACCGTTCTGAGTTTGCGCTTGTCTCGCTCAAGCCA	35	XIPG_00420_hypothetical_protein	XIP2_00423_hypothetical_protein	XP22_00447_hypothetical_protein	XP21_00452_hypothetical_protein	XP18_00455_hypothetical_protein	XP23_00456_Alternate_30S_ribosomal_protein_S14	XP15_00458_Alternate_30S_ribosomal_protein_S14
0	n54112	7	5	5	2	7	0	0	Yes	7.30356e-07	0.000108823	-1.35527	8.20052	AGGAATTCCAGCTGTAAAAACTTACGTGCTA	31	XP21_00420_N-acetyl-gamma-glutamyl-phosphate_reductase	XP23_00427_N-acetyl-gamma-glutamyl-phosphate_reductase	XP22_00423_N-acetyl-gamma-glutamyl-phosphate_reductase	XP18_00425_N-acetyl-gamma-glutamyl-phosphate_reductase	XP15_00428_N-acetyl-gamma-glutamyl-phosphate_reductase	XIP2_00450_N-acetyl-gamma-glutamyl-phosphate_reductase	XIPG_00448_N-acetyl-gamma-glutamyl-phosphate_reductase
0	n31362	7	5	5	2	7	0	0	Yes	7.30356e-07	0.000108823	-1.35527	8.20052	AGCAGCTGGAGTATTTACTACAAACCAAGTGAAGGCAGC	39	XP21_00419_Arginine_biosynthesis_bifunctional_protein_ArgJ	XP18_00424_Arginine_biosynthesis_bifunctional_protein_ArgJ	XP22_00422_Arginine_biosynthesis_bifunctional_protein_ArgJ	XP15_00427_Arginine_biosynthesis_bifunctional_protein_ArgJ	XP23_00426_Arginine_biosynthesis_bifunctional_protein_ArgJ	XIPG_00449_Arginine_biosynthesis_bifunctional_protein_ArgJ	XIP2_00451_Arginine_biosynthesis_bifunctional_protein_ArgJ
0	n53875	7	5	5	2	7	0	0	Yes	7.30356e-07	0.000108823	-1.35527	8.20052	ACATGAGTACCTGCACCACCATAAACATTGGG	32	XIPG_00456_Alpha-maltose-1-phosphate_synthase	XIP2_00458_Alpha-maltose-1-phosphate_synthase	XP22_00416_Alpha-maltose-1-phosphate_synthase	XP18_00417_Alpha-maltose-1-phosphate_synthase	XP15_00421_Alpha-maltose-1-phosphate_synthase	XP23_00419_Alpha-maltose-1-phosphate_synthase	XP21_00412_Alpha-maltose-1-phosphate_synthase
0	n51051	7	5	5	2	7	0	0	Yes	7.30356e-07	0.000108823	-1.35527	8.20052	AGGACAGTTTGCAAGTTCATCTACAAAAAGTGAAATATCCCG	42	XIPG_00537_(R)-citramalate_synthase	XIP2_00540_(R)-citramalate_synthase	XP22_00338_(R)-citramalate_synthase	XP18_00340_(R)-citramalate_synthase	XP15_00342_(R)-citramalate_synthase	XP23_00341_(R)-citramalate_synthase	XP21_00335_(R)-citramalate_synthase
0	n40102	7	5	5	2	7	0	0	Yes	7.30356e-07	0.000108823	-1.35527	8.20052	AACAACACAGAGTGTGATGCTCTCCTGGTTAAT	33	XIPG_00566_hypothetical_protein	XIP2_00569_hypothetical_protein	XP22_00310_hypothetical_protein	XP18_00313_hypothetical_protein	XP15_00313_hypothetical_protein	XP21_00307_hypothetical_protein	XP23_00313_hypothetical_protein
0	n49825	7	5	5	2	7	0	0	Yes	7.30356e-07	0.000108823	-1.35527	8.20052	GACTCTCTTTTTGTAACGGGGCAGCTAGGAGGATC	35	XIPG_00571_Thiamine-monophosphate_kinase	XIP2_00574_Thiamine-monophosphate_kinase	XP22_00304_Thiamine-monophosphate_kinase	XP18_00308_Thiamine-monophosphate_kinase	XP15_00307_Thiamine-monophosphate_kinase	XP21_00302_Thiamine-monophosphate_kinase	XP23_00308_Thiamine-monophosphate_kinase
0	n51398	7	5	5	2	7	0	0	Yes	7.30356e-07	0.000108823	-1.35527	8.20052	ACTAATATGGACCTGGAGAAATGTCTTAACC	31	XIPG_00598_Coenzyme_A_biosynthesis_bifunctional_protein_CoaBC	XIP2_00600_Coenzyme_A_biosynthesis_bifunctional_protein_CoaBC	XP22_00279_Coenzyme_A_biosynthesis_bifunctional_protein_CoaBC	XP15_00281_Coenzyme_A_biosynthesis_bifunctional_protein_CoaBC	XP21_00279_Coenzyme_A_biosynthesis_bifunctional_protein_CoaBC	XP18_00284_Coenzyme_A_biosynthesis_bifunctional_protein_CoaBC	XP23_00282_Coenzyme_A_biosynthesis_bifunctional_protein_CoaBC
0	n53700	7	5	5	2	7	0	0	Yes	7.30356e-07	0.000108823	-1.35527	8.20052	ACTGGAGAACTAGGAACACTTTTATGTAACCAC	33	XIPG_00598_Coenzyme_A_biosynthesis_bifunctional_protein_CoaBC	XIP2_00600_Coenzyme_A_biosynthesis_bifunctional_protein_CoaBC	XP22_00279_Coenzyme_A_biosynthesis_bifunctional_protein_CoaBC	XP15_00281_Coenzyme_A_biosynthesis_bifunctional_protein_CoaBC	XP21_00279_Coenzyme_A_biosynthesis_bifunctional_protein_CoaBC	XP18_00284_Coenzyme_A_biosynthesis_bifunctional_protein_CoaBC	XP23_00282_Coenzyme_A_biosynthesis_bifunctional_protein_CoaBC
0	n27621	7	5	5	2	7	0	0	Yes	7.30356e-07	0.000108823	-1.35527	8.20052	AGTTTTACGATGTTCAAAGACAAATATCCCCTGCCAT	37	XP18_00255_hypothetical_protein	XP23_00253_hypothetical_protein	XP22_00251_hypothetical_protein	XP21_00253_hypothetical_protein	XP15_00252_hypothetical_protein	XIPG_00628_hypothetical_protein	XIP2_00629_hypothetical_protein
0	n51639	7	5	5	2	7	0	0	Yes	7.30356e-07	0.000108823	-1.35527	8.20052	GCCCGGACTCGAACCGGGAACCAAGCAGTTATGAGCCGCCTGCTCT	46	TERR_02180_tRNA-Met(cat)	XP23_00227_tRNA-Met(cat)	XP22_00227_tRNA-Met(cat)	XP21_00226_tRNA-Met(cat)	XP18_00228_tRNA-Met(cat)	XP15_00228_tRNA-Met(cat)	XIPG_00651_tRNA-Met(cat)	XIP2_00654_tRNA-Met(cat)
0	n54079	7	5	5	2	7	0	0	Yes	7.30356e-07	0.000108823	-1.35527	8.20052	TCATATGAAAAACTTGCAGAGCATCTGAAAACTGA	35	XIPG_00673_Histidine--tRNA_ligase	XIP2_00675_Histidine--tRNA_ligase	XP22_00204_Histidine--tRNA_ligase	XP15_00204_Histidine--tRNA_ligase	XP23_00203_Histidine--tRNA_ligase	XP21_00205_Histidine--tRNA_ligase	XP18_00208_Histidine--tRNA_ligase
0	n45388	7	5	5	2	7	0	0	Yes	7.30356e-07	0.000108823	-1.35527	8.20052	AACACAGTTTTGCTAGTCCCCTTTATAGCAAGATC	35	XIPG_00685_hypothetical_protein	XIP2_00687_hypothetical_protein	XP22_00188_hypothetical_protein	XP21_00187_hypothetical_protein	XP18_00190_hypothetical_protein	XP15_00187_hypothetical_protein	XP23_00185_hypothetical_protein
0	n46309	7	5	5	2	7	0	0	Yes	7.30356e-07	0.000108823	-1.35527	8.20052	ACCAGCATTAATCCAAAGGTGATTGATTGTCC	32	XIPG_00685_hypothetical_protein	XIP2_00687_hypothetical_protein	XP22_00188_hypothetical_protein	XP21_00187_hypothetical_protein	XP18_00190_hypothetical_protein	XP15_00187_hypothetical_protein	XP23_00185_hypothetical_protein
0	n48915	7	5	5	2	7	0	0	Yes	7.30356e-07	0.000108823	-1.35527	8.20052	TCAGTTCCTTTTTCCAAGCTTATTGGAATGAGA	33	XIPG_00685_hypothetical_protein	XIP2_00687_hypothetical_protein	XP22_00188_hypothetical_protein	XP21_00187_hypothetical_protein	XP18_00190_hypothetical_protein	XP15_00187_hypothetical_protein	XP23_00185_hypothetical_protein
0	n54001	7	5	5	2	7	0	0	Yes	7.30356e-07	0.000108823	-1.35527	8.20052	TCTAAAAGTATGCCAAACGAAAACATTGTACGGGC	35	XP21_00176_putative_transcriptional_regulatory_protein	XP23_00175_putative_transcriptional_regulatory_protein	XP22_00178_putative_transcriptional_regulatory_protein	XP18_00179_putative_transcriptional_regulatory_protein	XP15_00177_putative_transcriptional_regulatory_protein	XIPG_00695_putative_transcriptional_regulatory_protein	XIP2_00698_putative_transcriptional_regulatory_protein
0	n52516	7	5	5	2	7	0	0	Yes	7.30356e-07	0.000108823	-1.35527	8.20052	ACAATTAAGGTGATGGGTGGGGAGGATTGGAAGAT	35	XIP2_00700_Enoyl-[acyl-carrier-protein]_reductase_[NADH]	XIPG_00697_Enoyl-[acyl-carrier-protein]_reductase_[NADH]	XP22_00175_Enoyl-[acyl-carrier-protein]_reductase_[NADH]	XP15_00175_Enoyl-[acyl-carrier-protein]_reductase_[NADH]	XP23_00173_Enoyl-[acyl-carrier-protein]_reductase_[NADH]	XP21_00174_Enoyl-[acyl-carrier-protein]_reductase_[NADH]	XP18_00177_Enoyl-[acyl-carrier-protein]_reductase_[NADH]
0	n48833	7	5	5	2	7	0	0	Yes	7.30356e-07	0.000108823	-1.35527	8.20052	ATCCCAGAAAACACCATTGGATGTATTCTCTG	32	XP18_00157_Elongation_factor_4	XP23_00155_Elongation_factor_4	XP22_00155_Elongation_factor_4	XP21_00154_Elongation_factor_4	XP15_00156_Elongation_factor_4	XIPG_00717_Elongation_factor_4	XIP2_00719_Elongation_factor_4
0	n53941	7	5	5	2	7	0	0	Yes	7.30356e-07	0.000108823	-1.35527	8.20052	AGGACTTCATCTTGGCTGGTTGGAGGCGGGAC	32	XP18_00157_Elongation_factor_4	XP23_00155_Elongation_factor_4	XP22_00155_Elongation_factor_4	XP21_00154_Elongation_factor_4	XP15_00156_Elongation_factor_4	XIPG_00717_Elongation_factor_4	XIP2_00719_Elongation_factor_4
0	n54288	7	5	5	2	7	0	0	Yes	7.30356e-07	0.000108823	-1.35527	8.20052	AGGGAAATAGAGAGTGTGCTCGCACAAATGA	31	XIPG_00743_Transcription_termination/antitermination_protein_NusG	XP23_00129_Transcription_termination/antitermination_protein_NusG	XP22_00130_Transcription_termination/antitermination_protein_NusG	XP21_00129_Transcription_termination/antitermination_protein_NusG	XP18_00133_Transcription_termination/antitermination_protein_NusG	XP15_00131_Transcription_termination/antitermination_protein_NusG	XIP2_00744_Transcription_termination/antitermination_protein_NusG
0	n51154	7	5	5	2	7	0	0	Yes	7.30356e-07	0.000108823	-1.35527	8.20052	CATGATCGCTTACAGTATAGAAAAGATACTC	31	XIPG_00757_Pyridoxine/pyridoxamine_5\'-phosphate_oxidase	XIP2_00758_Pyridoxine/pyridoxamine_5\'-phosphate_oxidase	XP22_00115_Pyridoxine/pyridoxamine_5\'-phosphate_oxidase	XP21_00114_Pyridoxine/pyridoxamine_5\'-phosphate_oxidase	XP15_00116_Pyridoxine/pyridoxamine_5\'-phosphate_oxidase	XP18_00117_Pyridoxine/pyridoxamine_5\'-phosphate_oxidase	XP23_00112_Pyridoxine/pyridoxamine_5\'-phosphate_oxidase
0	n12290	7	5	5	2	7	0	0	Yes	7.30356e-07	0.000108823	-1.35527	8.20052	AAATCCTAGTTCATGGTTACTCAATTAGGGCGCTTTGAAATGCC	44	XIPG_00793_DNA-directed_RNA_polymerase_subunit_alpha	XIP2_00792_DNA-directed_RNA_polymerase_subunit_alpha	XP22_00081_DNA-directed_RNA_polymerase_subunit_alpha	XP15_00083_DNA-directed_RNA_polymerase_subunit_alpha	XP23_00078_DNA-directed_RNA_polymerase_subunit_alpha	XP21_00078_DNA-directed_RNA_polymerase_subunit_alpha	XP18_00080_DNA-directed_RNA_polymerase_subunit_alpha	XP22_00080_hypothetical_protein
0	n51841	7	5	5	2	7	0	0	Yes	7.30356e-07	0.000108823	-1.35527	8.20052	CTTAATTCCTGTGGTGTTTCATCGAACACAAC	32	XIPG_00793_DNA-directed_RNA_polymerase_subunit_alpha	XIP2_00792_DNA-directed_RNA_polymerase_subunit_alpha	XP22_00081_DNA-directed_RNA_polymerase_subunit_alpha	XP15_00083_DNA-directed_RNA_polymerase_subunit_alpha	XP23_00078_DNA-directed_RNA_polymerase_subunit_alpha	XP21_00078_DNA-directed_RNA_polymerase_subunit_alpha	XP18_00080_DNA-directed_RNA_polymerase_subunit_alpha
0	n47113	7	5	5	2	7	0	0	Yes	7.30356e-07	0.000108823	-1.35527	8.20052	CTATACGCAGTATAGAACGTGCTATTCACGAATCTCGCCT	40	XIPG_00826_Ribosome-recycling_factor	XIP2_00824_Ribosome-recycling_factor	XP22_00048_Ribosome-recycling_factor	XP15_00050_Ribosome-recycling_factor	XP23_00047_Ribosome-recycling_factor	XP21_00047_Ribosome-recycling_factor	XP18_00049_Ribosome-recycling_factor
0	n49577	7	5	5	2	7	0	0	Yes	7.30356e-07	0.000108823	-1.35527	8.20052	GCACCGGAAAGGGAAACAGTTTGTACCACTGTCAGCTGAATATC	44	XIPG_00837_Iron-sulfur_cluster_carrier_protein	XIP2_00835_Iron-sulfur_cluster_carrier_protein	XP22_00034_Iron-sulfur_cluster_carrier_protein	XP18_00035_Iron-sulfur_cluster_carrier_protein	XP15_00035_Iron-sulfur_cluster_carrier_protein	XP21_00032_Iron-sulfur_cluster_carrier_protein	XP23_00034_Iron-sulfur_cluster_carrier_protein
0	n51944	7	5	5	2	7	0	0	Yes	7.30356e-07	0.000108823	-1.35527	8.20052	GTACGCAATATCAAGATGAGTTCCAATTTTAAGCGCGT	38	XIPG_00855_hypothetical_protein	XIP2_00856_hypothetical_protein	XP22_00010_hypothetical_protein	XP21_00012_hypothetical_protein	XP18_00014_hypothetical_protein	XP15_00012_hypothetical_protein	XP23_00012_hypothetical_protein
0	n20752	7	5	5	2	7	0	0	Yes	7.30356e-07	0.000108823	-1.35527	8.20052	CTGTTGCCAAGAGGTTTAAGCTTACTGCTAC	31	XIPG_00865_50S_ribosomal_protein_L35	XIP2_00866_50S_ribosomal_protein_L35	XP22_00001_50S_ribosomal_protein_L35	XP15_00002_50S_ribosomal_protein_L35	XP23_00002_50S_ribosomal_protein_L35	XP21_00002_50S_ribosomal_protein_L35	XP18_00003_50S_ribosomal_protein_L35
0	n6703	7	5	5	2	7	0	0	Yes	7.30356e-07	0.000108823	-1.35527	8.20052	AACACGGGAGGCAGTCCATGAGGGATAAGCTTCATGGTCGAGAGGGAAACAACCCAGATCAGCAG	65	TERR_03683_23S_ribosomal_RNA	XP22_00876_23S_ribosomal_RNA_(partial)	XP21_00890_23S_ribosomal_RNA	XP18_00887_23S_ribosomal_RNA	XP15_00884_23S_ribosomal_RNA	XP23_00880_23S_ribosomal_RNA	XIPG_00010_23S_ribosomal_RNA	XIP2_00010_23S_ribosomal_RNA
0	n27769	7	5	5	2	7	0	0	Yes	7.30356e-07	0.000108823	-1.35527	8.20052	CACCCCGCAGCATTCGGAGTTTGATTGAATTCGGTACCC	39	TERR_03683_23S_ribosomal_RNA	XP22_00876_23S_ribosomal_RNA_(partial)	XP21_00890_23S_ribosomal_RNA	XP18_00887_23S_ribosomal_RNA	XP15_00884_23S_ribosomal_RNA	XP23_00880_23S_ribosomal_RNA	XIPG_00010_23S_ribosomal_RNA	XIP2_00010_23S_ribosomal_RNA
0	n37095	7	5	5	2	7	0	0	Yes	7.30356e-07	0.000108823	-1.35527	8.20052	TGTGCTGACCCGCAGAGGTAGAGCACTGGATGAACTAGGGCCCATACCAGGGTACCGAATTCAATCAAACTCCGAATGC	79	TERR_03683_23S_ribosomal_RNA	XP22_00876_23S_ribosomal_RNA_(partial)	XP21_00890_23S_ribosomal_RNA	XP18_00887_23S_ribosomal_RNA	XP15_00884_23S_ribosomal_RNA	XP23_00880_23S_ribosomal_RNA	XIPG_00010_23S_ribosomal_RNA	XIP2_00010_23S_ribosomal_RNA
0	n3343	7	5	5	2	7	0	0	Yes	7.30356e-07	0.000108823	-1.35527	8.20052	AACCCAGATCAGCAGCTAAGGTGCCTAAATCGTGCTTAGTGGAAAGGAAGTGAGGTTGCTTAGACACTGAGGATGTTGGCTTAGAGGCAGCCATCAT	97	TERR_03683_23S_ribosomal_RNA	XP22_00876_23S_ribosomal_RNA_(partial)	XP21_00890_23S_ribosomal_RNA	XP18_00887_23S_ribosomal_RNA	XP15_00884_23S_ribosomal_RNA	XP23_00880_23S_ribosomal_RNA	XIPG_00010_23S_ribosomal_RNA	CHTH_06721_23S_ribosomal_RNA	XIP2_00010_23S_ribosomal_RNA
0	n14727	7	5	5	2	7	0	0	Yes	7.30356e-07	0.000108823	-1.35527	8.20052	GGGCCTGTAGCTCAGCCGGTTAGAGCATGCGCTTGATAAGCGCAGGG	47	XP23_00879_tRNA-Ile(gat)	XP22_00875_tRNA-Ile(gat)	XP21_00889_tRNA-Ile(gat)	XP18_00886_tRNA-Ile(gat)	XP15_00883_tRNA-Ile(gat)	XIPG_00011_tRNA-Ile(gat)	XIP2_00011_tRNA-Ile(gat)	TERR_03685_tRNA-Ile(gat)	CHTH_06720_tRNA-Ile(gat)
0	n53675	7	5	5	2	7	0	0	Yes	7.30356e-07	0.000108823	-1.35527	8.20052	TGCGCTTGATAAGCGCAGGGTCACTGGTTCAAGTCCAGTCAGGCCCA	47	XP23_00879_tRNA-Ile(gat)	XP22_00875_tRNA-Ile(gat)	XP21_00889_tRNA-Ile(gat)	XP18_00886_tRNA-Ile(gat)	XP15_00883_tRNA-Ile(gat)	XIPG_00011_tRNA-Ile(gat)	XIP2_00011_tRNA-Ile(gat)
0	n43500	7	5	5	2	7	0	0	Yes	7.30356e-07	0.000108823	-1.35527	8.20052	ATATCGGGGTGACAGGACTTGAACCTGCGAC	31	XP23_00875_tRNA-Pro(tgg)	XP22_00870_tRNA-Pro(tgg)	XP21_00884_tRNA-Pro(tgg)	XP18_00881_tRNA-Pro(tgg)	XP15_00879_tRNA-Pro(tgg)	XIPG_00015_tRNA-Pro(tgg)	XIP2_00015_tRNA-Pro(tgg)
0	n24808	7	5	5	2	7	0	0	Yes	7.30356e-07	0.000108823	-1.35527	8.20052	ACCCGTATCATAGAGACCATGGGTCTCAGTCG	32	XP23_00871_hypothetical_protein	XP22_00867_hypothetical_protein	XP21_00881_hypothetical_protein	XP18_00878_hypothetical_protein	XP15_00876_hypothetical_protein	XIP2_00018_hypothetical_protein	XIPG_00018_hypothetical_protein
0	n25478	7	5	5	2	7	0	0	Yes	7.30356e-07	0.000108823	-1.35527	8.20052	CTTTCAGGACACGGGTTCGATTCCCGTCGCCTCCAGA	37	XP23_00869_transfer-messenger_RNA,_SsrA	XP22_00866_transfer-messenger_RNA,_SsrA	XP21_00880_transfer-messenger_RNA,_SsrA	XP18_00876_transfer-messenger_RNA,_SsrA	XP15_00875_transfer-messenger_RNA,_SsrA	XIPG_00019_transfer-messenger_RNA,_SsrA	XIP2_00019_transfer-messenger_RNA,_SsrA
0	n35435	7	5	5	2	7	0	0	Yes	7.30356e-07	0.000108823	-1.35527	8.20052	AAGATAACTGCTAACTACAGGAATCAACCAG	31	XP23_00869_transfer-messenger_RNA,_SsrA	XP22_00866_transfer-messenger_RNA,_SsrA	XP21_00880_transfer-messenger_RNA,_SsrA	XP18_00876_transfer-messenger_RNA,_SsrA	XP15_00875_transfer-messenger_RNA,_SsrA	XIPG_00019_transfer-messenger_RNA,_SsrA	XIP2_00019_transfer-messenger_RNA,_SsrA
0	n43608	7	5	5	2	7	0	0	Yes	7.30356e-07	0.000108823	-1.35527	8.20052	TAGCCTCGAGCGACGCAAGGCAGAGTATGACGAC	34	XP23_00868_Transcription_elongation_factor_GreA	XP22_00864_Transcription_elongation_factor_GreA	XP21_00879_Transcription_elongation_factor_GreA	XP18_00875_Transcription_elongation_factor_GreA	XP15_00873_Transcription_elongation_factor_GreA	XIP2_00020_Transcription_elongation_factor_GreA	XIPG_00020_Transcription_elongation_factor_GreA
0	n21359	7	5	5	2	7	0	0	Yes	7.30356e-07	0.000108823	-1.35527	8.20052	AAAGCTATCAAAGGAAAAATAAACAGGCTGATACTGACC	39	XP23_00860_Peptidoglycan-associated_lipoprotein	XP22_00856_Peptidoglycan-associated_lipoprotein	XP21_00871_Peptidoglycan-associated_lipoprotein	XP18_00867_Peptidoglycan-associated_lipoprotein	XP15_00865_Peptidoglycan-associated_lipoprotein	XIPG_00028_Peptidoglycan-associated_lipoprotein	XIP2_00029_Peptidoglycan-associated_lipoprotein
0	n39966	7	5	5	2	7	0	0	Yes	7.30356e-07	0.000108823	-1.35527	8.20052	AAGACCAAACATTGAATGCTATCTTACGCCCATCTGGGGACCAATTTGG	49	XP23_00859_Tol-Pal_system_protein_TolB	XP22_00855_Tol-Pal_system_protein_TolB	XP21_00870_Tol-Pal_system_protein_TolB	XP15_00864_Tol-Pal_system_protein_TolB	XP18_00866_Tol-Pal_system_protein_TolB	XIPG_00029_Tol-Pal_system_protein_TolB	XIP2_00030_Tol-Pal_system_protein_TolB
0	n13273	7	5	5	2	7	0	0	Yes	7.30356e-07	0.000108823	-1.35527	8.20052	TCCCCAAACTCAGAACACCTGATTTCAGAAGCATCTTCCATCAAACGGGCAAAATCATAAGTTACT	66	XP23_00858_Isocitrate_dehydrogenase_[NADP]	XP22_00854_Isocitrate_dehydrogenase_[NADP]	XP21_00869_Isocitrate_dehydrogenase_[NADP]	XP18_00865_Isocitrate_dehydrogenase_[NADP]	XP15_00863_Isocitrate_dehydrogenase_[NADP]	XIPG_00030_Isocitrate_dehydrogenase_[NADP]	XIP2_00031_Isocitrate_dehydrogenase_[NADP]
0	n24212	7	5	5	2	7	0	0	Yes	7.30356e-07	0.000108823	-1.35527	8.20052	GAATAGCAGCACGCACAAGACGCTCGGTACCTGC	34	XP23_00858_Isocitrate_dehydrogenase_[NADP]	XP22_00854_Isocitrate_dehydrogenase_[NADP]	XP21_00869_Isocitrate_dehydrogenase_[NADP]	XP18_00865_Isocitrate_dehydrogenase_[NADP]	XP15_00863_Isocitrate_dehydrogenase_[NADP]	XIPG_00030_Isocitrate_dehydrogenase_[NADP]	XIP2_00031_Isocitrate_dehydrogenase_[NADP]
0	n43496	7	5	5	2	7	0	0	Yes	7.30356e-07	0.000108823	-1.35527	8.20052	CATAAGGGGAACATCATGAAGTTTACAGAGGG	32	XP23_00858_Isocitrate_dehydrogenase_[NADP]	XP22_00854_Isocitrate_dehydrogenase_[NADP]	XP21_00869_Isocitrate_dehydrogenase_[NADP]	XP18_00865_Isocitrate_dehydrogenase_[NADP]	XP15_00863_Isocitrate_dehydrogenase_[NADP]	XIPG_00030_Isocitrate_dehydrogenase_[NADP]	XIP2_00031_Isocitrate_dehydrogenase_[NADP]
0	n48045	7	5	5	2	7	0	0	Yes	7.30356e-07	0.000108823	-1.35527	8.20052	AACGCTGCAACCGTCTCTTTGGGAAGCCAGTC	32	XP23_00858_Isocitrate_dehydrogenase_[NADP]	XP22_00854_Isocitrate_dehydrogenase_[NADP]	XP21_00869_Isocitrate_dehydrogenase_[NADP]	XP18_00865_Isocitrate_dehydrogenase_[NADP]	XP15_00863_Isocitrate_dehydrogenase_[NADP]	XIPG_00030_Isocitrate_dehydrogenase_[NADP]	XIP2_00031_Isocitrate_dehydrogenase_[NADP]
0	n52345	7	5	5	2	7	0	0	Yes	7.30356e-07	0.000108823	-1.35527	8.20052	AAATAACCTGGCCCAGAGAATGCCAAAAGCTTGCGACAAAATCCAAA	47	XP23_00856_Divalent_metal_cation_transporter_MntH	XP22_00853_Divalent_metal_cation_transporter_MntH	XP21_00867_Divalent_metal_cation_transporter_MntH	XP18_00863_Divalent_metal_cation_transporter_MntH	XP15_00861_Divalent_metal_cation_transporter_MntH
0	n48215	7	5	5	2	7	0	0	Yes	7.30356e-07	0.000108823	-1.35527	8.20052	ACTATCATAGCCACCCACTTCAGTTCCTTGA	31	XP23_00845_Heme_A_synthase	XP22_00844_Heme_A_synthase	XP21_00858_Heme_A_synthase	XP18_00853_Heme_A_synthase	XP15_00852_Heme_A_synthase	XIPG_00039_Heme_A_synthase	XIP2_00042_Heme_A_synthase
0	n29895	7	5	5	2	7	0	0	Yes	7.30356e-07	0.000108823	-1.35527	8.20052	GGCATCATTATCCCGGACTCGGCCAAGGAAAAGCCACAGGAGGGAAAAGTGATGGCACTTGG	62	XP23_00830_10_kDa_chaperonin_1	XP22_00829_10_kDa_chaperonin_1	XP21_00842_10_kDa_chaperonin_1	XP18_00837_10_kDa_chaperonin_1	XP15_00836_10_kDa_chaperonin_1	XIPG_00055_10_kDa_chaperonin_1	XIP2_00057_10_kDa_chaperonin_1
0	n40544	7	5	5	2	7	0	0	Yes	7.30356e-07	0.000108823	-1.35527	8.20052	ACTCCCAAAATGTCATCTTCACGAAGAATGAGATACTTTTCATC	44	XP23_00830_10_kDa_chaperonin_1	XP22_00829_10_kDa_chaperonin_1	XP21_00842_10_kDa_chaperonin_1	XP18_00837_10_kDa_chaperonin_1	XP15_00836_10_kDa_chaperonin_1	XIPG_00055_10_kDa_chaperonin_1	XIP2_00057_10_kDa_chaperonin_1
0	n46131	7	5	5	2	7	0	0	Yes	7.30356e-07	0.000108823	-1.35527	8.20052	TAAAACTATGGCAGCTAGTAACTTTAAGCCTCTTGCTGACAGGGTACTTGTAAA	54	XP23_00830_10_kDa_chaperonin_1	XP22_00829_10_kDa_chaperonin_1	XP21_00842_10_kDa_chaperonin_1	XP18_00837_10_kDa_chaperonin_1	XP15_00836_10_kDa_chaperonin_1	XIPG_00055_10_kDa_chaperonin_1	XIP2_00057_10_kDa_chaperonin_1
0	n46153	7	5	5	2	7	0	0	Yes	7.30356e-07	0.000108823	-1.35527	8.20052	GATAACGGTAGGCGGATTGAGTTTACCGTCAAAGTTGGGGA	41	XP23_00830_10_kDa_chaperonin_1	XP22_00829_10_kDa_chaperonin_1	XP21_00842_10_kDa_chaperonin_1	XP18_00837_10_kDa_chaperonin_1	XP15_00836_10_kDa_chaperonin_1	XIPG_00055_10_kDa_chaperonin_1	XIP2_00057_10_kDa_chaperonin_1
0	n53024	7	5	5	2	7	0	0	Yes	7.30356e-07	0.000108823	-1.35527	8.20052	ACTTCTGTACCACCATATTTTGAGATGAGAAC	32	XP23_00830_10_kDa_chaperonin_1	XP22_00829_10_kDa_chaperonin_1	XP21_00842_10_kDa_chaperonin_1	XP18_00837_10_kDa_chaperonin_1	XP15_00836_10_kDa_chaperonin_1	XIPG_00055_10_kDa_chaperonin_1	XIP2_00057_10_kDa_chaperonin_1
0	n37227	7	5	5	2	7	0	0	Yes	7.30356e-07	0.000108823	-1.35527	8.20052	ATCATCGTTAACGTTACTCCTTTCGAGCCAGAGTGGGAAGG	41	XP23_00817_dCTP_deaminase	XP22_00818_dCTP_deaminase	XP21_00830_dCTP_deaminase	XP18_00825_dCTP_deaminase	XP15_00825_dCTP_deaminase	XIPG_00067_dCTP_deaminase	XIP2_00069_dCTP_deaminase
0	n6386	7	5	5	2	7	0	0	Yes	7.30356e-07	0.000108823	-1.35527	8.20052	GTCGGAGCTGGATCTGCGGAAGGAGCAATGGATGCCTCTAACATTATCAAGCC	53	XP23_00815_Negative_regulator_of_genetic_competence_ClpC/MecB	XP22_00816_Negative_regulator_of_genetic_competence_ClpC/MecB	XP21_00828_Negative_regulator_of_genetic_competence_ClpC/MecB	XP15_00823_Negative_regulator_of_genetic_competence_ClpC/MecB	XP18_00823_Negative_regulator_of_genetic_competence_ClpC/MecB	XIPG_00069_Negative_regulator_of_genetic_competence_ClpC/MecB	XIP2_00071_Negative_regulator_of_genetic_competence_ClpC/MecB
0	n20065	7	5	5	2	7	0	0	Yes	7.30356e-07	0.000108823	-1.35527	8.20052	CAGTGTATTGGGGCAACTACGTTTAGTGAATATCGAAAATACGTTGAAA	49	XP23_00815_Negative_regulator_of_genetic_competence_ClpC/MecB	XP22_00816_Negative_regulator_of_genetic_competence_ClpC/MecB	XP21_00828_Negative_regulator_of_genetic_competence_ClpC/MecB	XP15_00823_Negative_regulator_of_genetic_competence_ClpC/MecB	XP18_00823_Negative_regulator_of_genetic_competence_ClpC/MecB	XIPG_00069_Negative_regulator_of_genetic_competence_ClpC/MecB	XIP2_00071_Negative_regulator_of_genetic_competence_ClpC/MecB
0	n51145	7	5	5	2	7	0	0	Yes	7.30356e-07	0.000108823	-1.35527	8.20052	GAGGCTTCCAAACTTCTTGCAATGGAGAATGA	32	XP23_00815_Negative_regulator_of_genetic_competence_ClpC/MecB	XP22_00816_Negative_regulator_of_genetic_competence_ClpC/MecB	XP21_00828_Negative_regulator_of_genetic_competence_ClpC/MecB	XP15_00823_Negative_regulator_of_genetic_competence_ClpC/MecB	XP18_00823_Negative_regulator_of_genetic_competence_ClpC/MecB	XIPG_00069_Negative_regulator_of_genetic_competence_ClpC/MecB	XIP2_00071_Negative_regulator_of_genetic_competence_ClpC/MecB
0	n54077	7	5	5	2	7	0	0	Yes	7.30356e-07	0.000108823	-1.35527	8.20052	TCATATTTAAGATCTTGCGTGCGCTGACCGATAGAACA	38	XP23_00805_Acyl-[acyl-carrier-protein]--UDP-N-acetylglucosamine_O-acyltransferase	XP22_00807_Acyl-[acyl-carrier-protein]--UDP-N-acetylglucosamine_O-acyltransferase	XP21_00817_Acyl-[acyl-carrier-protein]--UDP-N-acetylglucosamine_O-acyltransferase	XP18_00813_Acyl-[acyl-carrier-protein]--UDP-N-acetylglucosamine_O-acyltransferase	XP15_00813_Acyl-[acyl-carrier-protein]--UDP-N-acetylglucosamine_O-acyltransferase	XIP2_00081_Acyl-[acyl-carrier-protein]--UDP-N-acetylglucosamine_O-acyltransferase	XIPG_00078_Acyl-[acyl-carrier-protein]--UDP-N-acetylglucosamine_O-acyltransferase
0	n44490	7	5	5	2	7	0	0	Yes	7.30356e-07	0.000108823	-1.35527	8.20052	CCGGTTCAAATCGAATTACCTTCTTCGGTTA	31	XIP2_00083_Elongation_factor_P	XIPG_00080_Elongation_factor_P	XP21_00815_Elongation_factor_P	XP23_00803_Elongation_factor_P	XP22_00805_Elongation_factor_P	XP18_00811_Elongation_factor_P	XP15_00811_Elongation_factor_P
0	n34798	7	5	5	2	7	0	0	Yes	7.30356e-07	0.000108823	-1.35527	8.20052	CTGTTTTCCTATCACCATTGAGGAGTAAGTA	31	XP23_00793_Cobalt-dependent_inorganic_pyrophosphatase	XP22_00794_Cobalt-dependent_inorganic_pyrophosphatase	XP21_00805_Cobalt-dependent_inorganic_pyrophosphatase	XP18_00801_Cobalt-dependent_inorganic_pyrophosphatase	XP15_00800_Cobalt-dependent_inorganic_pyrophosphatase	XIPG_00090_Cobalt-dependent_inorganic_pyrophosphatase	XIP2_00092_Cobalt-dependent_inorganic_pyrophosphatase
0	n3570	7	5	5	2	7	0	0	Yes	7.30356e-07	0.000108823	-1.35527	8.20052	TGCATGATATGCTGGGAACTGATGAAATTCAGCGTAGCATATGCAAGGG	49	XP23_00782_PhoH-like_protein	XP22_00784_PhoH-like_protein	XP21_00794_PhoH-like_protein	XP18_00790_PhoH-like_protein	XP15_00790_PhoH-like_protein	XIPG_00099_PhoH-like_protein	XIP2_00101_PhoH-like_protein
0	n14984	7	5	5	2	7	0	0	Yes	7.30356e-07	0.000108823	-1.35527	8.20052	GCTCTGCTTTCTATTTGGGTAGAAAAACAGCGC	33	XP23_00770_tRNA_uridine_5-carboxymethylaminomethyl_modification_enzyme_MnmG	XP22_00765_tRNA_uridine_5-carboxymethylaminomethyl_modification_enzyme_MnmG	XP21_00778_tRNA_uridine_5-carboxymethylaminomethyl_modification_enzyme_MnmG	XP18_00775_tRNA_uridine_5-carboxymethylaminomethyl_modification_enzyme_MnmG	XP15_00776_tRNA_uridine_5-carboxymethylaminomethyl_modification_enzyme_MnmG	XIPG_00116_tRNA_uridine_5-carboxymethylaminomethyl_modification_enzyme_MnmG	XIP2_00118_tRNA_uridine_5-carboxymethylaminomethyl_modification_enzyme_MnmG
0	n52649	7	5	5	2	7	0	0	Yes	7.30356e-07	0.000108823	-1.35527	8.20052	GCCCAATGTGACAAAAAGGCCTACCAATTTCG	32	XP23_00770_tRNA_uridine_5-carboxymethylaminomethyl_modification_enzyme_MnmG	XP22_00765_tRNA_uridine_5-carboxymethylaminomethyl_modification_enzyme_MnmG	XP21_00778_tRNA_uridine_5-carboxymethylaminomethyl_modification_enzyme_MnmG	XP18_00775_tRNA_uridine_5-carboxymethylaminomethyl_modification_enzyme_MnmG	XP15_00776_tRNA_uridine_5-carboxymethylaminomethyl_modification_enzyme_MnmG	XIPG_00116_tRNA_uridine_5-carboxymethylaminomethyl_modification_enzyme_MnmG	XIP2_00118_tRNA_uridine_5-carboxymethylaminomethyl_modification_enzyme_MnmG
0	n52787	7	5	5	2	7	0	0	Yes	7.30356e-07	0.000108823	-1.35527	8.20052	CAGAATGCAGATACTATTGCCCAGATGTCTTGTAATCC	38	XP23_00770_tRNA_uridine_5-carboxymethylaminomethyl_modification_enzyme_MnmG	XP22_00765_tRNA_uridine_5-carboxymethylaminomethyl_modification_enzyme_MnmG	XP21_00778_tRNA_uridine_5-carboxymethylaminomethyl_modification_enzyme_MnmG	XP18_00775_tRNA_uridine_5-carboxymethylaminomethyl_modification_enzyme_MnmG	XP15_00776_tRNA_uridine_5-carboxymethylaminomethyl_modification_enzyme_MnmG	XIPG_00116_tRNA_uridine_5-carboxymethylaminomethyl_modification_enzyme_MnmG	XIP2_00118_tRNA_uridine_5-carboxymethylaminomethyl_modification_enzyme_MnmG
0	n25460	7	5	5	2	7	0	0	Yes	7.30356e-07	0.000108823	-1.35527	8.20052	AGTTGATTTCATGCCTTTGATTACCTACCGCAAAGCTCT	39	XP23_00768_2-oxoisovalerate_dehydrogenase_subunit_beta	XP22_00763_2-oxoisovalerate_dehydrogenase_subunit_beta	XP21_00775_2-oxoisovalerate_dehydrogenase_subunit_beta	XP18_00772_2-oxoisovalerate_dehydrogenase_subunit_beta	XP15_00773_2-oxoisovalerate_dehydrogenase_subunit_beta	XIPG_00118_Pyruvate_dehydrogenase_E1_component_subunit_beta	XIP2_00120_Pyruvate_dehydrogenase_E1_component_subunit_beta
0	n54100	7	5	5	2	7	0	0	Yes	7.30356e-07	0.000108823	-1.35527	8.20052	ATGTTTTGGAGTTTTGCCTACGTGGCCTTTGA	32	XP23_00768_2-oxoisovalerate_dehydrogenase_subunit_beta	XP22_00763_2-oxoisovalerate_dehydrogenase_subunit_beta	XP21_00775_2-oxoisovalerate_dehydrogenase_subunit_beta	XP18_00772_2-oxoisovalerate_dehydrogenase_subunit_beta	XP15_00773_2-oxoisovalerate_dehydrogenase_subunit_beta	XIPG_00118_Pyruvate_dehydrogenase_E1_component_subunit_beta	XIP2_00120_Pyruvate_dehydrogenase_E1_component_subunit_beta
0	n9095	7	5	5	2	7	0	0	Yes	7.30356e-07	0.000108823	-1.35527	8.20052	CAATCCCCTCAATCTCTTCTGGCGGGAGATATAGTCCAAT	40	XP23_00758_Bifunctional_NAD(P)H-hydrate_repair_enzyme_Nnr	XP22_00753_Bifunctional_NAD(P)H-hydrate_repair_enzyme_Nnr	XP21_00763_Bifunctional_NAD(P)H-hydrate_repair_enzyme_Nnr	XP18_00762_Bifunctional_NAD(P)H-hydrate_repair_enzyme_Nnr	XP15_00763_Bifunctional_NAD(P)H-hydrate_repair_enzyme_Nnr	XIPG_00129_Bifunctional_NAD(P)H-hydrate_repair_enzyme_Nnr	XIP2_00132_Bifunctional_NAD(P)H-hydrate_repair_enzyme_Nnr
0	n53622	7	5	5	2	7	0	0	Yes	7.30356e-07	0.000108823	-1.35527	8.20052	GTAGAAAAAGCGCGACGGACAATAGCTACGACATCATGTGAAGTCAT	47	XP23_00743_tRNA_pseudouridine_synthase_B	XP22_00741_tRNA_pseudouridine_synthase_B	XP21_00750_tRNA_pseudouridine_synthase_B	XP18_00749_tRNA_pseudouridine_synthase_B	XP15_00750_tRNA_pseudouridine_synthase_B	XIPG_00140_tRNA_pseudouridine_synthase_B	XIP2_00143_tRNA_pseudouridine_synthase_B
0	n18825	7	5	5	2	7	0	0	Yes	7.30356e-07	0.000108823	-1.35527	8.20052	GGGAACCTTCTTTGCTTCCTAGACGGAGATATTC	34	XP23_00736_Glucosyl-3-phosphoglycerate_synthase	XP22_00735_Glucosyl-3-phosphoglycerate_synthase	XP21_00744_Glucosyl-3-phosphoglycerate_synthase	XP18_00742_Glucosyl-3-phosphoglycerate_synthase	XP15_00744_Glucosyl-3-phosphoglycerate_synthase	XIPG_00147_Glucosyl-3-phosphoglycerate_synthase	XIP2_00150_Glucosyl-3-phosphoglycerate_synthase
0	n38606	7	5	5	2	7	0	0	Yes	7.30356e-07	0.000108823	-1.35527	8.20052	TTCAGAAGAAATGAAGGCATAGCAGTGGATACCCA	35	XP23_00735_Endonuclease_III	XP22_00734_Endonuclease_III	XP21_00743_Endonuclease_III	XP18_00741_Endonuclease_III	XP15_00743_Endonuclease_III	XIP2_00151_Endonuclease_III	XIPG_00148_Endonuclease_III
0	n52863	7	5	5	2	7	0	0	Yes	7.30356e-07	0.000108823	-1.35527	8.20052	AGCACATTGAAGGCAATTTGGTAAGGATAAAC	32	XP23_00727_Aspartate-semialdehyde_dehydrogenase	XP22_00724_Aspartate-semialdehyde_dehydrogenase	XP21_00734_Aspartate-semialdehyde_dehydrogenase	XP18_00732_Aspartate-semialdehyde_dehydrogenase	XP15_00733_Aspartate-semialdehyde_dehydrogenase	XIPG_00156_Aspartate-semialdehyde_dehydrogenase	XIP2_00159_Aspartate-semialdehyde_dehydrogenase
0	n52656	7	5	5	2	7	0	0	Yes	7.30356e-07	0.000108823	-1.35527	8.20052	CCTTCAGTAGGAAATTTGCGTGTTGCATCAAA	32	XIPG_00165_3-octaprenyl-4-hydroxybenzoate_carboxy-lyase	XIP2_00168_3-octaprenyl-4-hydroxybenzoate_carboxy-lyase	XP21_00723_3-octaprenyl-4-hydroxybenzoate_carboxy-lyase	XP18_00721_3-octaprenyl-4-hydroxybenzoate_carboxy-lyase	XP23_00717_3-octaprenyl-4-hydroxybenzoate_carboxy-lyase	XP22_00715_3-octaprenyl-4-hydroxybenzoate_carboxy-lyase	XP15_00723_3-octaprenyl-4-hydroxybenzoate_carboxy-lyase
0	n27558	7	5	5	2	7	0	0	Yes	7.30356e-07	0.000108823	-1.35527	8.20052	AGCAATACAACCTCGGCTCCTATGATGCTGG	31	XP23_00714_Aspartyl/glutamyl-tRNA(Asn/Gln)_amidotransferase_subunit_B	XP22_00712_Aspartyl/glutamyl-tRNA(Asn/Gln)_amidotransferase_subunit_B	XP21_00720_Aspartyl/glutamyl-tRNA(Asn/Gln)_amidotransferase_subunit_B	XP18_00718_Aspartyl/glutamyl-tRNA(Asn/Gln)_amidotransferase_subunit_B	XP15_00720_Aspartyl/glutamyl-tRNA(Asn/Gln)_amidotransferase_subunit_B	XIPG_00168_Aspartyl/glutamyl-tRNA(Asn/Gln)_amidotransferase_subunit_B	XIP2_00171_Aspartyl/glutamyl-tRNA(Asn/Gln)_amidotransferase_subunit_B
0	n38757	7	5	5	2	7	0	0	Yes	7.30356e-07	0.000108823	-1.35527	8.20052	TCCAAGAACTACCAAATTTCCCAATATACACAACC	35	XP23_00714_Aspartyl/glutamyl-tRNA(Asn/Gln)_amidotransferase_subunit_B	XP22_00712_Aspartyl/glutamyl-tRNA(Asn/Gln)_amidotransferase_subunit_B	XP21_00720_Aspartyl/glutamyl-tRNA(Asn/Gln)_amidotransferase_subunit_B	XP18_00718_Aspartyl/glutamyl-tRNA(Asn/Gln)_amidotransferase_subunit_B	XP15_00720_Aspartyl/glutamyl-tRNA(Asn/Gln)_amidotransferase_subunit_B	XIPG_00168_Aspartyl/glutamyl-tRNA(Asn/Gln)_amidotransferase_subunit_B	XIP2_00171_Aspartyl/glutamyl-tRNA(Asn/Gln)_amidotransferase_subunit_B
0	n7806	7	5	5	2	7	0	0	Yes	7.30356e-07	0.000108823	-1.35527	8.20052	TACTTGCAAAAAGCCGCATTCTTGAAGAGAACATCTATCAGCACCAC	47	XP23_00700_hypothetical_protein	XP22_00698_hypothetical_protein	XP21_00706_hypothetical_protein	XP18_00703_hypothetical_protein	XP15_00707_hypothetical_protein	XIPG_00181_hypothetical_protein	XIP2_00183_hypothetical_protein
0	n33407	7	5	5	2	7	0	0	Yes	7.30356e-07	0.000108823	-1.35527	8.20052	AAAAGCCTGAACCCACCTTCTCCAAAAGAAATCCT	35	XP23_00695_Cytochrome_c_oxidase_subunit_3	XP22_00693_Cytochrome_c_oxidase_subunit_3	XP21_00701_Cytochrome_c_oxidase_subunit_3	XP18_00698_Cytochrome_c_oxidase_subunit_3	XP15_00702_Cytochrome_c_oxidase_subunit_3	XIPG_00176_hypothetical_protein	XIP2_00178_hypothetical_protein
0	n25050	7	5	5	2	7	0	0	Yes	7.30356e-07	0.000108823	-1.35527	8.20052	ACGAGGAATAGCCAAAAATGCCAACGCCCCAT	32	XP23_00694_Cytochrome_c_oxidase_subunit_1	XP22_00692_Cytochrome_c_oxidase_subunit_1	XP21_00700_Cytochrome_c_oxidase_subunit_1	XP18_00697_Cytochrome_c_oxidase_subunit_1	XP15_00701_Cytochrome_c_oxidase_subunit_1	XIPG_00175_Cytochrome_c_oxidase_subunit_1	XIP2_00177_Cytochrome_c_oxidase_subunit_1
0	n53683	7	5	5	2	7	0	0	Yes	7.30356e-07	0.000108823	-1.35527	8.20052	GCCACAACCGCATTAAGCCACACAAAAAGGGGCAT	35	XP23_00694_Cytochrome_c_oxidase_subunit_1	XP22_00692_Cytochrome_c_oxidase_subunit_1	XP21_00700_Cytochrome_c_oxidase_subunit_1	XP18_00697_Cytochrome_c_oxidase_subunit_1	XP15_00701_Cytochrome_c_oxidase_subunit_1	XIPG_00175_Cytochrome_c_oxidase_subunit_1	XIP2_00177_Cytochrome_c_oxidase_subunit_1
0	n53321	7	5	5	2	7	0	0	Yes	7.30356e-07	0.000108823	-1.35527	8.20052	ATATCTCTTGCGTGATATTTAGGAGATTCCTCCTG	35	XP23_00688_Primosomal_protein_N\'	XP22_00686_Primosomal_protein_N\'	XP21_00694_Primosomal_protein_N\'	XP18_00691_Primosomal_protein_N\'	XP15_00695_Primosomal_protein_N\'	XIPG_00193_Primosomal_protein_N\'	XIP2_00196_Primosomal_protein_N\'
0	n52337	7	5	5	2	7	0	0	Yes	7.30356e-07	0.000108823	-1.35527	8.20052	ACCCCAAATCCTTTACAAATTGTCACATAGTC	32	XP23_00687_Acetolactate_synthase_large_subunit	XP22_00685_Acetolactate_synthase_large_subunit	XP21_00693_Acetolactate_synthase_large_subunit	XP18_00690_Acetolactate_synthase_large_subunit	XP15_00694_Acetolactate_synthase_large_subunit	XIPG_00194_Acetolactate_synthase_large_subunit	XIP2_00197_Acetolactate_synthase_large_subunit
0	n38213	7	5	5	2	7	0	0	Yes	7.30356e-07	0.000108823	-1.35527	8.20052	CCAGCTTGGAAGGCTGGAACTTTGCCACTAAGCTATACCCGC	42	XP23_00686_tRNA-Gly(tcc)	XP22_00684_tRNA-Gly(tcc)	XP21_00692_tRNA-Gly(tcc)	XP18_00689_tRNA-Gly(tcc)	XP15_00693_tRNA-Gly(tcc)	XIPG_00195_tRNA-Gly(tcc)	XIP2_00198_tRNA-Gly(tcc)
0	n52535	7	5	5	2	7	0	0	Yes	7.30356e-07	0.000108823	-1.35527	8.20052	GTGGCGGGGTAGCCAAGTGGTAAGGCCGGAGTCTGCAAAACTCCTAT	47	XP23_00666_tRNA-Cys(gca)	XP22_00662_tRNA-Cys(gca)	XP21_00661_tRNA-Cys(gca)	XP18_00666_tRNA-Cys(gca)	XP15_00671_tRNA-Cys(gca)	XIPG_00217_tRNA-Cys(gca)	XIP2_00220_tRNA-Cys(gca)
0	n50338	7	5	5	2	7	0	0	Yes	7.30356e-07	0.000108823	-1.35527	8.20052	ATTATGATACCGGCGCATGCTGTTTACTGGCC	32	XIPG_00225_Methionine--tRNA_ligase	XIP2_00227_Methionine--tRNA_ligase	XP21_00654_Methionine--tRNA_ligase	XP23_00658_Methionine--tRNA_ligase	XP22_00654_Methionine--tRNA_ligase	XP18_00659_Methionine--tRNA_ligase	XP15_00663_Methionine--tRNA_ligase
0	n52152	7	5	5	2	7	0	0	Yes	7.30356e-07	0.000108823	-1.35527	8.20052	GTTCTATTGAGAAGATTCCCCAAACCGTTTGCCAG	35	XIPG_00225_Methionine--tRNA_ligase	XIP2_00227_Methionine--tRNA_ligase	XP21_00654_Methionine--tRNA_ligase	XP23_00658_Methionine--tRNA_ligase	XP22_00654_Methionine--tRNA_ligase	XP18_00659_Methionine--tRNA_ligase	XP15_00663_Methionine--tRNA_ligase
0	n46605	7	5	5	2	7	0	0	Yes	7.30356e-07	0.000108823	-1.35527	8.20052	CTTTGGGTAGACATCGTAACAAAACCAAACCC	32	XP23_00657_hypothetical_protein	XP22_00653_hypothetical_protein	XP21_00653_hypothetical_protein	XP18_00658_hypothetical_protein	XP15_00662_hypothetical_protein	XIPG_00226_hypothetical_protein	XIP2_00228_hypothetical_protein
0	n43637	7	5	5	2	7	0	0	Yes	7.30356e-07	0.000108823	-1.35527	8.20052	CCGATGGAGGCGCCAAAGTTATCCAGCGTAACTATAGTAGGGCG	44	XP23_00648_Type_3_secretion_system_secretin	XP22_00643_Type_3_secretion_system_secretin	XP21_00644_Type_3_secretion_system_secretin	XP18_00649_Type_3_secretion_system_secretin	XP15_00653_Type_3_secretion_system_secretin	XIPG_00236_Type_3_secretion_system_secretin	XIP2_00238_Type_3_secretion_system_secretin
0	n50551	7	5	5	2	7	0	0	Yes	7.30356e-07	0.000108823	-1.35527	8.20052	CCGCAAATTTATATGCAAGTCAAAGTAGAAGATGG	35	XP23_00648_Type_3_secretion_system_secretin	XP22_00643_Type_3_secretion_system_secretin	XP21_00644_Type_3_secretion_system_secretin	XP18_00649_Type_3_secretion_system_secretin	XP15_00653_Type_3_secretion_system_secretin	XIPG_00236_Type_3_secretion_system_secretin	XIP2_00238_Type_3_secretion_system_secretin
0	n50758	7	5	5	2	7	0	0	Yes	7.30356e-07	0.000108823	-1.35527	8.20052	ATAAACTTCCCGCTGACTTTTCCATGAATGGC	32	XP23_00648_Type_3_secretion_system_secretin	XP22_00643_Type_3_secretion_system_secretin	XP21_00644_Type_3_secretion_system_secretin	XP18_00649_Type_3_secretion_system_secretin	XP15_00653_Type_3_secretion_system_secretin	XIPG_00236_Type_3_secretion_system_secretin	XIP2_00238_Type_3_secretion_system_secretin
0	n54265	7	5	5	2	7	0	0	Yes	7.30356e-07	0.000108823	-1.35527	8.20052	TGGATGTTCCTATACGGGTAATTGAAATTTCAGC	34	XP23_00648_Type_3_secretion_system_secretin	XP22_00643_Type_3_secretion_system_secretin	XP21_00644_Type_3_secretion_system_secretin	XP18_00649_Type_3_secretion_system_secretin	XP15_00653_Type_3_secretion_system_secretin	XIPG_00236_Type_3_secretion_system_secretin	XIP2_00238_Type_3_secretion_system_secretin
0	n47299	7	5	5	2	7	0	0	Yes	7.30356e-07	0.000108823	-1.35527	8.20052	TTGTCTATCCGCCTTCTTTTAACAAATGACAC	32	XP23_00645_Lipid_A_biosynthesis_lauroyltransferase	XP22_00640_Lipid_A_biosynthesis_lauroyltransferase	XP21_00642_Lipid_A_biosynthesis_lauroyltransferase	XP18_00646_Lipid_A_biosynthesis_lauroyltransferase	XP15_00650_Lipid_A_biosynthesis_lauroyltransferase	XIPG_00239_Lipid_A_biosynthesis_lauroyltransferase	XIP2_00241_Lipid_A_biosynthesis_lauroyltransferase
0	n39001	7	5	5	2	7	0	0	Yes	7.30356e-07	0.000108823	-1.35527	8.20052	TGCCAAAGCGAAGCGGATGTATCATTCCACTCTCT	35	XP23_00640_hypothetical_protein	XP22_00635_hypothetical_protein	XP21_00637_hypothetical_protein	XP18_00641_hypothetical_protein	XP15_00644_hypothetical_protein
0	n48576	7	5	5	2	7	0	0	Yes	7.30356e-07	0.000108823	-1.35527	8.20052	CTAACTTCGATATTATTCATACAGACTTTGAGCCCTATGGTAATATC	47	XP23_00635_putative_serine_transporter	XP22_00631_putative_serine_transporter	XP21_00633_putative_serine_transporter	XP18_00637_putative_serine_transporter	XP15_00639_putative_serine_transporter	XIPG_00247_putative_serine_transporter	XIP2_00249_putative_serine_transporter
0	n35813	7	5	5	2	7	0	0	Yes	7.30356e-07	0.000108823	-1.35527	8.20052	CCATACTGCATTCGAATTCGAAGACGTTGACCAGCACCA	39	XP23_00630_Outer_membrane_protein_assembly_factor_BamA	XP22_00626_Outer_membrane_protein_assembly_factor_BamA	XP21_00628_Outer_membrane_protein_assembly_factor_BamA	XP18_00632_Outer_membrane_protein_assembly_factor_BamA	XP15_00634_Outer_membrane_protein_assembly_factor_BamA	XIPG_00252_Outer_membrane_protein_assembly_factor_BamA	XIP2_00255_Outer_membrane_protein_assembly_factor_BamA
0	n43520	7	5	5	2	7	0	0	Yes	7.30356e-07	0.000108823	-1.35527	8.20052	CCTATCACCTCGTTTATTTCCATGCGGGGTGAATGTCG	38	XP23_00630_Outer_membrane_protein_assembly_factor_BamA	XP22_00626_Outer_membrane_protein_assembly_factor_BamA	XP21_00628_Outer_membrane_protein_assembly_factor_BamA	XP18_00632_Outer_membrane_protein_assembly_factor_BamA	XP15_00634_Outer_membrane_protein_assembly_factor_BamA	XIPG_00252_Outer_membrane_protein_assembly_factor_BamA	XIP2_00255_Outer_membrane_protein_assembly_factor_BamA
0	n53626	7	5	5	2	7	0	0	Yes	7.30356e-07	0.000108823	-1.35527	8.20052	GTGACGAAAATTTCTGCAGCCATTAGAGACCGCCAAGC	38	XP23_00625_hypothetical_protein	XP22_00620_hypothetical_protein	XP21_00622_hypothetical_protein	XP18_00626_hypothetical_protein	XP15_00629_hypothetical_protein	XIPG_00257_hypothetical_protein	XIP2_00260_hypothetical_protein
0	n6256	7	5	5	2	7	0	0	Yes	7.30356e-07	0.000108823	-1.35527	8.20052	AATCATTGCTATTAACAACTCAATTCTTTCCGA	33	XIPG_00273_Putative_serine_protease_HhoB	XIP2_00276_Putative_serine_protease_HhoB	XP21_00604_Putative_serine_protease_HhoB	XP18_00607_Periplasmic_serine_endoprotease_DegP	XP23_00608_Periplasmic_serine_endoprotease_DegP	XP22_00602_Periplasmic_serine_endoprotease_DegP	XP15_00612_Periplasmic_serine_endoprotease_DegP
0	n25089	7	5	5	2	7	0	0	Yes	7.30356e-07	0.000108823	-1.35527	8.20052	CACGGATGGGGGGAGATTCGAACTCCCGGTGCCG	34	XP23_00607_tRNA-Ser(gga)	XP22_00601_tRNA-Ser(gga)	XP21_00603_tRNA-Ser(gga)	XP18_00606_tRNA-Ser(gga)	XP15_00611_tRNA-Ser(gga)	XIPG_00274_tRNA-Ser(gga)	XIP2_00277_tRNA-Ser(gga)
0	n39711	7	5	5	2	7	0	0	Yes	7.30356e-07	0.000108823	-1.35527	8.20052	GGATGGGTGACAGAGCGGTTTATTGTGCACGCCTGGAAAGTGTGTGTGCC	50	XP23_00607_tRNA-Ser(gga)	XP22_00601_tRNA-Ser(gga)	XP21_00603_tRNA-Ser(gga)	XP18_00606_tRNA-Ser(gga)	XP15_00611_tRNA-Ser(gga)	XIPG_00274_tRNA-Ser(gga)	XIP2_00277_tRNA-Ser(gga)
0	n42769	7	5	5	2	7	0	0	Yes	7.30356e-07	0.000108823	-1.35527	8.20052	TCCCAGGGGCATGCCCATGCGCTCAATCTTAAGGAA	36	XP23_00601_Ketol-acid_reductoisomerase_(NAD(+))	XP22_00596_Ketol-acid_reductoisomerase_(NAD(+))	XP21_00598_Ketol-acid_reductoisomerase_(NAD(+))	XP18_00601_Ketol-acid_reductoisomerase_(NAD(+))	XP15_00606_Ketol-acid_reductoisomerase_(NAD(+))	XIPG_00279_Ketol-acid_reductoisomerase_(NAD(+))	XIP2_00282_Ketol-acid_reductoisomerase_(NAD(+))
0	n49566	7	5	5	2	7	0	0	Yes	7.30356e-07	0.000108823	-1.35527	8.20052	CGAAAATGAATGGCGAAACCATGGCTAAAAAGCAG	35	XP23_00601_Ketol-acid_reductoisomerase_(NAD(+))	XP22_00596_Ketol-acid_reductoisomerase_(NAD(+))	XP21_00598_Ketol-acid_reductoisomerase_(NAD(+))	XP18_00601_Ketol-acid_reductoisomerase_(NAD(+))	XP15_00606_Ketol-acid_reductoisomerase_(NAD(+))	XIPG_00279_Ketol-acid_reductoisomerase_(NAD(+))	XIP2_00282_Ketol-acid_reductoisomerase_(NAD(+))
0	n49934	7	5	5	2	7	0	0	Yes	7.30356e-07	0.000108823	-1.35527	8.20052	CAGCATACGCCCCTCAAGCGTACGTGTCTGCC	32	XP23_00596_tRNA-Leu(gag)	XP22_00591_tRNA-Leu(gag)	XP21_00593_tRNA-Leu(gag)	XP18_00596_tRNA-Leu(gag)	XP15_00601_tRNA-Leu(gag)	XIPG_00284_tRNA-Leu(gag)	XIP2_00287_tRNA-Leu(gag)
0	n7890	7	5	5	2	7	0	0	Yes	7.30356e-07	0.000108823	-1.35527	8.20052	TCGAGGGTTTCTACATGTCCAAACATCATAGTAGCGCTTGATCGGATACCCA	52	XP23_00591_Cyclic_dehypoxanthine_futalosine_synthase	XP22_00586_Cyclic_dehypoxanthine_futalosine_synthase	XP21_00588_Cyclic_dehypoxanthine_futalosine_synthase	XP18_00591_Cyclic_dehypoxanthine_futalosine_synthase	XP15_00596_Cyclic_dehypoxanthine_futalosine_synthase	XIP2_00292_Cyclic_dehypoxanthine_futalosine_synthase	XIPG_00288_Cyclic_dehypoxanthine_futalosine_synthase
0	n42980	7	5	5	2	7	0	0	Yes	7.30356e-07	0.000108823	-1.35527	8.20052	ATAAATATTCACGGATTCAGTCCACCGGAATTCT	34	XP23_00591_Cyclic_dehypoxanthine_futalosine_synthase	XP22_00586_Cyclic_dehypoxanthine_futalosine_synthase	XP21_00588_Cyclic_dehypoxanthine_futalosine_synthase	XP18_00591_Cyclic_dehypoxanthine_futalosine_synthase	XP15_00596_Cyclic_dehypoxanthine_futalosine_synthase	XIP2_00292_Cyclic_dehypoxanthine_futalosine_synthase	XIPG_00288_Cyclic_dehypoxanthine_futalosine_synthase
0	n44240	7	5	5	2	7	0	0	Yes	7.30356e-07	0.000108823	-1.35527	8.20052	ATTTCTAGGATTTTCCTGGACAACTTTAGGAATTTACAGAGCTCTTGGGTAACCCAAGG	59	XP23_00591_Cyclic_dehypoxanthine_futalosine_synthase	XP22_00586_Cyclic_dehypoxanthine_futalosine_synthase	XP21_00588_Cyclic_dehypoxanthine_futalosine_synthase	XP18_00591_Cyclic_dehypoxanthine_futalosine_synthase	XP15_00596_Cyclic_dehypoxanthine_futalosine_synthase	XIP2_00292_Cyclic_dehypoxanthine_futalosine_synthase	XIPG_00288_Cyclic_dehypoxanthine_futalosine_synthase
0	n48966	7	5	5	2	7	0	0	Yes	7.30356e-07	0.000108823	-1.35527	8.20052	CGTATATTCCAACAAACGTTATTTCGATTAC	31	XP23_00573_ATP_synthase_subunit_alpha	XP22_00568_ATP_synthase_subunit_alpha	XP21_00570_ATP_synthase_subunit_alpha	XP18_00573_ATP_synthase_subunit_alpha	XP15_00578_ATP_synthase_subunit_alpha	XIPG_00304_ATP_synthase_subunit_alpha	XIP2_00308_ATP_synthase_subunit_alpha
0	n41738	7	5	5	2	7	0	0	Yes	7.30356e-07	0.000108823	-1.35527	8.20052	GGAAGTTCCTCCATTGGACACTCAATACCAAGATCACCACGGGC	44	XP23_00555_Pyruvate_kinase	XP22_00548_Pyruvate_kinase	XP21_00552_Pyruvate_kinase	XP18_00555_Pyruvate_kinase	XP15_00559_Pyruvate_kinase	XIPG_00324_Pyruvate_kinase	XIP2_00328_Pyruvate_kinase
0	n16517	7	5	5	2	7	0	0	Yes	7.30356e-07	0.000108823	-1.35527	8.20052	CAGAAGGATGGGCGTGAACTGGAAAGTCACAACGTTGTGGTTGGTTC	47	XP23_00552_DNA-directed_RNA_polymerase_subunit_beta\'	XP22_00545_DNA-directed_RNA_polymerase_subunit_beta\'	XP21_00549_DNA-directed_RNA_polymerase_subunit_beta\'	XP18_00552_DNA-directed_RNA_polymerase_subunit_beta\'	XP15_00556_DNA-directed_RNA_polymerase_subunit_beta\'	XIPG_00327_DNA-directed_RNA_polymerase_subunit_beta\'	XIP2_00331_DNA-directed_RNA_polymerase_subunit_beta\'
0	n23232	7	5	5	2	7	0	0	Yes	7.30356e-07	0.000108823	-1.35527	8.20052	GCCAAATGTTACGGAAGAAATCTCGCCACGGG	32	XP23_00552_DNA-directed_RNA_polymerase_subunit_beta\'	XP22_00545_DNA-directed_RNA_polymerase_subunit_beta\'	XP21_00549_DNA-directed_RNA_polymerase_subunit_beta\'	XP18_00552_DNA-directed_RNA_polymerase_subunit_beta\'	XP15_00556_DNA-directed_RNA_polymerase_subunit_beta\'	XIPG_00327_DNA-directed_RNA_polymerase_subunit_beta\'	XIP2_00331_DNA-directed_RNA_polymerase_subunit_beta\'
0	n41217	7	5	5	2	7	0	0	Yes	7.30356e-07	0.000108823	-1.35527	8.20052	GTAATAATTGGCACATTATAAGGATCCCACTGGAT	35	XP23_00552_DNA-directed_RNA_polymerase_subunit_beta\'	XP22_00545_DNA-directed_RNA_polymerase_subunit_beta\'	XP21_00549_DNA-directed_RNA_polymerase_subunit_beta\'	XP18_00552_DNA-directed_RNA_polymerase_subunit_beta\'	XP15_00556_DNA-directed_RNA_polymerase_subunit_beta\'	XIPG_00327_DNA-directed_RNA_polymerase_subunit_beta\'	XIP2_00331_DNA-directed_RNA_polymerase_subunit_beta\'
0	n47373	7	5	5	2	7	0	0	Yes	7.30356e-07	0.000108823	-1.35527	8.20052	AAACAGGTGGACGAAACAACTGGACTTATGGGCACGATGGT	41	XP23_00552_DNA-directed_RNA_polymerase_subunit_beta\'	XP22_00545_DNA-directed_RNA_polymerase_subunit_beta\'	XP21_00549_DNA-directed_RNA_polymerase_subunit_beta\'	XP18_00552_DNA-directed_RNA_polymerase_subunit_beta\'	XP15_00556_DNA-directed_RNA_polymerase_subunit_beta\'	XIPG_00327_DNA-directed_RNA_polymerase_subunit_beta\'	XIP2_00331_DNA-directed_RNA_polymerase_subunit_beta\'
0	n51681	7	5	5	2	7	0	0	Yes	7.30356e-07	0.000108823	-1.35527	8.20052	AAGCCAATTACAACTCCCTCCCAAGACATCCCG	33	XP23_00552_DNA-directed_RNA_polymerase_subunit_beta\'	XP22_00545_DNA-directed_RNA_polymerase_subunit_beta\'	XP21_00549_DNA-directed_RNA_polymerase_subunit_beta\'	XP18_00552_DNA-directed_RNA_polymerase_subunit_beta\'	XP15_00556_DNA-directed_RNA_polymerase_subunit_beta\'	XIPG_00327_DNA-directed_RNA_polymerase_subunit_beta\'	XIP2_00331_DNA-directed_RNA_polymerase_subunit_beta\'
0	n13416	7	5	5	2	7	0	0	Yes	7.30356e-07	0.000108823	-1.35527	8.20052	GTAAGTGCTATGGAGGCACAGCGAGAAGGGCAGAC	35	XP23_00551_DNA-directed_RNA_polymerase_subunit_beta	XP22_00544_DNA-directed_RNA_polymerase_subunit_beta	XP21_00548_DNA-directed_RNA_polymerase_subunit_beta	XP18_00551_DNA-directed_RNA_polymerase_subunit_beta	XP15_00555_DNA-directed_RNA_polymerase_subunit_beta	XIPG_00328_DNA-directed_RNA_polymerase_subunit_beta	XIP2_00332_DNA-directed_RNA_polymerase_subunit_beta
0	n17220	7	5	5	2	7	0	0	Yes	7.30356e-07	0.000108823	-1.35527	8.20052	ACGTGTTCATAGACGGAAGCTAATTTCCTCAG	32	XP23_00551_DNA-directed_RNA_polymerase_subunit_beta	XP22_00544_DNA-directed_RNA_polymerase_subunit_beta	XP21_00548_DNA-directed_RNA_polymerase_subunit_beta	XP18_00551_DNA-directed_RNA_polymerase_subunit_beta	XP15_00555_DNA-directed_RNA_polymerase_subunit_beta	XIPG_00328_DNA-directed_RNA_polymerase_subunit_beta	XIP2_00332_DNA-directed_RNA_polymerase_subunit_beta
0	n45179	7	5	5	2	7	0	0	Yes	7.30356e-07	0.000108823	-1.35527	8.20052	GCATTCTGCACAGTGGGAGGATCACCAGGCCG	32	XP23_00551_DNA-directed_RNA_polymerase_subunit_beta	XP22_00544_DNA-directed_RNA_polymerase_subunit_beta	XP21_00548_DNA-directed_RNA_polymerase_subunit_beta	XP18_00551_DNA-directed_RNA_polymerase_subunit_beta	XP15_00555_DNA-directed_RNA_polymerase_subunit_beta	XIPG_00328_DNA-directed_RNA_polymerase_subunit_beta	XIP2_00332_DNA-directed_RNA_polymerase_subunit_beta
0	n47768	7	5	5	2	7	0	0	Yes	7.30356e-07	0.000108823	-1.35527	8.20052	GCCGGAGATGTAATCGCCGATGGTCCTAATACCGAGAATGGAGA	44	XP23_00551_DNA-directed_RNA_polymerase_subunit_beta	XP22_00544_DNA-directed_RNA_polymerase_subunit_beta	XP21_00548_DNA-directed_RNA_polymerase_subunit_beta	XP18_00551_DNA-directed_RNA_polymerase_subunit_beta	XP15_00555_DNA-directed_RNA_polymerase_subunit_beta	XIPG_00328_DNA-directed_RNA_polymerase_subunit_beta	XIP2_00332_DNA-directed_RNA_polymerase_subunit_beta
0	n49822	7	5	5	2	7	0	0	Yes	7.30356e-07	0.000108823	-1.35527	8.20052	AACCCAAACTCATTGATGCGTGCAAAGGTGCTCAATGAATTGATTAAACCAATATT	56	XP23_00551_DNA-directed_RNA_polymerase_subunit_beta	XP22_00544_DNA-directed_RNA_polymerase_subunit_beta	XP21_00548_DNA-directed_RNA_polymerase_subunit_beta	XP18_00551_DNA-directed_RNA_polymerase_subunit_beta	XP15_00555_DNA-directed_RNA_polymerase_subunit_beta	XIPG_00328_DNA-directed_RNA_polymerase_subunit_beta	XIP2_00332_DNA-directed_RNA_polymerase_subunit_beta
0	n53319	7	5	5	2	7	0	0	Yes	7.30356e-07	0.000108823	-1.35527	8.20052	TTCATACGGCTTGGCACCCCTAATGGATTCAAGAT	35	XP23_00551_DNA-directed_RNA_polymerase_subunit_beta	XP22_00544_DNA-directed_RNA_polymerase_subunit_beta	XP21_00548_DNA-directed_RNA_polymerase_subunit_beta	XP18_00551_DNA-directed_RNA_polymerase_subunit_beta	XP15_00555_DNA-directed_RNA_polymerase_subunit_beta	XIPG_00328_DNA-directed_RNA_polymerase_subunit_beta	XIP2_00332_DNA-directed_RNA_polymerase_subunit_beta
0	n54008	7	5	5	2	7	0	0	Yes	7.30356e-07	0.000108823	-1.35527	8.20052	AAATGGCAAATCCTGATACCTTAATTGAAGAACT	34	XP23_00550_50S_ribosomal_protein_L7/L12	XP22_00543_50S_ribosomal_protein_L7/L12	XP21_00547_50S_ribosomal_protein_L7/L12	XP18_00550_50S_ribosomal_protein_L7/L12	XP15_00554_50S_ribosomal_protein_L7/L12	XIPG_00329_50S_ribosomal_protein_L7/L12	XIP2_00333_50S_ribosomal_protein_L7/L12
0	n39894	7	5	5	2	7	0	0	Yes	7.30356e-07	0.000108823	-1.35527	8.20052	CTCCATAAAAATACACTGCAAGATTTTCTCTTTCGCTCCAG	41	XP22_00539_hypothetical_protein	XP23_00545_hypothetical_protein	XP21_00542_hypothetical_protein	XP18_00545_hypothetical_protein	XP15_00549_hypothetical_protein	XIP2_00338_hypothetical_protein	XIPG_00334_hypothetical_protein
0	n9555	7	5	5	2	7	0	0	Yes	7.30356e-07	0.000108823	-1.35527	8.20052	ACTGCCACTGACATTCTGGCTCGTTATAAGCGCATGTGTGGATTTCAAGTGCTCCATCC	59	XP23_00538_Leucine--tRNA_ligase	XP22_00531_Leucine--tRNA_ligase	XP21_00535_Leucine--tRNA_ligase	XP18_00537_Leucine--tRNA_ligase	XP15_00541_Leucine--tRNA_ligase	XIPG_00339_Leucine--tRNA_ligase	XIP2_00344_Leucine--tRNA_ligase
0	n52866	7	5	5	2	7	0	0	Yes	7.30356e-07	0.000108823	-1.35527	8.20052	TCAGCTATGATTGGAAACGTGAGATAAATACGAC	34	XP23_00538_Leucine--tRNA_ligase	XP22_00531_Leucine--tRNA_ligase	XP21_00535_Leucine--tRNA_ligase	XP18_00537_Leucine--tRNA_ligase	XP15_00541_Leucine--tRNA_ligase	XIPG_00339_Leucine--tRNA_ligase	XIP2_00344_Leucine--tRNA_ligase
0	n2247	7	5	5	2	7	0	0	Yes	7.30356e-07	0.000108823	-1.35527	8.20052	AGTCGCCGAGAGAAATACGAAGCCAGCGGACGATGCTCTCGTATCCT	47	XP23_00535_Amino-acid_acetyltransferase	XP22_00528_Amino-acid_acetyltransferase	XP21_00532_Amino-acid_acetyltransferase	XP18_00534_Amino-acid_acetyltransferase	XP15_00538_Amino-acid_acetyltransferase	XIPG_00342_Amino-acid_acetyltransferase	XIP2_00347_Amino-acid_acetyltransferase
0	n33722	7	5	5	2	7	0	0	Yes	7.30356e-07	0.000108823	-1.35527	8.20052	AAGAACGAAGAACTAGTCCGCCGTACACGCGGTGAGATCCTGGCTCATATGGAAGACTATTGGGTACT	68	XP23_00535_Amino-acid_acetyltransferase	XP22_00528_Amino-acid_acetyltransferase	XP21_00532_Amino-acid_acetyltransferase	XP18_00534_Amino-acid_acetyltransferase	XP15_00538_Amino-acid_acetyltransferase	XIPG_00342_Amino-acid_acetyltransferase	XIP2_00347_Amino-acid_acetyltransferase
0	n53907	7	5	5	2	7	0	0	Yes	7.30356e-07	0.000108823	-1.35527	8.20052	ATCATGCAAGGATTGTCTGCTGTGGACTTACG	32	XP23_00535_Amino-acid_acetyltransferase	XP22_00528_Amino-acid_acetyltransferase	XP21_00532_Amino-acid_acetyltransferase	XP18_00534_Amino-acid_acetyltransferase	XP15_00538_Amino-acid_acetyltransferase	XIPG_00342_Amino-acid_acetyltransferase	XIP2_00347_Amino-acid_acetyltransferase
0	n20248	7	5	5	2	7	0	0	Yes	7.30356e-07	0.000108823	-1.35527	8.20052	GATCTTGTTTCCATCGTCAAATCTGTTGTCTCTC	34	XP23_00532_Ribosomal_RNA_small_subunit_methyltransferase_H	XP22_00525_Ribosomal_RNA_small_subunit_methyltransferase_H	XP21_00529_Ribosomal_RNA_small_subunit_methyltransferase_H	XP18_00531_Ribosomal_RNA_small_subunit_methyltransferase_H	XP15_00535_Ribosomal_RNA_small_subunit_methyltransferase_H	XIPG_00345_Ribosomal_RNA_small_subunit_methyltransferase_H	XIP2_00350_Ribosomal_RNA_small_subunit_methyltransferase_H
0	n28727	7	5	5	2	7	0	0	Yes	7.30356e-07	0.000108823	-1.35527	8.20052	TAAGTGATTGCTTCAGGGTCTTGATCCACAGC	32	XP23_00532_Ribosomal_RNA_small_subunit_methyltransferase_H	XP22_00525_Ribosomal_RNA_small_subunit_methyltransferase_H	XP21_00529_Ribosomal_RNA_small_subunit_methyltransferase_H	XP18_00531_Ribosomal_RNA_small_subunit_methyltransferase_H	XP15_00535_Ribosomal_RNA_small_subunit_methyltransferase_H	XIPG_00345_Ribosomal_RNA_small_subunit_methyltransferase_H	XIP2_00350_Ribosomal_RNA_small_subunit_methyltransferase_H
0	n50154	7	5	5	2	7	0	0	Yes	7.30356e-07	0.000108823	-1.35527	8.20052	TGAATATGGTCAAGAGCCTCACGCTTTTCGCAT	33	XP23_00532_Ribosomal_RNA_small_subunit_methyltransferase_H	XP22_00525_Ribosomal_RNA_small_subunit_methyltransferase_H	XP21_00529_Ribosomal_RNA_small_subunit_methyltransferase_H	XP18_00531_Ribosomal_RNA_small_subunit_methyltransferase_H	XP15_00535_Ribosomal_RNA_small_subunit_methyltransferase_H	XIPG_00345_Ribosomal_RNA_small_subunit_methyltransferase_H	XIP2_00350_Ribosomal_RNA_small_subunit_methyltransferase_H
0	n25810	7	5	5	2	7	0	0	Yes	7.30356e-07	0.000108823	-1.35527	8.20052	GACATTATCCAAAATCGGACAATAACAGTACTTTCCTTCCAGCCAC	46	XP23_00527_Phospho-N-acetylmuramoyl-pentapeptide-transferase	XP22_00520_Phospho-N-acetylmuramoyl-pentapeptide-transferase	XP21_00524_Phospho-N-acetylmuramoyl-pentapeptide-transferase	XP18_00526_Phospho-N-acetylmuramoyl-pentapeptide-transferase	XP15_00530_Phospho-N-acetylmuramoyl-pentapeptide-transferase	XIPG_00350_Phospho-N-acetylmuramoyl-pentapeptide-transferase	XIP2_00355_Phospho-N-acetylmuramoyl-pentapeptide-transferase
0	n50123	7	5	5	2	7	0	0	Yes	7.30356e-07	0.000108823	-1.35527	8.20052	AACCACACAAAGGGATTTGGAAGACGAGCCCA	32	XP23_00527_Phospho-N-acetylmuramoyl-pentapeptide-transferase	XP22_00520_Phospho-N-acetylmuramoyl-pentapeptide-transferase	XP21_00524_Phospho-N-acetylmuramoyl-pentapeptide-transferase	XP18_00526_Phospho-N-acetylmuramoyl-pentapeptide-transferase	XP15_00530_Phospho-N-acetylmuramoyl-pentapeptide-transferase	XIPG_00350_Phospho-N-acetylmuramoyl-pentapeptide-transferase	XIP2_00355_Phospho-N-acetylmuramoyl-pentapeptide-transferase
0	n41230	7	5	5	2	7	0	0	Yes	7.30356e-07	0.000108823	-1.35527	8.20052	GAATATCGTCAAGCTAAGCTTCGCATTTTTCT	32	XP23_00526_UDP-N-acetylmuramoylalanine--D-glutamate_ligase	XP22_00519_UDP-N-acetylmuramoylalanine--D-glutamate_ligase	XP21_00523_UDP-N-acetylmuramoylalanine--D-glutamate_ligase	XP18_00525_UDP-N-acetylmuramoylalanine--D-glutamate_ligase	XP15_00529_UDP-N-acetylmuramoylalanine--D-glutamate_ligase	XIPG_00351_UDP-N-acetylmuramoylalanine--D-glutamate_ligase	XIP2_00356_UDP-N-acetylmuramoylalanine--D-glutamate_ligase
0	n44722	7	5	5	2	7	0	0	Yes	7.30356e-07	0.000108823	-1.35527	8.20052	GGGAACATCGGACCCCCATTTTCTGAAATTGTCGCC	36	XP23_00526_UDP-N-acetylmuramoylalanine--D-glutamate_ligase	XP22_00519_UDP-N-acetylmuramoylalanine--D-glutamate_ligase	XP21_00523_UDP-N-acetylmuramoylalanine--D-glutamate_ligase	XP18_00525_UDP-N-acetylmuramoylalanine--D-glutamate_ligase	XP15_00529_UDP-N-acetylmuramoylalanine--D-glutamate_ligase	XIPG_00351_UDP-N-acetylmuramoylalanine--D-glutamate_ligase	XIP2_00356_UDP-N-acetylmuramoylalanine--D-glutamate_ligase
0	n43343	7	5	5	2	7	0	0	Yes	7.30356e-07	0.000108823	-1.35527	8.20052	ACATGTTCTGCGCGGTGAGGAGTTTCAAATAC	32	XP23_00522_UDP-N-acetylmuramate--L-alanine_ligase	XP22_00515_UDP-N-acetylmuramate--L-alanine_ligase	XP21_00519_UDP-N-acetylmuramate--L-alanine_ligase	XP18_00521_UDP-N-acetylmuramate--L-alanine_ligase	XP15_00525_UDP-N-acetylmuramate--L-alanine_ligase	XIP2_00360_UDP-N-acetylmuramate--L-alanine_ligase	XIPG_00355_UDP-N-acetylmuramate--L-alanine_ligase
0	n5546	7	5	5	2	7	0	0	Yes	7.30356e-07	0.000108823	-1.35527	8.20052	CCCATACGGTCCTGAACCGTACGCGTCTGCCAATTCCGCCACATGAGCAA	50	XP23_00513_tRNA-Leu(cag)	XP22_00506_tRNA-Leu(cag)	XP21_00508_tRNA-Leu(cag)	XP18_00510_tRNA-Leu(cag)	XP15_00516_tRNA-Leu(cag)	XIPG_00364_tRNA-Leu(cag)	XIP2_00369_tRNA-Leu(cag)
0	n6878	7	5	5	2	7	0	0	Yes	7.30356e-07	0.000108823	-1.35527	8.20052	AGCTCGTAACCCTCCCGACGCATTTGTTCAGCCA	34	XP23_00511_GTP-binding_protein_TypA/BipA_	XP22_00505_GTP-binding_protein_TypA/BipA_	XP21_00507_GTP-binding_protein_TypA/BipA_	XP18_00509_GTP-binding_protein_TypA/BipA_	XP15_00515_GTP-binding_protein_TypA/BipA_	XIPG_00367_GTP-binding_protein_TypA/BipA_	XIP2_00371_GTP-binding_protein_TypA/BipA_
0	n14123	7	5	5	2	7	0	0	Yes	7.30356e-07	0.000108823	-1.35527	8.20052	ACTGTGAGCAAAGGTCCTTTGCAGATCTTGAGCG	34	XP23_00508_Dihydrolipoyllysine-residue_succinyltransferase_component_of_2-oxoglutarate_dehydrogenase_complex	XP22_00502_Dihydrolipoyllysine-residue_succinyltransferase_component_of_2-oxoglutarate_dehydrogenase_complex	XP21_00504_Dihydrolipoyllysine-residue_succinyltransferase_component_of_2-oxoglutarate_dehydrogenase_complex	XP18_00506_Dihydrolipoyllysine-residue_succinyltransferase_component_of_2-oxoglutarate_dehydrogenase_complex	XP15_00512_Dihydrolipoyllysine-residue_succinyltransferase_component_of_2-oxoglutarate_dehydrogenase_complex	XIPG_00370_Dihydrolipoyllysine-residue_succinyltransferase_component_of_2-oxoglutarate_dehydrogenase_complex	XIP2_00374_Dihydrolipoyllysine-residue_succinyltransferase_component_of_2-oxoglutarate_dehydrogenase_complex
0	n20690	7	5	5	2	7	0	0	Yes	7.30356e-07	0.000108823	-1.35527	8.20052	GCCTTCTACAAGGGTTTTGCTGGACAGGCCGCAGCAATCTTATT	44	XP23_00495_hypothetical_protein	XP22_00489_hypothetical_protein	XP21_00493_hypothetical_protein	XP18_00495_hypothetical_protein	XP15_00498_hypothetical_protein	XIPG_00382_High-affinity_zinc_uptake_system_membrane_protein_ZnuB	XIP2_00385_High-affinity_zinc_uptake_system_membrane_protein_ZnuB
0	n47380	7	5	5	2	7	0	0	Yes	7.30356e-07	0.000108823	-1.35527	8.20052	CATGCTTAAACTCTTGCTAGAGTATTTTTCGTACGATTTTGT	42	XP23_00495_hypothetical_protein	XP22_00489_hypothetical_protein	XP21_00493_hypothetical_protein	XP18_00495_hypothetical_protein	XP15_00498_hypothetical_protein	XIPG_00382_High-affinity_zinc_uptake_system_membrane_protein_ZnuB	XIP2_00385_High-affinity_zinc_uptake_system_membrane_protein_ZnuB
0	n28894	7	5	5	2	7	0	0	Yes	7.30356e-07	0.000108823	-1.35527	8.20052	GAGGTCACCATAAATGGGCACGTCACTTGGCTGGCATGCGC	41	XP23_00484_Thiol:disulfide_interchange_protein_DsbD	XP22_00478_Thiol:disulfide_interchange_protein_DsbD	XP21_00483_Thiol:disulfide_interchange_protein_DsbD	XP18_00485_Thiol:disulfide_interchange_protein_DsbD	XP15_00487_Thiol:disulfide_interchange_protein_DsbD	XIPG_00392_Thiol:disulfide_interchange_protein_DsbD	XIP2_00395_Thiol:disulfide_interchange_protein_DsbD
0	n12845	7	5	5	2	7	0	0	Yes	7.30356e-07	0.000108823	-1.35527	8.20052	CAGGGAACTGCAGATGCTGTACGGCAAAACCTCCGTTA	38	XP23_00434_Glucose-1-phosphate_adenylyltransferase	XP22_00430_Glucose-1-phosphate_adenylyltransferase	XP21_00428_Glucose-1-phosphate_adenylyltransferase	XP18_00433_Glucose-1-phosphate_adenylyltransferase	XP15_00435_Glucose-1-phosphate_adenylyltransferase	XIPG_00440_Glucose-1-phosphate_adenylyltransferase	XIP2_00442_Glucose-1-phosphate_adenylyltransferase
0	n42712	7	5	5	2	7	0	0	Yes	7.30356e-07	0.000108823	-1.35527	8.20052	ATGGGAATTTACGTTTTTAATCGCTCCATTCT	32	XP23_00434_Glucose-1-phosphate_adenylyltransferase	XP22_00430_Glucose-1-phosphate_adenylyltransferase	XP21_00428_Glucose-1-phosphate_adenylyltransferase	XP18_00433_Glucose-1-phosphate_adenylyltransferase	XP15_00435_Glucose-1-phosphate_adenylyltransferase	XIPG_00440_Glucose-1-phosphate_adenylyltransferase	XIP2_00442_Glucose-1-phosphate_adenylyltransferase
0	n14522	7	5	5	2	7	0	0	Yes	7.30356e-07	0.000108823	-1.35527	8.20052	CTTGCTATTTCCAGGATCTACCTGGATAACTTCGAGCA	38	XP23_00433_Aminodeoxyfutalosine_synthase	XP22_00429_Aminodeoxyfutalosine_synthase	XP21_00427_Aminodeoxyfutalosine_synthase	XP18_00432_Aminodeoxyfutalosine_synthase	XP15_00434_Aminodeoxyfutalosine_synthase	XIPG_00441_Aminodeoxyfutalosine_synthase	XIP2_00443_Aminodeoxyfutalosine_synthase
0	n41207	7	5	5	2	7	0	0	Yes	7.30356e-07	0.000108823	-1.35527	8.20052	CGGCTAACGGCCTTAATGAAGTTAAAAGCTCCCTTCAA	38	XP23_00421_3-oxoacyl-[acyl-carrier-protein]_reductase_FabG	XP22_00418_3-oxoacyl-[acyl-carrier-protein]_reductase_FabG	XP21_00414_3-oxoacyl-[acyl-carrier-protein]_reductase_FabG	XP18_00419_3-oxoacyl-[acyl-carrier-protein]_reductase_FabG	XP15_00423_3-oxoacyl-[acyl-carrier-protein]_reductase_FabG	XIPG_00454_3-oxoacyl-[acyl-carrier-protein]_reductase_FabG	XIP2_00456_3-oxoacyl-[acyl-carrier-protein]_reductase_FabG
0	n36766	7	5	5	2	7	0	0	Yes	7.30356e-07	0.000108823	-1.35527	8.20052	AATCTTCTGGAATCTGGAGAGCTCTAGCAAG	31	XP23_00407_Ribonuclease_D	XP22_00405_Ribonuclease_D	XP21_00400_Ribonuclease_D	XP18_00404_Ribonuclease_D	XP15_00410_Ribonuclease_D	XIPG_00467_Ribonuclease_D	XIP2_00470_Ribonuclease_D
0	n45295	7	5	5	2	7	0	0	Yes	7.30356e-07	0.000108823	-1.35527	8.20052	TAAAATGGGGGACGGTTCCATTCACGAGCTTCT	33	XP23_00407_Ribonuclease_D	XP22_00405_Ribonuclease_D	XP21_00400_Ribonuclease_D	XP18_00404_Ribonuclease_D	XP15_00410_Ribonuclease_D	XIPG_00467_Ribonuclease_D	XIP2_00470_Ribonuclease_D
0	n32078	7	5	5	2	7	0	0	Yes	7.30356e-07	0.000108823	-1.35527	8.20052	AGCGGGTGAAGGGAATCGAACCCTCACTTGAGGCTTGGGAAGCCACCGTTCTACCATTGAA	61	XP23_00403_tRNA-Gly(ccc)	XP22_00401_tRNA-Gly(ccc)	XP21_00395_tRNA-Gly(ccc)	XP18_00399_tRNA-Gly(ccc)	XP15_00405_tRNA-Gly(ccc)	XIPG_00472_tRNA-Gly(ccc)	XIP2_00475_tRNA-Gly(ccc)
0	n30189	7	5	5	2	7	0	0	Yes	7.30356e-07	0.000108823	-1.35527	8.20052	CCAAAGTTGGAACCACTAATGAGAATGCTAGAA	33	XP23_00397_3-isopropylmalate_dehydratase_small_subunit	XP22_00395_3-isopropylmalate_dehydratase_small_subunit	XP21_00389_3-isopropylmalate_dehydratase_small_subunit	XP18_00393_3-isopropylmalate_dehydratase_small_subunit	XP15_00399_3-isopropylmalate_dehydratase_small_subunit	XIP2_00482_3-isopropylmalate_dehydratase_small_subunit	XIPG_00478_3-isopropylmalate_dehydratase_small_subunit
0	n53695	7	5	5	2	7	0	0	Yes	7.30356e-07	0.000108823	-1.35527	8.20052	CCACTACGGACGAGCTGGTTAGTTGTTGGCATC	33	XP23_00392_30S_ribosomal_protein_S12	XP22_00388_30S_ribosomal_protein_S12	XP21_00384_30S_ribosomal_protein_S12	XP18_00388_30S_ribosomal_protein_S12	XP15_00392_30S_ribosomal_protein_S12	XIPG_00487_30S_ribosomal_protein_S12	XIP2_00491_30S_ribosomal_protein_S12
0	n48351	7	5	5	2	7	0	0	Yes	7.30356e-07	0.000108823	-1.35527	8.20052	AGGAGTGACATCTTGAATGAGGCTTATTTCCAA	33	XP23_00365_hypothetical_protein	XP22_00362_hypothetical_protein	XP21_00357_hypothetical_protein	XP18_00362_hypothetical_protein	XP15_00365_hypothetical_protein	XIPG_00513_hypothetical_protein	XIP2_00517_hypothetical_protein
0	n46623	7	5	5	2	7	0	0	Yes	7.30356e-07	0.000108823	-1.35527	8.20052	CGTGCTCAAGAGATTAGCCGTTATGTAGAGC	31	XP23_00352_ATP_phosphoribosyltransferase	XP22_00349_ATP_phosphoribosyltransferase	XP21_00344_ATP_phosphoribosyltransferase	XP18_00349_ATP_phosphoribosyltransferase	XP15_00353_ATP_phosphoribosyltransferase	XIPG_00527_ATP_phosphoribosyltransferase	XIP2_00530_ATP_phosphoribosyltransferase
0	n21536	7	5	5	2	7	0	0	Yes	7.30356e-07	0.000108823	-1.35527	8.20052	TCGAACCTACGGCCAACCGGTTAACAGCCGGTCGCTCTACCGCTGAGCTACACTGGAACA	60	XP23_00338_tRNA-Asn(gtt)	XP22_00335_tRNA-Asn(gtt)	XP21_00332_tRNA-Asn(gtt)	XP18_00337_tRNA-Asn(gtt)	XP15_00339_tRNA-Asn(gtt)	XIPG_00540_tRNA-Asn(gtt)	XIP2_00543_tRNA-Asn(gtt)
0	n19292	7	5	5	2	7	0	0	Yes	7.30356e-07	0.000108823	-1.35527	8.20052	GAAGCCATGGCCTTATTCACAGTTTCCTGGTA	32	XIPG_00544_Anthranilate_synthase_component_1	XIP2_00547_Anthranilate_synthase_component_1	XP21_00328_Anthranilate_synthase_component_1	XP23_00334_Anthranilate_synthase_component_1	XP22_00331_Anthranilate_synthase_component_1	XP18_00333_Anthranilate_synthase_component_1	XP15_00334_Anthranilate_synthase_component_1
0	n34052	7	5	5	2	7	0	0	Yes	7.30356e-07	0.000108823	-1.35527	8.20052	AAGGTTGAGATCCGTCCAATTGCTGGAACACG	32	XIPG_00544_Anthranilate_synthase_component_1	XIP2_00547_Anthranilate_synthase_component_1	XP21_00328_Anthranilate_synthase_component_1	XP23_00334_Anthranilate_synthase_component_1	XP22_00331_Anthranilate_synthase_component_1	XP18_00333_Anthranilate_synthase_component_1	XP15_00334_Anthranilate_synthase_component_1
0	n54081	7	5	5	2	7	0	0	Yes	7.30356e-07	0.000108823	-1.35527	8.20052	ATCAAGGATGGACAGGAAGAGAAGTTCGGTA	31	XP23_00316_Cysteine--tRNA_ligase	XP22_00313_Cysteine--tRNA_ligase	XP21_00310_Cysteine--tRNA_ligase	XP18_00316_Cysteine--tRNA_ligase	XP15_00316_Cysteine--tRNA_ligase	XIPG_00563_Cysteine--tRNA_ligase	XIP2_00566_Cysteine--tRNA_ligase
0	n35503	7	5	5	2	7	0	0	Yes	7.30356e-07	0.000108823	-1.35527	8.20052	AAGCGCTGCGAAATTCTCCAGATGGCTATGTT	32	XP23_00312_Vegetative_protein_296	XP22_00309_Vegetative_protein_296	XP21_00306_Vegetative_protein_296	XP18_00312_Vegetative_protein_296	XP15_00312_Vegetative_protein_296	XIPG_00567_Vegetative_protein_296	XIP2_00570_Vegetative_protein_296
0	n46447	7	5	5	2	7	0	0	Yes	7.30356e-07	0.000108823	-1.35527	8.20052	CCAAAGGAGATATTTTTTACAAAATGACCGTCCATAACATCACA	44	XP18_00311_Ribulose-phosphate_3-epimerase	XP23_00311_Ribulose-phosphate_3-epimerase	XP21_00305_Ribulose-phosphate_3-epimerase	XP22_00307_Ribulose-phosphate_3-epimerase	XP15_00310_Ribulose-phosphate_3-epimerase	XIPG_00568_Ribulose-phosphate_3-epimerase	XIP2_00571_Ribulose-phosphate_3-epimerase
0	n25843	7	5	5	2	7	0	0	Yes	7.30356e-07	0.000108823	-1.35527	8.20052	GAAAAGCACGTATCTGAATTATCTGGCATTGA	32	XP23_00302_Carbamoyl-phosphate_synthase_large_chain	XP22_00298_Carbamoyl-phosphate_synthase_large_chain	XP21_00296_Carbamoyl-phosphate_synthase_large_chain	XP18_00302_Carbamoyl-phosphate_synthase_large_chain	XP15_00301_Carbamoyl-phosphate_synthase_large_chain	XIPG_00577_Carbamoyl-phosphate_synthase_large_chain	XIP2_00580_Carbamoyl-phosphate_synthase_large_chain
0	n41495	7	5	5	2	7	0	0	Yes	7.30356e-07	0.000108823	-1.35527	8.20052	ACCCTGCGTGCTGCACAGGCTAGTTTAGAAGCCAT	35	XP23_00302_Carbamoyl-phosphate_synthase_large_chain	XP22_00298_Carbamoyl-phosphate_synthase_large_chain	XP21_00296_Carbamoyl-phosphate_synthase_large_chain	XP18_00302_Carbamoyl-phosphate_synthase_large_chain	XP15_00301_Carbamoyl-phosphate_synthase_large_chain	XIPG_00577_Carbamoyl-phosphate_synthase_large_chain	XIP2_00580_Carbamoyl-phosphate_synthase_large_chain
0	n22568	7	5	5	2	7	0	0	Yes	7.30356e-07	0.000108823	-1.35527	8.20052	ACTGCCATAAAAGCCGCATGGCACAGAGAGAACTGACC	38	XP23_00301_hypothetical_protein	XP22_00297_hypothetical_protein	XP21_00295_hypothetical_protein	XP18_00301_hypothetical_protein	XP15_00300_hypothetical_protein	XIPG_00579_hypothetical_protein	XIP2_00582_hypothetical_protein
0	n41444	7	5	5	2	7	0	0	Yes	7.30356e-07	0.000108823	-1.35527	8.20052	ACAGGACCAGACATTTCTGAGTCAAAATTTAT	32	XIPG_00584_1,4-alpha-glucan_branching_enzyme_GlgB	XIP2_00587_1,4-alpha-glucan_branching_enzyme_GlgB	XP21_00289_1,4-alpha-glucan_branching_enzyme_GlgB	XP18_00295_1,4-alpha-glucan_branching_enzyme_GlgB	XP22_00291_1,4-alpha-glucan_branching_enzyme_GlgB	XP15_00294_1,4-alpha-glucan_branching_enzyme_GlgB	XP23_00295_1,4-alpha-glucan_branching_enzyme_GlgB
0	n23255	7	5	5	2	7	0	0	Yes	7.30356e-07	0.000108823	-1.35527	8.20052	CCCTCTGATTGGCCAGTTTTTGGAACCACAGGTTA	35	XP15_00293_1,4-alpha-glucan_branching_enzyme_GlgB	XP22_00290_1,4-alpha-glucan_branching_enzyme_GlgB	XP21_00288_1,4-alpha-glucan_branching_enzyme_GlgB	XP18_00294_1,4-alpha-glucan_branching_enzyme_GlgB	XP23_00294_Maltooligosyl_trehalose_synthase	XIPG_00585_Maltooligosyl_trehalose_synthase	XIP2_00588_Maltooligosyl_trehalose_synthase
0	n47280	7	5	5	2	7	0	0	Yes	7.30356e-07	0.000108823	-1.35527	8.20052	GCTGAAGAAATTGCTCGCCTTGGTGCTTGGAACTCACT	38	XP15_00293_1,4-alpha-glucan_branching_enzyme_GlgB	XP22_00290_1,4-alpha-glucan_branching_enzyme_GlgB	XP21_00288_1,4-alpha-glucan_branching_enzyme_GlgB	XP18_00294_1,4-alpha-glucan_branching_enzyme_GlgB	XP23_00294_Maltooligosyl_trehalose_synthase	XIPG_00585_Maltooligosyl_trehalose_synthase	XIP2_00588_Maltooligosyl_trehalose_synthase
0	n30034	7	5	5	2	7	0	0	Yes	7.30356e-07	0.000108823	-1.35527	8.20052	CCAATGGATTAGAAATCCACTGCTCTATCCCCTGAGCTACAGGCGCT	47	XP23_00283_tRNA-Arg(tct)	XP22_00280_tRNA-Arg(tct)	XP21_00280_tRNA-Arg(tct)	XP18_00285_tRNA-Arg(tct)	XP15_00282_tRNA-Arg(tct)	XIPG_00596_tRNA-Arg(tct)	XIP2_00599_tRNA-Arg(tct)
0	n29734	7	5	5	2	7	0	0	Yes	7.30356e-07	0.000108823	-1.35527	8.20052	TGCATCGGCGTGCGTACTCCATTACGGTCTCC	32	XP23_00281_Glucosamine_kinase	XP22_00278_Glucosamine_kinase	XP21_00278_Glucosamine_kinase	XP18_00283_Glucosamine_kinase	XP15_00280_Glucosamine_kinase	XIPG_00599_Glucosamine_kinase	XIP2_00601_Glucosamine_kinase
0	n51520	7	5	5	2	7	0	0	Yes	7.30356e-07	0.000108823	-1.35527	8.20052	CGTGAAAACCCAGCATTGCGGTCGGCGCTCCA	32	XP23_00281_Glucosamine_kinase	XP22_00278_Glucosamine_kinase	XP21_00278_Glucosamine_kinase	XP18_00283_Glucosamine_kinase	XP15_00280_Glucosamine_kinase	XIPG_00599_Glucosamine_kinase	XIP2_00601_Glucosamine_kinase
0	n17143	7	5	5	2	7	0	0	Yes	7.30356e-07	0.000108823	-1.35527	8.20052	ACGAAGGATTGTACAGTAGGATCGGGATCATCAGCAGAAAAGCT	44	XP23_00271_Leu/Ile/Val-binding_protein_	XP22_00268_Leu/Ile/Val-binding_protein_	XP21_00269_Leu/Ile/Val-binding_protein_	XP18_00272_Leu/Ile/Val-binding_protein_	XP15_00270_Leu/Ile/Val-binding_protein_	XIPG_00608_hypothetical_protein	XIP2_00610_hypothetical_protein
0	n26235	7	5	5	2	7	0	0	Yes	7.30356e-07	0.000108823	-1.35527	8.20052	TCTGTAACAGCCTGCGGTCTTGCCTATCGCACTGGAATGAAAAT	44	XP23_00263_Glutamate_dehydrogenase	XP22_00261_Glutamate_dehydrogenase	XP21_00263_Glutamate_dehydrogenase	XP18_00265_Glutamate_dehydrogenase	XP15_00262_Glutamate_dehydrogenase	XIPG_00615_Glutamate_dehydrogenase	XIP2_00616_Glutamate_dehydrogenase
0	n33674	7	5	5	2	7	0	0	Yes	7.30356e-07	0.000108823	-1.35527	8.20052	TCCAACATGTACCTGCGAGAAATCCTTTGAAGCTCAACT	39	XP23_00263_Glutamate_dehydrogenase	XP22_00261_Glutamate_dehydrogenase	XP21_00263_Glutamate_dehydrogenase	XP18_00265_Glutamate_dehydrogenase	XP15_00262_Glutamate_dehydrogenase	XIPG_00615_Glutamate_dehydrogenase	XIP2_00616_Glutamate_dehydrogenase
0	n52882	7	5	5	2	7	0	0	Yes	7.30356e-07	0.000108823	-1.35527	8.20052	TCCCAGAACTGGAGGAAGGCATTTTTTCCAAA	32	XP23_00245_Ribonuclease_G	XP22_00243_Ribonuclease_G	XP21_00244_Ribonuclease_G	XP18_00247_Ribonuclease_G	XP15_00244_Ribonuclease_G	XIPG_00636_Ribonuclease_G	XIP2_00637_Ribonuclease_G
0	n44991	7	5	5	2	7	0	0	Yes	7.30356e-07	0.000108823	-1.35527	8.20052	ATTCGTGACCGCAACGGAATACCGCTAGTCCAAAACCGAG	40	XP23_00244_Peptidoglycan_D,D-transpeptidase_MrdA	XP22_00242_Peptidoglycan_D,D-transpeptidase_MrdA	XP21_00243_Peptidoglycan_D,D-transpeptidase_MrdA	XP18_00246_Peptidoglycan_D,D-transpeptidase_MrdA	XP15_00243_Peptidoglycan_D,D-transpeptidase_MrdA	XIP2_00638_Peptidoglycan_D,D-transpeptidase_MrdA	XIPG_00637_Peptidoglycan_D,D-transpeptidase_MrdA
0	n53908	7	5	5	2	7	0	0	Yes	7.30356e-07	0.000108823	-1.35527	8.20052	TCATCCTCGGTCAGATCCTTGATCATATTGCCTA	34	XP23_00244_Peptidoglycan_D,D-transpeptidase_MrdA	XP22_00242_Peptidoglycan_D,D-transpeptidase_MrdA	XP21_00243_Peptidoglycan_D,D-transpeptidase_MrdA	XP18_00246_Peptidoglycan_D,D-transpeptidase_MrdA	XP15_00243_Peptidoglycan_D,D-transpeptidase_MrdA	XIP2_00638_Peptidoglycan_D,D-transpeptidase_MrdA	XIPG_00637_Peptidoglycan_D,D-transpeptidase_MrdA
0	n39089	7	5	5	2	7	0	0	Yes	7.30356e-07	0.000108823	-1.35527	8.20052	AGAACTACCCCAATGTCCGTGTTCCGATAAGGGTA	35	XP23_00212_Myo-inositol_2-dehydrogenase	XP22_00213_Myo-inositol_2-dehydrogenase	XP21_00214_Myo-inositol_2-dehydrogenase	XP18_00217_Myo-inositol_2-dehydrogenase	XP15_00213_Myo-inositol_2-dehydrogenase	XIPG_00663_Inositol_2-dehydrogenase/D-chiro-inositol_3-dehydrogenase	XIP2_00666_Inositol_2-dehydrogenase/D-chiro-inositol_3-dehydrogenase
0	n39651	7	5	5	2	7	0	0	Yes	7.30356e-07	0.000108823	-1.35527	8.20052	TGTATTTTGCTGCTTTGGCGATAGTAATCGAGAGAAAGGTAGGCATCTT	49	XP23_00212_Myo-inositol_2-dehydrogenase	XP22_00213_Myo-inositol_2-dehydrogenase	XP21_00214_Myo-inositol_2-dehydrogenase	XP18_00217_Myo-inositol_2-dehydrogenase	XP15_00213_Myo-inositol_2-dehydrogenase	XIPG_00663_Inositol_2-dehydrogenase/D-chiro-inositol_3-dehydrogenase	XIP2_00666_Inositol_2-dehydrogenase/D-chiro-inositol_3-dehydrogenase
0	n53229	7	5	5	2	7	0	0	Yes	7.30356e-07	0.000108823	-1.35527	8.20052	AATTGGCACGCATGGTTAAGCTCTGAACACACCCGCAC	38	XP23_00212_Myo-inositol_2-dehydrogenase	XP22_00213_Myo-inositol_2-dehydrogenase	XP21_00214_Myo-inositol_2-dehydrogenase	XP18_00217_Myo-inositol_2-dehydrogenase	XP15_00213_Myo-inositol_2-dehydrogenase	XIPG_00663_Inositol_2-dehydrogenase/D-chiro-inositol_3-dehydrogenase	XIP2_00666_Inositol_2-dehydrogenase/D-chiro-inositol_3-dehydrogenase
0	n47596	7	5	5	2	7	0	0	Yes	7.30356e-07	0.000108823	-1.35527	8.20052	ACATGAGTAGTGAGCCAAAAATTGCTTTGCA	31	XP23_00205_Cytochrome_c_biogenesis_protein_CcsA	XP22_00206_Cytochrome_c_biogenesis_protein_CcsA	XP21_00207_Cytochrome_c_biogenesis_protein_CcsA	XP18_00210_Cytochrome_c_biogenesis_protein_CcsA	XP15_00206_Cytochrome_c_biogenesis_protein_CcsA	XIPG_00671_Cytochrome_c_biogenesis_protein_CcsA	XIP2_00673_Cytochrome_c_biogenesis_protein_CcsA
0	n36238	7	5	5	2	7	0	0	Yes	7.30356e-07	0.000108823	-1.35527	8.20052	TCCCGGCAATCATGATCGAACTGGATAGGAA	31	XP23_00193_Fumarate_reductase_iron-sulfur_subunit	XP22_00194_Fumarate_reductase_iron-sulfur_subunit	XP21_00194_Fumarate_reductase_iron-sulfur_subunit	XP18_00197_Fumarate_reductase_iron-sulfur_subunit	XP15_00194_Fumarate_reductase_iron-sulfur_subunit	XIPG_00681_Fumarate_reductase_iron-sulfur_subunit	XIP2_00683_Fumarate_reductase_iron-sulfur_subunit
0	n53497	7	5	5	2	7	0	0	Yes	7.30356e-07	0.000108823	-1.35527	8.20052	TACAGCAATATTTTCTACCTTTCAACAAATGC	32	XP23_00192_Fumarate_reductase_flavoprotein_subunit	XP22_00193_Fumarate_reductase_flavoprotein_subunit	XP21_00193_Fumarate_reductase_flavoprotein_subunit	XP18_00196_Fumarate_reductase_flavoprotein_subunit	XP15_00193_Fumarate_reductase_flavoprotein_subunit	XIPG_00682_Fumarate_reductase_flavoprotein_subunit	XIP2_00684_Fumarate_reductase_flavoprotein_subunit
0	n36500	7	5	5	2	7	0	0	Yes	7.30356e-07	0.000108823	-1.35527	8.20052	AAGACAAAGATAAAGACGCTGACCCCGCTCAGCCGTACTGT	41	XP23_00191_hypothetical_protein	XP22_00192_hypothetical_protein	XP21_00192_hypothetical_protein	XP18_00195_hypothetical_protein	XP15_00192_hypothetical_protein	XIPG_00683_hypothetical_protein	XIP2_00685_hypothetical_protein
0	n52783	7	5	5	2	7	0	0	Yes	7.30356e-07	0.000108823	-1.35527	8.20052	AGTGCTCTAGAATCGACTCCGCCAGACATGGTACGCCCCCCTCCACT	47	XP23_00176_Transcription_termination_factor_Rho	XP22_00179_Transcription_termination_factor_Rho	XP21_00177_Transcription_termination_factor_Rho	XP18_00180_Transcription_termination_factor_Rho	XP15_00178_Transcription_termination_factor_Rho	XIPG_00694_Transcription_termination_factor_Rho	XIP2_00697_Transcription_termination_factor_Rho
0	n53660	7	5	5	2	7	0	0	Yes	7.30356e-07	0.000108823	-1.35527	8.20052	AATAACTTGGCAGTCGTAGACCAAACCAAGGTC	33	XP23_00172_hypothetical_protein	XP22_00174_hypothetical_protein	XP21_00172_hypothetical_protein	XP18_00175_hypothetical_protein	XP15_00174_hypothetical_protein	XIPG_00698_hypothetical_protein	XIP2_00701_hypothetical_protein
0	n49835	7	5	5	2	7	0	0	Yes	7.30356e-07	0.000108823	-1.35527	8.20052	CACTGTCTTTTCACCTATTGGGATATCGACACTG	34	XP23_00167_hypothetical_protein	XP22_00168_hypothetical_protein	XP21_00167_hypothetical_protein	XP18_00170_hypothetical_protein	XP15_00169_hypothetical_protein	XIPG_00704_hypothetical_protein	XIP2_00707_hypothetical_protein
0	n20417	7	5	5	2	7	0	0	Yes	7.30356e-07	0.000108823	-1.35527	8.20052	TTTTCAGAAGCACGTGAACTGTATGTAGAAAAGCTA	36	XP23_00161_1,4-alpha-glucan_branching_enzyme	XP18_00163_1,4-alpha-glucan_branching_enzyme	XP21_00160_1,4-alpha-glucan_branching_enzyme	XP22_00161_1,4-alpha-glucan_branching_enzyme	XP15_00162_1,4-alpha-glucan_branching_enzyme	XIPG_00711_1,4-alpha-glucan_branching_enzyme	XIP2_00713_1,4-alpha-glucan_branching_enzyme
0	n34801	7	5	5	2	7	0	0	Yes	7.30356e-07	0.000108823	-1.35527	8.20052	CGCTCTAAATAGCGAACCGCCCGACTTTGCA	31	XP23_00161_1,4-alpha-glucan_branching_enzyme	XP18_00163_1,4-alpha-glucan_branching_enzyme	XP21_00160_1,4-alpha-glucan_branching_enzyme	XP22_00161_1,4-alpha-glucan_branching_enzyme	XP15_00162_1,4-alpha-glucan_branching_enzyme	XIPG_00711_1,4-alpha-glucan_branching_enzyme	XIP2_00713_1,4-alpha-glucan_branching_enzyme
0	n36201	7	5	5	2	7	0	0	Yes	7.30356e-07	0.000108823	-1.35527	8.20052	TGCTTGCTAGACTCACGGTCTCTGGCAAAGCAAGC	35	XP23_00161_1,4-alpha-glucan_branching_enzyme	XP18_00163_1,4-alpha-glucan_branching_enzyme	XP21_00160_1,4-alpha-glucan_branching_enzyme	XP22_00161_1,4-alpha-glucan_branching_enzyme	XP15_00162_1,4-alpha-glucan_branching_enzyme	XIPG_00711_1,4-alpha-glucan_branching_enzyme	XIP2_00713_1,4-alpha-glucan_branching_enzyme
0	n40572	7	5	5	2	7	0	0	Yes	7.30356e-07	0.000108823	-1.35527	8.20052	GAGGACTTTTTGGAAGAAGAGTGGCTCTTCGAGGCT	36	XP23_00161_1,4-alpha-glucan_branching_enzyme	XP18_00163_1,4-alpha-glucan_branching_enzyme	XP21_00160_1,4-alpha-glucan_branching_enzyme	XP22_00161_1,4-alpha-glucan_branching_enzyme	XP15_00162_1,4-alpha-glucan_branching_enzyme	XIPG_00711_1,4-alpha-glucan_branching_enzyme	XIP2_00713_1,4-alpha-glucan_branching_enzyme
0	n25644	7	5	5	2	7	0	0	Yes	7.30356e-07	0.000108823	-1.35527	8.20052	TCGTAGGCTTTTCGGTTTTCAATACCAAGGCG	32	XIPG_00722_hypothetical_protein	XIP2_00724_hypothetical_protein	XP21_00149_hypothetical_protein	XP18_00152_hypothetical_protein	XP22_00150_hypothetical_protein	XP15_00151_hypothetical_protein	XP23_00150_hypothetical_protein
0	n33211	7	5	5	2	7	0	0	Yes	7.30356e-07	0.000108823	-1.35527	8.20052	CCGATCCTGACTCCATAAAGAACTGCCTTAAC	32	XP23_00134_putative_ATP_synthase_YscN	XP22_00135_putative_ATP_synthase_YscN	XP21_00134_putative_ATP_synthase_YscN	XP18_00137_putative_ATP_synthase_YscN	XP15_00136_putative_ATP_synthase_YscN	XIPG_00738_putative_ATP_synthase_YscN	XIP2_00739_putative_ATP_synthase_YscN
0	n34872	7	5	5	2	7	0	0	Yes	7.30356e-07	0.000108823	-1.35527	8.20052	TTAAAAATCGGAGAGTATAAGGAGGGAGTAGACAGT	36	XP23_00134_putative_ATP_synthase_YscN	XP22_00135_putative_ATP_synthase_YscN	XP21_00134_putative_ATP_synthase_YscN	XP18_00137_putative_ATP_synthase_YscN	XP15_00136_putative_ATP_synthase_YscN	XIPG_00738_putative_ATP_synthase_YscN	XIP2_00739_putative_ATP_synthase_YscN
0	n52830	7	5	5	2	7	0	0	Yes	7.30356e-07	0.000108823	-1.35527	8.20052	ACTCTAGCAGCAGCAAATCATTTTCCCGCTATA	33	XP23_00134_putative_ATP_synthase_YscN	XP22_00135_putative_ATP_synthase_YscN	XP21_00134_putative_ATP_synthase_YscN	XP18_00137_putative_ATP_synthase_YscN	XP15_00136_putative_ATP_synthase_YscN	XIPG_00738_putative_ATP_synthase_YscN	XIP2_00739_putative_ATP_synthase_YscN
0	n6530	7	5	5	2	7	0	0	Yes	7.30356e-07	0.000108823	-1.35527	8.20052	ATTTTCTTCCAGCCCTCTAGTAGGATGTTAACGCC	35	XP23_00133_Yop_proteins_translocation_protein_L	XP22_00134_Yop_proteins_translocation_protein_L	XP21_00133_Yop_proteins_translocation_protein_L	XP18_00136_Yop_proteins_translocation_protein_L	XP15_00135_Yop_proteins_translocation_protein_L	XIPG_00739_Yop_proteins_translocation_protein_L	XIP2_00740_Yop_proteins_translocation_protein_L
0	n34901	7	5	5	2	7	0	0	Yes	7.30356e-07	0.000108823	-1.35527	8.20052	GCGGTCTCCAAAACCGTTGGTTGTGGGTTCAAGTCCCTCCTGGCCTG	47	XP23_00127_tRNA-Trp(cca)	XP22_00128_tRNA-Trp(cca)	XP21_00127_tRNA-Trp(cca)	XP18_00131_tRNA-Trp(cca)	XP15_00129_tRNA-Trp(cca)	XIPG_00745_tRNA-Trp(cca)	XIP2_00746_tRNA-Trp(cca)
0	n40999	7	5	5	2	7	0	0	Yes	7.30356e-07	0.000108823	-1.35527	8.20052	CGTGCATTAGGAAACATGCCTTCCGCCAGCCAAATCAAGAAAAC	44	XP23_00111_ATP-dependent_DNA_helicase_PcrA	XP22_00114_ATP-dependent_DNA_helicase_PcrA	XP21_00113_ATP-dependent_DNA_helicase_PcrA	XP18_00116_ATP-dependent_DNA_helicase_PcrA	XP15_00115_ATP-dependent_DNA_helicase_PcrA	XIPG_00758_ATP-dependent_DNA_helicase_PcrA	XIP2_00759_ATP-dependent_DNA_helicase_PcrA
0	n19628	7	5	5	2	7	0	0	Yes	7.30356e-07	0.000108823	-1.35527	8.20052	GCTCTTCCATCCGCACCACTTTCCAGTGCGGCCAATACCGCACTG	45	XIP2_00764_Succinylornithine_transaminase/acetylornithine_aminotransferase	XIPG_00763_Succinylornithine_transaminase/acetylornithine_aminotransferase	XP21_00107_Acetylornithine_aminotransferase	XP18_00110_Acetylornithine_aminotransferase	XP22_00110_Acetylornithine_aminotransferase	XP15_00110_Acetylornithine_aminotransferase	XP23_00106_Acetylornithine_aminotransferase
0	n6486	7	5	5	2	7	0	0	Yes	7.30356e-07	0.000108823	-1.35527	8.20052	CATTCTTGTGCCCATGTTCTTGCTACTGCCAT	32	XP23_00097_Threonine--tRNA_ligase	XP22_00101_Threonine--tRNA_ligase	XP21_00099_Threonine--tRNA_ligase	XP18_00101_Threonine--tRNA_ligase	XP15_00102_Threonine--tRNA_ligase	XIPG_00771_Threonine--tRNA_ligase	XIP2_00772_Threonine--tRNA_ligase
0	n33526	7	5	5	2	7	0	0	Yes	7.30356e-07	0.000108823	-1.35527	8.20052	AAAATCCCTATTTTGCGAAATTTGGAATAGCGCTCACAAAGCAGTTGCTCCATAGG	56	XP23_00087_Acetyl-coenzyme_A_carboxylase_carboxyl_transferase_subunit_alpha	XP22_00091_Acetyl-coenzyme_A_carboxylase_carboxyl_transferase_subunit_alpha	XP21_00089_Acetyl-coenzyme_A_carboxylase_carboxyl_transferase_subunit_alpha	XP18_00091_Acetyl-coenzyme_A_carboxylase_carboxyl_transferase_subunit_alpha	XP15_00092_Acetyl-coenzyme_A_carboxylase_carboxyl_transferase_subunit_alpha	XIPG_00782_Acetyl-coenzyme_A_carboxylase_carboxyl_transferase_subunit_alpha	XIP2_00783_Acetyl-coenzyme_A_carboxylase_carboxyl_transferase_subunit_alpha
0	n53249	7	5	5	2	7	0	0	Yes	7.30356e-07	0.000108823	-1.35527	8.20052	TTAAGGCACTCGATTCGAAATCGAGCGTAGGAA	33	XP23_00086_tRNA-Ser(cga)	XP22_00090_tRNA-Ser(cga)	XP21_00088_tRNA-Ser(cga)	XP18_00090_tRNA-Ser(cga)	XP15_00091_tRNA-Ser(cga)	XIPG_00783_tRNA-Ser(cga)	XIP2_00784_tRNA-Ser(cga)
0	n51456	7	5	5	2	7	0	0	Yes	7.30356e-07	0.000108823	-1.35527	8.20052	CAGCATCGGTTTCTAAATTTTTATGTGGTACC	32	XP23_00082_Adaptive-response_sensory-kinase_SasA	XP22_00087_Adaptive-response_sensory-kinase_SasA	XP21_00085_Adaptive-response_sensory-kinase_SasA	XP18_00087_Adaptive-response_sensory-kinase_SasA	XP15_00088_Adaptive-response_sensory-kinase_SasA	XIPG_00786_Adaptive-response_sensory-kinase_SasA	XIP2_00787_Adaptive-response_sensory-kinase_SasA
0	n52224	7	5	5	2	7	0	0	Yes	7.30356e-07	0.000108823	-1.35527	8.20052	AAAAGTCTATCCGGCCAGGTACGATCTTGAA	31	XP23_00081_2-isopropylmalate_synthase	XP22_00085_2-isopropylmalate_synthase	XP21_00083_2-isopropylmalate_synthase	XP18_00085_2-isopropylmalate_synthase	XP15_00087_2-isopropylmalate_synthase	XIPG_00787_2-isopropylmalate_synthase	XIP2_00788_2-isopropylmalate_synthase
0	n53360	7	5	5	2	7	0	0	Yes	7.30356e-07	0.000108823	-1.35527	8.20052	ACCCATTCACAAAGTATATGACCACAAATCATGTGACA	38	XP23_00080_Phosphoheptose_isomerase	XP22_00083_Phosphoheptose_isomerase	XP21_00080_Phosphoheptose_isomerase	XP18_00082_Phosphoheptose_isomerase	XP15_00085_Phosphoheptose_isomerase	XIPG_00789_Phosphoheptose_isomerase	XIP2_00789_Phosphoheptose_isomerase
0	n37365	7	5	5	2	7	0	0	Yes	7.30356e-07	0.000108823	-1.35527	8.20052	GATGCTCTGTTAGCTAATCAGGTGTGCGACCT	32	XIPG_00792_50S_ribosomal_protein_L17	XIP2_00791_50S_ribosomal_protein_L17	XP21_00079_50S_ribosomal_protein_L17	XP23_00079_50S_ribosomal_protein_L17	XP22_00082_50S_ribosomal_protein_L17	XP18_00081_50S_ribosomal_protein_L17	XP15_00084_50S_ribosomal_protein_L17
0	n11166	7	5	5	2	7	0	0	Yes	7.30356e-07	0.000108823	-1.35527	8.20052	GATGTCGCCAGATAGCAAGCATACAGATTCCAAGCGAC	38	XP23_00064_Glycerol-3-phosphate_acyltransferase	XP22_00066_Glycerol-3-phosphate_acyltransferase	XP21_00063_Glycerol-3-phosphate_acyltransferase	XP18_00065_Glycerol-3-phosphate_acyltransferase	XP15_00068_Glycerol-3-phosphate_acyltransferase	XIPG_00806_Glycerol-3-phosphate_acyltransferase	XIP2_00805_Glycerol-3-phosphate_acyltransferase
0	n46482	7	5	5	2	7	0	0	Yes	7.30356e-07	0.000108823	-1.35527	8.20052	GATTCAAAGTTCTCAGCTTCTATTCGATACCAGA	34	XIPG_00816_GTP_cyclohydrolase_FolE2	XIP2_00815_GTP_cyclohydrolase_FolE2	XP21_00056_GTP_cyclohydrolase_FolE2	XP18_00058_GTP_cyclohydrolase_FolE2	XP22_00059_GTP_cyclohydrolase_FolE2	XP15_00061_GTP_cyclohydrolase_FolE2	XP23_00057_GTP_cyclohydrolase_FolE2
0	n46958	7	5	5	2	7	0	0	Yes	7.30356e-07	0.000108823	-1.35527	8.20052	AAGCGAGTGGGCATCAAGAATCTTCGTTATCCT	33	XIPG_00816_GTP_cyclohydrolase_FolE2	XIP2_00815_GTP_cyclohydrolase_FolE2	XP21_00056_GTP_cyclohydrolase_FolE2	XP18_00058_GTP_cyclohydrolase_FolE2	XP22_00059_GTP_cyclohydrolase_FolE2	XP15_00061_GTP_cyclohydrolase_FolE2	XP23_00057_GTP_cyclohydrolase_FolE2
0	n36920	7	5	5	2	7	0	0	Yes	7.30356e-07	0.000108823	-1.35527	8.20052	AAGTGGTAGGTTCTTCAACTTCAACGGTACGGC	33	XP23_00048_Undecaprenyl-phosphate_4-deoxy-4-formamido-L-arabinose_transferase	XP22_00049_Undecaprenyl-phosphate_4-deoxy-4-formamido-L-arabinose_transferase	XP21_00048_Undecaprenyl-phosphate_4-deoxy-4-formamido-L-arabinose_transferase	XP18_00050_Undecaprenyl-phosphate_4-deoxy-4-formamido-L-arabinose_transferase	XP15_00051_Undecaprenyl-phosphate_4-deoxy-4-formamido-L-arabinose_transferase	XIPG_00824_Undecaprenyl-phosphate_4-deoxy-4-formamido-L-arabinose_transferase	XIP2_00822_Undecaprenyl-phosphate_4-deoxy-4-formamido-L-arabinose_transferase
0	n47864	7	5	5	2	7	0	0	Yes	7.30356e-07	0.000108823	-1.35527	8.20052	TCGTGAGACTTGACACTCTGTCGGATGCGTAC	32	XP23_00044_Adenylate_kinase	XP22_00045_Adenylate_kinase	XP21_00044_Adenylate_kinase	XP18_00046_Adenylate_kinase	XP15_00047_Adenylate_kinase	XIPG_00830_Adenylate_kinase	XIP2_00828_Adenylate_kinase
0	n48872	7	5	5	2	7	0	0	Yes	7.30356e-07	0.000108823	-1.35527	8.20052	GATGCTACTCAATCTCCAATACGGGTGCTCCG	32	XP23_00044_Adenylate_kinase	XP22_00045_Adenylate_kinase	XP21_00044_Adenylate_kinase	XP18_00046_Adenylate_kinase	XP15_00047_Adenylate_kinase	XIPG_00830_Adenylate_kinase	XIP2_00828_Adenylate_kinase
0	n42779	7	5	5	2	7	0	0	Yes	7.30356e-07	0.000108823	-1.35527	8.20052	CATATTGACCATCTGGCACAAGAAGCAGTTA	31	XIPG_00838_Dihydroxy-acid_dehydratase	XIP2_00836_Dihydroxy-acid_dehydratase	XP21_00031_Dihydroxy-acid_dehydratase	XP18_00034_Dihydroxy-acid_dehydratase	XP23_00032_Dihydroxy-acid_dehydratase	XP22_00033_Dihydroxy-acid_dehydratase	XP15_00033_Dihydroxy-acid_dehydratase
0	n41951	7	5	5	2	7	0	0	Yes	7.30356e-07	0.000108823	-1.35527	8.20052	GCCATGACTACCCTTCCCAAGATTTACTACC	31	XP23_00019_Glutamyl-tRNA_reductase	XP22_00019_Glutamyl-tRNA_reductase	XP21_00019_Glutamyl-tRNA_reductase	XP18_00022_Glutamyl-tRNA_reductase	XP15_00019_Glutamyl-tRNA_reductase
0	n45921	7	5	5	2	7	0	0	Yes	7.30356e-07	0.000108823	-1.35527	8.20052	GCGTTTACCAAAGAGTGGACGAGATTCAAACCA	33	XP23_00017_Siroheme_synthase	XP22_00017_Siroheme_synthase	XP21_00017_Siroheme_synthase	XP18_00020_Siroheme_synthase	XP15_00017_Siroheme_synthase	XIPG_00852_Siroheme_synthase	XIP2_00852_Siroheme_synthase
0	n10235	7	5	5	2	7	0	0	Yes	7.30356e-07	0.000108823	-1.35527	8.20052	CCCAGTTACCTGAAAGCTTCTCCGTACTGACAACGCTCCCCTACCACT	48	XP22_00876_23S_ribosomal_RNA_(partial)	XP21_00890_23S_ribosomal_RNA	XP18_00887_23S_ribosomal_RNA	XP15_00884_23S_ribosomal_RNA	XP23_00880_23S_ribosomal_RNA	XIPG_00010_23S_ribosomal_RNA	XIP2_00010_23S_ribosomal_RNA
0	n15734	7	5	5	2	7	0	0	Yes	7.30356e-07	0.000108823	-1.35527	8.20052	AGAAAGTTATTAAGAGTGCATGATGGATGCCTTGG	35	XP22_00876_23S_ribosomal_RNA_(partial)	XP21_00890_23S_ribosomal_RNA	XP18_00887_23S_ribosomal_RNA	XP15_00884_23S_ribosomal_RNA	XP23_00880_23S_ribosomal_RNA	XIPG_00010_23S_ribosomal_RNA	XIP2_00010_23S_ribosomal_RNA
0	n35518	7	5	5	2	7	0	0	Yes	7.30356e-07	0.000108823	-1.35527	8.20052	GCTTCATGCGAAGTTTCACGTGCATCGCATTACTCAGGAATTCCCAGAATGTC	53	XP22_00876_23S_ribosomal_RNA_(partial)	XP21_00890_23S_ribosomal_RNA	XP18_00887_23S_ribosomal_RNA	XP15_00884_23S_ribosomal_RNA	XP23_00880_23S_ribosomal_RNA	XIPG_00010_23S_ribosomal_RNA	XIP2_00010_23S_ribosomal_RNA
0	n51386	7	5	5	2	7	0	0	Yes	7.30356e-07	0.000108823	-1.35527	8.20052	CGACCGATAGTGAACTAGTACCGTGAGGGAAAGG	34	XP22_00876_23S_ribosomal_RNA_(partial)	XP21_00890_23S_ribosomal_RNA	XP18_00887_23S_ribosomal_RNA	XP15_00884_23S_ribosomal_RNA	XP23_00880_23S_ribosomal_RNA	XIPG_00010_23S_ribosomal_RNA	XIP2_00010_23S_ribosomal_RNA
0	n14024	7	5	5	2	7	0	0	Yes	7.30356e-07	0.000108823	-1.35527	8.20052	GCTCTCCATCGTCTACGCCCTCCGGCCTCGACTTAGGTTCCGACTCACCCTGGGAGGACGAACCTTGCCCAGGAAACCTTGGGTTTACGGCGGCCGGGAATTCCACCCGGCTTATCGCTACTCATGTCTGCATTCTCA	138	XP22_00876_23S_ribosomal_RNA_(partial)	XP21_00890_23S_ribosomal_RNA	XP18_00887_23S_ribosomal_RNA	XP15_00884_23S_ribosomal_RNA	XP23_00880_23S_ribosomal_RNA	XIPG_00010_23S_ribosomal_RNA	CHTH_06721_23S_ribosomal_RNA	XIP2_00010_23S_ribosomal_RNA
0	n37352	7	5	5	2	7	0	0	Yes	7.30356e-07	0.000108823	-1.35527	8.20052	TCATTTAAACAGTGCGTAATAGCTGACTCAGCGAGTGATCTTGCGCCGAAAATGATTGGCGATAAGCGCGATACCGAAGCTCTGGATTTCTCAG	94	XP22_00876_23S_ribosomal_RNA_(partial)	XP21_00890_23S_ribosomal_RNA	XP18_00887_23S_ribosomal_RNA	XP15_00884_23S_ribosomal_RNA	XP23_00880_23S_ribosomal_RNA	XIPG_00010_23S_ribosomal_RNA	CHTH_06721_23S_ribosomal_RNA	XIP2_00010_23S_ribosomal_RNA
0	n38520	7	5	5	2	7	0	0	Yes	7.30356e-07	0.000108823	-1.35527	8.20052	AGCTATCCGGTTTGGACTGTTCCGCTTTCGCTCGCCACTACTTACG	46	XP22_00876_23S_ribosomal_RNA_(partial)	XP21_00890_23S_ribosomal_RNA	XP18_00887_23S_ribosomal_RNA	XP15_00884_23S_ribosomal_RNA	XP23_00880_23S_ribosomal_RNA	XIPG_00010_23S_ribosomal_RNA	CHTH_06721_23S_ribosomal_RNA	XIP2_00010_23S_ribosomal_RNA
0	n49333	7	5	5	2	7	0	0	Yes	7.30356e-07	0.000108823	-1.35527	8.20052	ATCGCTACTCATGTCTGCATTCTCACTTGTCAGCACTCCAC	41	XP22_00876_23S_ribosomal_RNA_(partial)	XP21_00890_23S_ribosomal_RNA	XP18_00887_23S_ribosomal_RNA	XP15_00884_23S_ribosomal_RNA	XP23_00880_23S_ribosomal_RNA	XIPG_00010_23S_ribosomal_RNA	CHTH_06721_23S_ribosomal_RNA	XIP2_00010_23S_ribosomal_RNA
0	n52066	7	5	5	2	7	0	0	Yes	7.30356e-07	0.000108823	-1.35527	8.20052	ATGCATCAGGCAGATGCTGGTAGTGATGCCTACGA	35	XIPG_00035_RNA_polymerase-binding_transcription_factor_DksA	XIP2_00037_RNA_polymerase-binding_transcription_factor_DksA	XP18_00859_RNA_polymerase-binding_transcription_factor_DksA	XP23_00851_RNA_polymerase-binding_transcription_factor_DksA	XP22_00849_RNA_polymerase-binding_transcription_factor_DksA	XP15_00857_RNA_polymerase-binding_transcription_factor_DksA	XP21_00863_RNA_polymerase-binding_transcription_factor_DksA
0	n4841	7	5	5	2	7	0	0	Yes	7.30356e-07	0.000108823	-1.35527	8.20052	CTGGATCCATGCGGTCTATAAAAAGGACCCCTTGAAGGTGGTCAAATTCATGCTGAATAGCACGGGCTAGTA	72	XIPG_00061_Peptide_deformylase	XIP2_00063_Peptide_deformylase	XP18_00831_Peptide_deformylase	XP23_00824_Peptide_deformylase	XP21_00836_Peptide_deformylase	XP22_00823_Peptide_deformylase	XP15_00830_Peptide_deformylase
0	n46940	7	5	5	2	7	0	0	Yes	7.30356e-07	0.000108823	-1.35527	8.20052	CAAGAGGAATGGGATACCTATTTTGTACAATCC	33	XP21_00585_RNA_polymerase_sigma-54_factor	XP22_00583_RNA_polymerase_sigma-54_factor	XP18_00588_RNA_polymerase_sigma-54_factor	XP15_00593_RNA_polymerase_sigma-54_factor	XP23_00588_RNA_polymerase_sigma-54_factor	XIPG_00291_RNA_polymerase_sigma-54_factor	XIP2_00295_RNA_polymerase_sigma-54_factor
0	n48455	7	5	5	2	7	0	0	Yes	7.30356e-07	0.000108823	-1.35527	8.20052	AAAATCCCTTGAGGAGGTCACCTCTTCCAGA	31	XP21_00585_RNA_polymerase_sigma-54_factor	XP22_00583_RNA_polymerase_sigma-54_factor	XP18_00588_RNA_polymerase_sigma-54_factor	XP15_00593_RNA_polymerase_sigma-54_factor	XP23_00588_RNA_polymerase_sigma-54_factor	XIPG_00291_RNA_polymerase_sigma-54_factor	XIP2_00295_RNA_polymerase_sigma-54_factor
0	n46351	7	5	5	2	7	0	0	Yes	7.30356e-07	0.000108823	-1.35527	8.20052	GTCCGTGCAACCGCTGCAGAAATGCTTCTAGAGTCGGATGCCAC	44	XP22_00516_UDP-N-acetylglucosamine--N-acetylmuramyl-(pentapeptide)_pyrophosphoryl-undecaprenol_N-acetylglucosamine_transferase	XP21_00520_UDP-N-acetylglucosamine--N-acetylmuramyl-(pentapeptide)_pyrophosphoryl-undecaprenol_N-acetylglucosamine_transferase	XP18_00522_UDP-N-acetylglucosamine--N-acetylmuramyl-(pentapeptide)_pyrophosphoryl-undecaprenol_N-acetylglucosamine_transferase	XP15_00526_UDP-N-acetylglucosamine--N-acetylmuramyl-(pentapeptide)_pyrophosphoryl-undecaprenol_N-acetylglucosamine_transferase	XP23_00523_UDP-N-acetylglucosamine--N-acetylmuramyl-(pentapeptide)_pyrophosphoryl-undecaprenol_N-acetylglucosamine_transferase	XIPG_00354_UDP-N-acetylglucosamine--N-acetylmuramyl-(pentapeptide)_pyrophosphoryl-undecaprenol_N-acetylglucosamine_transferase	XIP2_00359_UDP-N-acetylglucosamine--N-acetylmuramyl-(pentapeptide)_pyrophosphoryl-undecaprenol_N-acetylglucosamine_transferase
0	n45882	7	5	5	2	7	0	0	Yes	7.30356e-07	0.000108823	-1.35527	8.20052	CACAATGATGTCCTGCTCGTAAAGCAAGGCC	31	XP23_00497_Cysteine_desulfurase_SufS	XP21_00495_Cysteine_desulfurase_SufS	XP18_00497_Cysteine_desulfurase_SufS	XP22_00491_Cysteine_desulfurase_SufS	XP15_00500_Cysteine_desulfurase_SufS	XIPG_00380_Cysteine_desulfurase_SufS	XIP2_00383_Cysteine_desulfurase_SufS
0	n47098	7	5	5	2	7	0	0	Yes	7.30356e-07	0.000108823	-1.35527	8.20052	CTTACAGAACTGGAGCATCATAGTAATCTTGTTCCTTGG	39	XP23_00497_Cysteine_desulfurase_SufS	XP21_00495_Cysteine_desulfurase_SufS	XP18_00497_Cysteine_desulfurase_SufS	XP22_00491_Cysteine_desulfurase_SufS	XP15_00500_Cysteine_desulfurase_SufS	XIPG_00380_Cysteine_desulfurase_SufS	XIP2_00383_Cysteine_desulfurase_SufS
0	n21685	7	5	5	2	7	0	0	Yes	7.30356e-07	0.000108823	-1.35527	8.20052	CGTAACGCCTCCCGCAATGCAAGCGTCCTGAGCAC	35	XP22_00470_30S_ribosomal_protein_S20	XP21_00476_30S_ribosomal_protein_S20	XP18_00478_30S_ribosomal_protein_S20	XP15_00480_30S_ribosomal_protein_S20	XIPG_00399_30S_ribosomal_protein_S20	XIP2_00402_30S_ribosomal_protein_S20
0	n33637	7	5	5	2	7	0	0	Yes	7.30356e-07	0.000108823	-1.35527	8.20052	GAAAGGGAAGGATCCCCAACGAGTCGAGAACAGAA	35	XP23_00474_3-phosphoshikimate_1-carboxyvinyltransferase	XP21_00473_3-phosphoshikimate_1-carboxyvinyltransferase	XP18_00475_3-phosphoshikimate_1-carboxyvinyltransferase	XP15_00477_3-phosphoshikimate_1-carboxyvinyltransferase	XP22_00466_3-phosphoshikimate_1-carboxyvinyltransferase_1	XIPG_00402_3-phosphoshikimate_1-carboxyvinyltransferase	XIP2_00405_3-phosphoshikimate_1-carboxyvinyltransferase
0	n45128	7	5	5	2	7	0	0	Yes	7.30356e-07	0.000108823	-1.35527	8.20052	AGAGCTGTCCTGGATATTTTATCCCGAATGGG	32	XP23_00474_3-phosphoshikimate_1-carboxyvinyltransferase	XP21_00473_3-phosphoshikimate_1-carboxyvinyltransferase	XP18_00475_3-phosphoshikimate_1-carboxyvinyltransferase	XP15_00477_3-phosphoshikimate_1-carboxyvinyltransferase	XP22_00466_3-phosphoshikimate_1-carboxyvinyltransferase_1	XIPG_00402_3-phosphoshikimate_1-carboxyvinyltransferase	XIP2_00405_3-phosphoshikimate_1-carboxyvinyltransferase
0	n11092	7	5	5	2	7	0	0	Yes	7.30356e-07	0.000108823	-1.35527	8.20052	ATTGCCTATAAGGAAAGCGTTTCCAAGTCAGCCAG	35	XP23_00390_Elongation_factor_G	XP22_00386_Elongation_factor_G	XP18_00386_Elongation_factor_G	XP15_00390_Elongation_factor_G	XP21_00382_Elongation_factor_G	XIPG_00489_Elongation_factor_G	XIP2_00493_Elongation_factor_G
0	n54325	7	5	5	2	7	0	0	Yes	7.30356e-07	0.000108823	-1.35527	8.20052	TGGATGCGCAGCTCATAGCGGAAAATATTGC	31	XP22_00378_30S_ribosomal_protein_S3	XP21_00374_30S_ribosomal_protein_S3	XP18_00378_30S_ribosomal_protein_S3	XP15_00382_30S_ribosomal_protein_S3	XP23_00381_30S_ribosomal_protein_S3	XIP2_00501_30S_ribosomal_protein_S3	XIPG_00497_30S_ribosomal_protein_S3
0	n8956	7	5	5	2	7	0	0	Yes	7.30356e-07	0.000108823	-1.35527	8.20052	AACGGCGCAGGGAAAAGCAGCGTATTTAATCTAGTGAC	38	XP22_00296_Lipopolysaccharide_export_system_ATP-binding_protein_LptB	XP21_00294_Lipopolysaccharide_export_system_ATP-binding_protein_LptB	XP18_00300_Lipopolysaccharide_export_system_ATP-binding_protein_LptB	XP15_00299_Lipopolysaccharide_export_system_ATP-binding_protein_LptB	XP23_00300_Lipopolysaccharide_export_system_ATP-binding_protein_LptB	XIPG_00580_Lipopolysaccharide_export_system_ATP-binding_protein_LptB	XIP2_00583_Lipopolysaccharide_export_system_ATP-binding_protein_LptB
0	n52606	7	5	5	2	7	0	0	Yes	7.30356e-07	0.000108823	-1.35527	8.20052	CATCCAAAACAAGGCAAACCAGATCTTTTCCTC	33	XP23_00250_hypothetical_protein	XP22_00248_hypothetical_protein	XP18_00252_hypothetical_protein	XP15_00249_hypothetical_protein	XP21_00250_hypothetical_protein	XIPG_00631_hypothetical_protein	XIP2_00632_hypothetical_protein
0	n6174	7	5	5	2	7	0	0	Yes	7.30356e-07	0.000108823	-1.35527	8.20052	GAGGCCATAGAGTTTAACGACGAATTTATGGAAGTAATTGC	41	XP23_00199_hypothetical_protein	XP22_00200_hypothetical_protein	XP18_00203_hypothetical_protein	XP15_00200_hypothetical_protein	XP21_00200_hypothetical_protein	XIPG_00677_hypothetical_protein	XIP2_00679_hypothetical_protein
0	n29159	7	5	5	2	7	0	0	Yes	7.30356e-07	0.000108823	-1.35527	8.20052	ATCCCACGCTTGTGTAGAGCATTTTGCAATCCCATCACGCC	41	XP23_00199_hypothetical_protein	XP22_00200_hypothetical_protein	XP18_00203_hypothetical_protein	XP15_00200_hypothetical_protein	XP21_00200_hypothetical_protein	XIPG_00677_hypothetical_protein	XIP2_00679_hypothetical_protein
0	n31227	7	5	5	2	7	0	0	Yes	7.30356e-07	0.000108823	-1.35527	8.20052	CAATCTGTGACCCTTTTTCTGGCAGATCCAGAC	33	XP23_00199_hypothetical_protein	XP22_00200_hypothetical_protein	XP18_00203_hypothetical_protein	XP15_00200_hypothetical_protein	XP21_00200_hypothetical_protein	XIPG_00677_hypothetical_protein	XIP2_00679_hypothetical_protein
0	n48843	7	5	5	2	7	0	0	Yes	7.30356e-07	0.000108823	-1.35527	8.20052	TATCTTCGCATACTGAGTGCTTCTGACATCGAAAAAAT	38	XP23_00199_hypothetical_protein	XP22_00200_hypothetical_protein	XP18_00203_hypothetical_protein	XP15_00200_hypothetical_protein	XP21_00200_hypothetical_protein	XIPG_00677_hypothetical_protein	XIP2_00679_hypothetical_protein
0	n48866	7	5	5	2	7	0	0	Yes	7.30356e-07	0.000108823	-1.35527	8.20052	GCAAATTGGATTCCGGATCTCTTTATGAAGCGCATGGAA	39	XP23_00199_hypothetical_protein	XP22_00200_hypothetical_protein	XP18_00203_hypothetical_protein	XP15_00200_hypothetical_protein	XP21_00200_hypothetical_protein	XIPG_00677_hypothetical_protein	XIP2_00679_hypothetical_protein
0	n51149	7	5	5	2	7	0	0	Yes	7.30356e-07	0.000108823	-1.35527	8.20052	TCAAACCTCTGCACGGAGATTACGCTTAATAC	32	XP23_00199_hypothetical_protein	XP22_00200_hypothetical_protein	XP18_00203_hypothetical_protein	XP15_00200_hypothetical_protein	XP21_00200_hypothetical_protein	XIPG_00677_hypothetical_protein	XIP2_00679_hypothetical_protein
0	n20996	7	5	5	2	7	0	0	Yes	7.30356e-07	0.000108823	-1.35527	8.20052	AAAATCCCTACCTCTTCTCCTACTTGGATTAA	32	XIPG_00735_hypothetical_protein	XIP2_00736_hypothetical_protein	XP18_00140_hypothetical_protein	XP15_00139_hypothetical_protein	XP23_00137_hypothetical_protein	XP22_00138_hypothetical_protein	XP21_00137_hypothetical_protein
0	n46908	7	5	5	2	7	0	0	Yes	7.30356e-07	0.000108823	-1.35527	8.20052	AATGAACGGAAACATAATCCGACACAGCAAAA	32	XP22_00123_putative_lipid_II_flippase_MurJ	XP21_00122_putative_lipid_II_flippase_MurJ	XP18_00126_putative_lipid_II_flippase_MurJ	XP15_00124_putative_lipid_II_flippase_MurJ	XP23_00122_putative_lipid_II_flippase_MurJ	XIPG_00750_putative_lipid_II_flippase_MurJ	XIP2_00751_putative_lipid_II_flippase_MurJ
0	n40436	7	5	5	2	7	0	0	Yes	7.30356e-07	0.000108823	-1.35527	8.20052	CACATTTCCACAGATGAAGGAATTGGTCATGGC	33	XP23_00071_Replicative_DNA_helicase	XP21_00070_Replicative_DNA_helicase	XP18_00072_Replicative_DNA_helicase	XP22_00073_Replicative_DNA_helicase	XP15_00075_Replicative_DNA_helicase	XIPG_00799_Replicative_DNA_helicase	XIP2_00798_Replicative_DNA_helicase
0	n42731	7	5	5	2	7	0	0	Yes	7.30356e-07	0.000108823	-1.35527	8.20052	AGCCTGGAAATGAGCAGCCAGCAGCTTGTCCA	32	XP23_00071_Replicative_DNA_helicase	XP21_00070_Replicative_DNA_helicase	XP18_00072_Replicative_DNA_helicase	XP22_00073_Replicative_DNA_helicase	XP15_00075_Replicative_DNA_helicase	XIPG_00799_Replicative_DNA_helicase	XIP2_00798_Replicative_DNA_helicase
0	n30564	7	5	5	2	7	0	0	Yes	7.30356e-07	0.000108823	-1.35527	8.20052	AAGACTTCCCTTTTAGAAATGATTTGGCTATGCTCA	36	XP22_00016_Lipopolysaccharide_heptosyltransferase_1	XP21_00016_Lipopolysaccharide_heptosyltransferase_1	XP18_00019_Lipopolysaccharide_heptosyltransferase_1	XP15_00016_Lipopolysaccharide_heptosyltransferase_1	XP23_00016_Lipopolysaccharide_heptosyltransferase_1	XIPG_00853_Lipopolysaccharide_heptosyltransferase_1	XIP2_00853_Lipopolysaccharide_heptosyltransferase_1
0	n45192	7	5	5	2	7	0	0	Yes	7.30356e-07	0.000108823	-1.35527	8.20052	TCCTTGAATTCTTCTGAGTGAGTAAAACTCACACCC	36	XP23_00005_Phenylalanine--tRNA_ligase_beta_subunit	XP21_00005_Phenylalanine--tRNA_ligase_beta_subunit	XP18_00006_Phenylalanine--tRNA_ligase_beta_subunit	XP22_00004_Phenylalanine--tRNA_ligase_beta_subunit	XP15_00005_Phenylalanine--tRNA_ligase_beta_subunit	XIPG_00862_Phenylalanine--tRNA_ligase_beta_subunit	XIP2_00863_Phenylalanine--tRNA_ligase_beta_subunit
0	n47086	7	5	5	2	7	0	0	Yes	7.30356e-07	0.000108823	-1.35527	8.20052	ACTTCCCCAATAAGATCCACCTCTCGAGTTAA	32	XP23_00005_Phenylalanine--tRNA_ligase_beta_subunit	XP21_00005_Phenylalanine--tRNA_ligase_beta_subunit	XP18_00006_Phenylalanine--tRNA_ligase_beta_subunit	XP22_00004_Phenylalanine--tRNA_ligase_beta_subunit	XP15_00005_Phenylalanine--tRNA_ligase_beta_subunit	XIPG_00862_Phenylalanine--tRNA_ligase_beta_subunit	XIP2_00863_Phenylalanine--tRNA_ligase_beta_subunit
0	n36076	7	5	5	2	7	0	0	Yes	7.30356e-07	0.000108823	-1.35527	8.20052	TAGCAATATGTTCAGCTCAGCAATACTAATAACTCGTTTGACTTTC	46	XP21_00890_23S_ribosomal_RNA	XP18_00887_23S_ribosomal_RNA	XP15_00884_23S_ribosomal_RNA	XP23_00880_23S_ribosomal_RNA	XIPG_00010_23S_ribosomal_RNA	XIP2_00010_23S_ribosomal_RNA
0	n21188	7	5	5	2	7	0	0	Yes	7.30356e-07	0.000108823	-1.35527	8.20052	AATTCCAAACGTTCTGCCAAGGAGATGGTCTCCTACTATCAAACACTTTGT	51	XP23_00867_Enolase	XP22_00863_Enolase	XP15_00872_Enolase	XP18_00874_Enolase	XP21_00878_Enolase	XIPG_00021_Enolase	XIP2_00021_Enolase
0	n20740	7	5	5	2	7	0	0	Yes	7.30356e-07	0.000108823	-1.35527	8.20052	TGTATGATCTTCTTCTTCAGCTATTTTTGGGTAGCGACGCAGTT	44	XP21_00362_Protein_translocase_subunit_SecY	XP18_00366_Protein_translocase_subunit_SecY	XP15_00370_Protein_translocase_subunit_SecY	XP22_00366_Protein_translocase_subunit_SecY	XIPG_00509_Protein_translocase_subunit_SecY	XIP2_00513_Protein_translocase_subunit_SecY	XP23_00369_Protein_translocase_subunit_SecY
0	n27696	7	5	5	2	7	0	0	Yes	7.30356e-07	0.000108823	-1.35527	8.20052	CCCAGCGCTCCACCTGTAAAAAGATTAAAGAG	32	XP21_00362_Protein_translocase_subunit_SecY	XP18_00366_Protein_translocase_subunit_SecY	XP15_00370_Protein_translocase_subunit_SecY	XP22_00366_Protein_translocase_subunit_SecY	XIPG_00509_Protein_translocase_subunit_SecY	XIP2_00513_Protein_translocase_subunit_SecY	XP23_00369_Protein_translocase_subunit_SecY
0	n52351	7	5	5	2	7	0	0	Yes	7.30356e-07	0.000108823	-1.35527	8.20052	ACTCAGGCACAAAGAAAGATTAGTATCCAGTATGCAA	37	XP21_00362_Protein_translocase_subunit_SecY	XP18_00366_Protein_translocase_subunit_SecY	XP15_00370_Protein_translocase_subunit_SecY	XP22_00366_Protein_translocase_subunit_SecY	XIPG_00509_Protein_translocase_subunit_SecY	XIP2_00513_Protein_translocase_subunit_SecY	XP23_00369_Protein_translocase_subunit_SecY
0	n54127	7	5	5	2	7	0	0	Yes	7.30356e-07	0.000108823	-1.35527	8.20052	GCCTCTGGATGGTTGCATTATACTCTCTACGG	32	XP21_00362_Protein_translocase_subunit_SecY	XP18_00366_Protein_translocase_subunit_SecY	XP15_00370_Protein_translocase_subunit_SecY	XP22_00366_Protein_translocase_subunit_SecY	XIPG_00509_Protein_translocase_subunit_SecY	XIP2_00513_Protein_translocase_subunit_SecY	XP23_00369_Protein_translocase_subunit_SecY
0	n45998	7	5	5	2	7	0	0	Yes	7.30356e-07	0.000108823	-1.35527	8.20052	CAAACCAGCGTGGCACAGGAGGACATGTACTAATTAA	37	XP22_00288_hypothetical_protein	XP23_00292_hypothetical_protein	XP15_00291_hypothetical_protein	XIPG_00587_hypothetical_protein	XIP2_00590_hypothetical_protein
0	n31125	7	5	5	2	7	0	0	Yes	7.30356e-07	0.000108823	-1.35527	8.20052	ATCCTCCCGAAACGGTTGGCGCTTGGTGCAGCTAAAGGGCGCTCTAACCTCTG	53	XP23_00121_Threonylcarbamoyl-AMP_synthase	XP22_00122_Threonylcarbamoyl-AMP_synthase	XP15_00123_Threonylcarbamoyl-AMP_synthase	XP21_00121_Threonylcarbamoyl-AMP_synthase	XP18_00125_Threonylcarbamoyl-AMP_synthase	XIPG_00751_Threonylcarbamoyl-AMP_synthase	XIP2_00752_Threonylcarbamoyl-AMP_synthase
0	n22253	7	5	5	2	7	0	0	Yes	7.30356e-07	0.000108823	-1.35527	8.20052	AGCCGACAGTCGGATTCGAACCGACGACCTGCTGAT	36	UDAE_02891_tRNA-Thr(tgt)	XIPG_00340_tRNA-Thr(tgt)	XIP2_00345_tRNA-Thr(tgt)	XP23_00537_tRNA-Thr(tgt)	XP22_00530_tRNA-Thr(tgt)	XP21_00534_tRNA-Thr(tgt)	XP18_00536_tRNA-Thr(tgt)	XP15_00540_tRNA-Thr(tgt)
0	n4932	7	5	5	2	7	0	0	Yes	7.30356e-07	0.000108823	-1.35527	8.20052	TACACAGGTGCTGCATGGCTGTCGTCAGCTCG	32	UDAE_03304_16S_ribosomal_RNA_(partial)	CHTH_06718_16S_ribosomal_RNA	TERR_03687_16S_ribosomal_RNA	XIPG_00013_16S_ribosomal_RNA	XP23_00877_16S_ribosomal_RNA	XP22_00873_16S_ribosomal_RNA	XP21_00887_16S_ribosomal_RNA	XP18_00884_16S_ribosomal_RNA	XP15_00881_16S_ribosomal_RNA	XIP2_00013_16S_ribosomal_RNA
0	n26800	7	5	5	2	7	0	0	Yes	7.30356e-07	0.000108823	-1.35527	8.20052	TCAGTGGCGTACGGGTGCGTAACACGTGAGTGATCTACCGGTAAGTGGGGGATAGCCCGCCGAAAGGCGAATTAATACCGCATGT	85	UDAE_03304_16S_ribosomal_RNA_(partial)	CHTH_06718_16S_ribosomal_RNA	TERR_03687_16S_ribosomal_RNA	XIPG_00013_16S_ribosomal_RNA	XP23_00877_16S_ribosomal_RNA	XP22_00873_16S_ribosomal_RNA	XP21_00887_16S_ribosomal_RNA	XP18_00884_16S_ribosomal_RNA	XP15_00881_16S_ribosomal_RNA	XIP2_00013_16S_ribosomal_RNA
0	n40070	7	5	5	2	7	0	0	Yes	7.30356e-07	0.000108823	-1.35527	8.20052	AGCTCGGAGCTTTAGCAAAGCTCTGCTTTCAGCCTCTCAGCCACCTCACC	50	XIPG_00256_tRNA-Ser(gct)	XIP2_00259_tRNA-Ser(gct)	TERR_02277_tRNA-Ser(gct)	XP23_00626_tRNA-Ser(gct)	XP22_00621_tRNA-Ser(gct)	XP21_00623_tRNA-Ser(gct)	XP18_00627_tRNA-Ser(gct)	XP15_00630_tRNA-Ser(gct)
0	n9254	7	5	5	2	7	0	0	Yes	7.30356e-07	0.000108823	-1.35527	8.20052	AGCAGCCGTAGCTCAATTGGACAGAGCATCTGACTACGGATCAGAAGGTTCAGGGTTCAAGTCCCTGCGGCTGCGC	76	CHTH_04861_tRNA-Arg(acg)	UDAE_01337_tRNA-Arg(acg)	TERR_02190_tRNA-Arg(acg)	XP23_00416_tRNA-Arg(acg)	XP22_00413_tRNA-Arg(acg)	XP21_00409_tRNA-Arg(acg)	XP18_00414_tRNA-Arg(acg)	XP15_00418_tRNA-Arg(acg)	XIPG_00459_tRNA-Arg(acg)	XIP2_00462_tRNA-Arg(acg)
0	n51571	7	5	5	2	7	0	0	Yes	7.30356e-07	0.000108823	-1.35527	8.20052	ACCAACGCCTTAAAAGGGCGCTGCTCTACCGTTGAGCTATCAACCCAATC	50	SPA4_00150_tRNA-Lys(ttt)	CHTH_04845_tRNA-Lys(ttt)	TERR_00019_tRNA-Lys(ttt)	XP23_00296_tRNA-Lys(ttt)	XP22_00292_tRNA-Lys(ttt)	XP21_00290_tRNA-Lys(ttt)	XP18_00296_tRNA-Lys(ttt)	XP15_00295_tRNA-Lys(ttt)	XIPG_00583_tRNA-Lys(ttt)	XIP2_00586_tRNA-Lys(ttt)
0	n52273	7	5	5	2	7	0	0	Yes	7.30356e-07	0.000108823	-1.35527	8.20052	TCGAACCCAGAACCAACGCCTTAAAAGGGCGCTGCTCTAC	40	SPA4_00150_tRNA-Lys(ttt)	CHTH_04845_tRNA-Lys(ttt)	TERR_00019_tRNA-Lys(ttt)	XP23_00296_tRNA-Lys(ttt)	XP22_00292_tRNA-Lys(ttt)	XP21_00290_tRNA-Lys(ttt)	XP18_00296_tRNA-Lys(ttt)	XP15_00295_tRNA-Lys(ttt)	XIPG_00583_tRNA-Lys(ttt)	XIP2_00586_tRNA-Lys(ttt)
0	n48304	7	5	5	2	7	0	0	Yes	7.30356e-07	0.000108823	-1.35527	8.20052	TATTGCGGCTTCTGCTACCTGTTCCATGGAACA	33	XP22_00698_hypothetical_protein
0	n31976	7	5	5	2	7	0	0	Yes	7.30356e-07	0.000108823	-1.35527	8.20052	GAACAGAAAGTGCTGAGCACTTCGAGAACCCTTTACAAATG	41	XIPG_00832_hypothetical_protein	XIP2_00830_hypothetical_protein
0	n51941	7	5	5	2	7	0	0	Yes	7.30356e-07	0.000108823	-1.35527	8.20052	CTGGCAACGTCCTACTCTCACACACCCTATAGATGCACTACCATCGG	47	XIPG_00009_5S_ribosomal_RNA	XIP2_00009_5S_ribosomal_RNA
0	n51183	7	5	5	2	7	0	0	Yes	7.30356e-07	0.000108823	-1.35527	8.20052	TTATGACCCTCTCCATGGCTAGCGGAAAGAA	31	XIP2_00204_Processive_diacylglycerol_beta-glucosyltransferase	XIPG_00201_Processive_diacylglycerol_beta-glucosyltransferase
0	n12632	7	5	5	2	7	0	0	Yes	7.30356e-07	0.000108823	-1.35527	8.20052	GCAACATTCACAAGTGCACATAAGAATCAAAAACTGCC	38
0	n17572	7	5	5	2	7	0	0	Yes	7.30356e-07	0.000108823	-1.35527	8.20052	TATGTTGTTGGTGGACCCTATCGTCTAGTGGCCTAGGACA	40
0	n17933	7	5	5	2	7	0	0	Yes	7.30356e-07	0.000108823	-1.35527	8.20052	CGCCGATCATGAAGGAAAAGAGTTTCACAGA	31
0	n18107	7	5	5	2	7	0	0	Yes	7.30356e-07	0.000108823	-1.35527	8.20052	AAAACAAAATCCAACGAGACAAAAACTTCTCA	32
0	n23458	7	5	5	2	7	0	0	Yes	7.30356e-07	0.000108823	-1.35527	8.20052	AAAAATGAACAAACATGGTGATTTCTGTTTT	31
0	n25256	7	5	5	2	7	0	0	Yes	7.30356e-07	0.000108823	-1.35527	8.20052	ATTCTTCTATGGTTTTTTTCCACATATCCAAAGTC	35
0	n28619	7	5	5	2	7	0	0	Yes	7.30356e-07	0.000108823	-1.35527	8.20052	AGCAAGATACGCATGGGAAATGACAGAAAACCCTATCTA	39
0	n38155	7	5	5	2	7	0	0	Yes	7.30356e-07	0.000108823	-1.35527	8.20052	AAGAGGATAATCGAAGCTAGCAAATTTTGGTCTCACCACTAGACTTTGG	49
0	n48550	7	5	5	2	7	0	0	Yes	7.30356e-07	0.000108823	-1.35527	8.20052	ATAACAGATGGCAAAAGAAGCATTTAAAAGAGA	33
0	n49186	7	5	5	2	7	0	0	Yes	7.30356e-07	0.000108823	-1.35527	8.20052	AATCGCCAGCCTGAAACCCGTGAGGGGGGGAAGCC	35
0	n50660	7	5	5	2	7	0	0	Yes	7.30356e-07	0.000108823	-1.35527	8.20052	ATGGAAGATCCAAGGTTTAAAAAAATACTTTTTTGGGTAGGG	42
0	n50936	7	5	5	2	7	0	0	Yes	7.30356e-07	0.000108823	-1.35527	8.20052	CGCCAAATCATTCACTTCTTTCTGGGAAGTCGCACA	36
0	n51153	7	5	5	2	7	0	0	Yes	7.30356e-07	0.000108823	-1.35527	8.20052	GCATTCTCGCTCCATATGCAGTTCATTTAAAG	32
0	n51791	7	5	5	2	7	0	0	Yes	7.30356e-07	0.000108823	-1.35527	8.20052	ATGGTTTTTTTGGAATGCTGGCTCTTTAACAAGCC	35
0	n53721	7	5	5	2	7	0	0	Yes	7.30356e-07	0.000108823	-1.35527	8.20052	ATCCGCATACAGGGTAGAAAACAACTTCAAA	31
0	n6757	5	5	5	0	7	0	0	Yes	0.000236272	0.0176022	-1.88963	-4.56604	TTAGTTCGTAGAGGCTACTTGGAGCTTGCTCAAGCAAATCCAGACCGTTTCGTGGTTTTGGATGCTGAGCAGCCAGTAGATGCACTTTCTCAGATAATTATAATGACTTTGGAAGAAAGATATGGCCCTCTTAGCTAGGAACGCCCTGGAATACTTAGCCGCCTCCCATAAAGCGCATC	179	XP22_00883_Thymidylate_kinase	XP15_00890_Thymidylate_kinase	XP23_00886_Thymidylate_kinase	XP21_00896_Thymidylate_kinase	XP18_00893_Thymidylate_kinase	XP23_00885_hypothetical_protein	XP22_00882_hypothetical_protein	XP21_00895_hypothetical_protein	XP15_00889_hypothetical_protein	XP18_00892_hypothetical_protein
0	n15146	5	5	5	0	7	0	0	Yes	0.000236272	0.0176022	-1.88963	-4.56604	GCCGAGGGGTGTTTTCATTTCCTTCGAAGGTGCAGAAGGATGTGGAAAAACTACACAAATCCTCAGACTTGCGCAGGCATTCCGAGATTATGA	93	XP22_00883_Thymidylate_kinase	XP15_00890_Thymidylate_kinase	XP23_00886_Thymidylate_kinase	XP21_00896_Thymidylate_kinase	XP18_00893_Thymidylate_kinase
0	n15911	5	5	5	0	7	0	0	Yes	0.000236272	0.0176022	-1.88963	-4.56604	AGGCCCCTCTTGGCACTGAGGGAACCAGGTGGGACAGCTCTTGGTGAATCTGTTCGCCATCTTCTTAAGGCAACCACCGTGGGAACTTCTAAACTGTTTCCGGAGGCGGAGTTATTACTCTTCACCGCCAGCAGAGCGCAACTAGTTCGGGAGAAGATTCTCCCTGCTCTCCTTGCGGGCTCCATTGTTGTTTGCGATCGCTTTCTTGATTCTACCACAGTTTACCAAGGCAAAGCACGTAGCCTGCCGCACAACTTCGTCGAATACGTTAACCAGCAAGTGGTAAGTGGTTGTATTCCAGATGTGACCTTTCTCTTAGACATAGATTCTGAGGTTGCGTTGCAACGTGTTTCTCGTCGCGACACCTCCCTTAACCC	377	XP22_00883_Thymidylate_kinase	XP15_00890_Thymidylate_kinase	XP23_00886_Thymidylate_kinase	XP21_00896_Thymidylate_kinase	XP18_00893_Thymidylate_kinase
0	n54103	5	5	5	0	7	0	0	Yes	0.000236272	0.0176022	-1.88963	-4.56604	GCATGGTATTTCAAGGATTCTTTCCCTATCCCGCT	35	XP22_00883_Thymidylate_kinase	XP15_00890_Thymidylate_kinase	XP23_00886_Thymidylate_kinase	XP21_00896_Thymidylate_kinase	XP18_00893_Thymidylate_kinase
0	n6267	5	5	5	0	7	0	0	Yes	0.000236272	0.0176022	-1.88963	-4.56604	CTTGCTCGCAGGCGGAGCCTGGCGACCAATTTTGGAAGACTAATGGATCCCTTAGCAGACAAGGTCCTCAATGCATCAGCGTTTATTCTCCTACTCATTTATGCAGATCTCCCTGCATGGGTAGTAATGATTATCATCGCAAGGGAATTCTTGATCACAGGATTGCGTCTCCTCGCTGGAAGCAAGGGCGTCATTCTTCCAGCAGAACGACTGGGGAAACA	221	XP22_00881_CDP-diacylglycerol--glycerol-3-phosphate_3-phosphatidyltransferase	XP15_00888_CDP-diacylglycerol--glycerol-3-phosphate_3-phosphatidyltransferase	XP23_00884_CDP-diacylglycerol--glycerol-3-phosphate_3-phosphatidyltransferase	XP21_00894_CDP-diacylglycerol--glycerol-3-phosphate_3-phosphatidyltransferase	XP18_00891_CDP-diacylglycerol--glycerol-3-phosphate_3-phosphatidyltransferase
0	n16679	5	5	5	0	7	0	0	Yes	0.000236272	0.0176022	-1.88963	-4.56604	AAAACAGTCTGGCAAATGATGACCATTTTTTTCTTCCTGATGCTTGCAACATTTTTGGAGTGGCAATTGCGGCCAGCATGGTGGGCATCTACTTGGATCTATGGTGGATGGATACTTGTTACAGTTACTCTAACACTCACTCTGTACTCTGGTCTAGGTTATCTCTGGAGAAACCGAGCGTTATTCATTGCAAATTAGGGAAGGTAT	207	XP22_00881_CDP-diacylglycerol--glycerol-3-phosphate_3-phosphatidyltransferase	XP15_00888_CDP-diacylglycerol--glycerol-3-phosphate_3-phosphatidyltransferase	XP23_00884_CDP-diacylglycerol--glycerol-3-phosphate_3-phosphatidyltransferase	XP21_00894_CDP-diacylglycerol--glycerol-3-phosphate_3-phosphatidyltransferase	XP18_00891_CDP-diacylglycerol--glycerol-3-phosphate_3-phosphatidyltransferase
0	n22770	5	5	5	0	7	0	0	Yes	0.000236272	0.0176022	-1.88963	-4.56604	ATATTCCATCTGAATGGGCTTTCTGTAGCCAC	32	XP22_00881_CDP-diacylglycerol--glycerol-3-phosphate_3-phosphatidyltransferase	XP15_00888_CDP-diacylglycerol--glycerol-3-phosphate_3-phosphatidyltransferase	XP23_00884_CDP-diacylglycerol--glycerol-3-phosphate_3-phosphatidyltransferase	XP21_00894_CDP-diacylglycerol--glycerol-3-phosphate_3-phosphatidyltransferase	XP18_00891_CDP-diacylglycerol--glycerol-3-phosphate_3-phosphatidyltransferase
0	n24049	5	5	5	0	7	0	0	Yes	0.000236272	0.0176022	-1.88963	-4.56604	ACTTTCTACCAAGCACGGCACGGCACAACCTGGGAGTTTTCTCTTATTTAGTTGGAAGAACCCCGCCATGACCCTTCCCAATCGCCTCACCTTGGCCCGCTTTTC	105	XP22_00881_CDP-diacylglycerol--glycerol-3-phosphate_3-phosphatidyltransferase	XP15_00888_CDP-diacylglycerol--glycerol-3-phosphate_3-phosphatidyltransferase	XP23_00884_CDP-diacylglycerol--glycerol-3-phosphate_3-phosphatidyltransferase	XP21_00894_CDP-diacylglycerol--glycerol-3-phosphate_3-phosphatidyltransferase	XP18_00891_CDP-diacylglycerol--glycerol-3-phosphate_3-phosphatidyltransferase
0	n44801	5	5	5	0	7	0	0	Yes	0.000236272	0.0176022	-1.88963	-4.56604	AGTCCGTCGAGGTAATCCGTCAAGGTCGCCAGGGTAAAAAAGACCA	46	XP22_00881_CDP-diacylglycerol--glycerol-3-phosphate_3-phosphatidyltransferase	XP15_00888_CDP-diacylglycerol--glycerol-3-phosphate_3-phosphatidyltransferase	XP23_00884_CDP-diacylglycerol--glycerol-3-phosphate_3-phosphatidyltransferase	XP21_00894_CDP-diacylglycerol--glycerol-3-phosphate_3-phosphatidyltransferase	XP18_00891_CDP-diacylglycerol--glycerol-3-phosphate_3-phosphatidyltransferase
0	n12202	5	5	5	0	7	0	0	Yes	0.000236272	0.0176022	-1.88963	-4.56604	TTGGGCGTAAAGGGTGCGTAGGCGGTGTGGTTAGTCAAATGTGAAATCTCGGAGCTCAACTTCGAAACTGCACTTGATACTGCCATGCTAGAGGGTTGTAGAGGAGACCGGAATTCACGGTGTAGCAGTGAAATGCGT	138	TERR_03687_16S_ribosomal_RNA	XIPG_00013_16S_ribosomal_RNA	XP23_00877_16S_ribosomal_RNA	XP22_00873_16S_ribosomal_RNA	XP21_00887_16S_ribosomal_RNA	XP18_00884_16S_ribosomal_RNA	XP15_00881_16S_ribosomal_RNA
0	n38895	5	5	5	0	7	0	0	Yes	0.000236272	0.0176022	-1.88963	-4.56604	GAATTTTTCACAATGGGGGAAACCCTGATGAAGCAACGCCGCGTGGAGGA	50	TERR_03687_16S_ribosomal_RNA	XIPG_00013_16S_ribosomal_RNA	XP23_00877_16S_ribosomal_RNA	XP22_00873_16S_ribosomal_RNA	XP21_00887_16S_ribosomal_RNA	XP18_00884_16S_ribosomal_RNA	XP15_00881_16S_ribosomal_RNA
0	n40511	5	5	5	0	7	0	0	Yes	0.000236272	0.0176022	-1.88963	-4.56604	TGAACCTGCGACTTCGTGGTCCCAAACCACGCGCTCTACCAAA	43	UDAE_03343_tRNA-Pro(tgg)	TERR_03732_tRNA-Pro(tgg)	XP23_00875_tRNA-Pro(tgg)	XP22_00870_tRNA-Pro(tgg)	XP21_00884_tRNA-Pro(tgg)	XP18_00881_tRNA-Pro(tgg)	XP15_00879_tRNA-Pro(tgg)	XIPG_00015_tRNA-Pro(tgg)	XIP2_00015_tRNA-Pro(tgg)
0	n12968	5	5	5	0	7	0	0	Yes	0.000236272	0.0176022	-1.88963	-4.56604	ACGACGCATGAAGACTCAAACCGATGCAGCAATCAAAGGCGATAAACTGAAACCAAACGAAGGAATGCGTTTACT	75	XIPG_00017_Biosynthetic_arginine_decarboxylase	XIP2_00017_Biosynthetic_arginine_decarboxylase	XP23_00872_Biosynthetic_arginine_decarboxylase	XP22_00868_Biosynthetic_arginine_decarboxylase	XP21_00882_Biosynthetic_arginine_decarboxylase	XP18_00879_Biosynthetic_arginine_decarboxylase	XP15_00877_Biosynthetic_arginine_decarboxylase
0	n18486	5	5	5	0	7	0	0	Yes	0.000236272	0.0176022	-1.88963	-4.56604	TCGGACTAGAGGCAGGTAGTAAATCTGAGCTCATGGCTGCCTTGGCTGTTCATACGGATCCAGAAAGCCTTGTTATCTGCAACGGTTATAAGGACAGGGAGTTCATCCGTACTGCTCTCTTGGGAAGAAAGTTGGGCAAACGGGTGATCATTGTTGTCGAAAAACTGGAGGAACTCTATCAAGTGCTTCAACTT	194	XIPG_00017_Biosynthetic_arginine_decarboxylase	XIP2_00017_Biosynthetic_arginine_decarboxylase	XP23_00872_Biosynthetic_arginine_decarboxylase	XP22_00868_Biosynthetic_arginine_decarboxylase	XP21_00882_Biosynthetic_arginine_decarboxylase	XP18_00879_Biosynthetic_arginine_decarboxylase	XP15_00877_Biosynthetic_arginine_decarboxylase
0	n19594	5	5	5	0	7	0	0	Yes	0.000236272	0.0176022	-1.88963	-4.56604	CCCATAATATCTTGGTACGCTCCTACGAGGAAGAAGCCGAGAAAGTAAGGTTCGCCGGGGCGAAAGCGATGCATAGAGAGGGTTTCCTTTACGTCTTGAAGATCAATAAATTTGTCCACCCTTCCGTCCGAGTCGCAGGTGATGTCTACAAGCGTACCATTCCTCTCAGGGAGCTCATTTAAGCGGTGAATTGGAAGTACAGGAAACAGTTGCCCGAGGGCCCAGTGGTCAAGTAAAGACTGGAAAACGGAGAAATTACAAATAAACTGATCTCCGAGAATATTCTCTATCTCCTTAACCTCCTCCGGGACGTAGCGTATGCCGTGGAACGCCTCCACGATAGCGGAGGCTATCTCCCAATAGACGGTCTCAATTTTTGCCTTTGGGCGCAACTCTAAC…	401	XIPG_00017_Biosynthetic_arginine_decarboxylase	XIP2_00017_Biosynthetic_arginine_decarboxylase	XP23_00872_Biosynthetic_arginine_decarboxylase	XP22_00868_Biosynthetic_arginine_decarboxylase	XP21_00882_Biosynthetic_arginine_decarboxylase	XP18_00879_Biosynthetic_arginine_decarboxylase	XP15_00877_Biosynthetic_arginine_decarboxylase
0	n27513	5	5	5	0	7	0	0	Yes	0.000236272	0.0176022	-1.88963	-4.56604	GGAGGAACTCTATCAAGTGCTTCAACTTTCCGAGGAAATGAGTGTCGAACCATATATTGGCATGCGCGTAAGACTCCACTCTAAAGGGGCAGGCAAATGGGCTACTAGTGGTGGCACAAATGCAAAG	127	XIPG_00017_Biosynthetic_arginine_decarboxylase	XIP2_00017_Biosynthetic_arginine_decarboxylase	XP23_00872_Biosynthetic_arginine_decarboxylase	XP22_00868_Biosynthetic_arginine_decarboxylase	XP21_00882_Biosynthetic_arginine_decarboxylase	XP18_00879_Biosynthetic_arginine_decarboxylase	XP15_00877_Biosynthetic_arginine_decarboxylase
0	n32090	5	5	5	0	7	0	0	Yes	0.000236272	0.0176022	-1.88963	-4.56604	TTACACAACCTTTTTGGGAGGGTGAATGAAATTCACGTCTTTATGGATGAGGAT	54	XIPG_00017_Biosynthetic_arginine_decarboxylase	XIP2_00017_Biosynthetic_arginine_decarboxylase	XP23_00872_Biosynthetic_arginine_decarboxylase	XP22_00868_Biosynthetic_arginine_decarboxylase	XP21_00882_Biosynthetic_arginine_decarboxylase	XP18_00879_Biosynthetic_arginine_decarboxylase	XP15_00877_Biosynthetic_arginine_decarboxylase
0	n36522	5	5	5	0	7	0	0	Yes	0.000236272	0.0176022	-1.88963	-4.56604	CGTATTGCTCGTTTAATAGTGCCAATATCTGGCACCTGGGATCCCACGTGGAAGTGGAGCAATTTGAAAGTGTCGGATCGCCCTACACTATTTAAAGCGTCACAAGCCGCCACCAAATCAGCAGTAGAAAGACCAAACTTTGCA	144	XIPG_00017_Biosynthetic_arginine_decarboxylase	XIP2_00017_Biosynthetic_arginine_decarboxylase	XP23_00872_Biosynthetic_arginine_decarboxylase	XP22_00868_Biosynthetic_arginine_decarboxylase	XP21_00882_Biosynthetic_arginine_decarboxylase	XP18_00879_Biosynthetic_arginine_decarboxylase	XP15_00877_Biosynthetic_arginine_decarboxylase
0	n37279	5	5	5	0	7	0	0	Yes	0.000236272	0.0176022	-1.88963	-4.56604	TGCATCGGTTTGAGTCTTCATGCGTCGTATTAGTTCATTGACATCCCATTGAGTGAGGAACAGTACCTGACCTACAGTACTGCCGGGCAAGATTTCCTCAATGTAATAGCCTCTTTCTTCATCCTCATCCATAAAGACGTGAATT	145	XIPG_00017_Biosynthetic_arginine_decarboxylase	XIP2_00017_Biosynthetic_arginine_decarboxylase	XP23_00872_Biosynthetic_arginine_decarboxylase	XP22_00868_Biosynthetic_arginine_decarboxylase	XP21_00882_Biosynthetic_arginine_decarboxylase	XP18_00879_Biosynthetic_arginine_decarboxylase	XP15_00877_Biosynthetic_arginine_decarboxylase
0	n52346	5	5	5	0	7	0	0	Yes	0.000236272	0.0176022	-1.88963	-4.56604	ACCGAGTGATGTGCTACAGTAGCTCGTCCACTTTCGCTTACAATG	45	XIPG_00017_Biosynthetic_arginine_decarboxylase	XIP2_00017_Biosynthetic_arginine_decarboxylase	XP23_00872_Biosynthetic_arginine_decarboxylase	XP22_00868_Biosynthetic_arginine_decarboxylase	XP21_00882_Biosynthetic_arginine_decarboxylase	XP18_00879_Biosynthetic_arginine_decarboxylase	XP15_00877_Biosynthetic_arginine_decarboxylase
0	n3206	5	5	5	0	7	0	0	Yes	0.000236272	0.0176022	-1.88963	-4.56604	GGTCTCATCTCAAACTGGTGGGCAAAATTGCTTTGTCTAATTCTTGCAAGTGCGATCTGGTACCTTGTACGGAAGAATGTAGTGAAACCCCAATTTCCTTCTGGATGGGTGCATCGTTCAGTAGTGCATCTACTGTGAGTAAAAGACTTTTTGGGACTGATGGCATTCGAGGGACTGCCAACATTGAGCCAATTACGGCAGAAACCGCTCTCAGACTCGGTCGTGCTACAGCTTATGTCTTTGGAGC	247	XP22_00861_Phosphoglucosamine_mutase	XP15_00870_Phosphoglucosamine_mutase	XP23_00865_Phosphoglucosamine_mutase	XP21_00876_Phosphoglucosamine_mutase	XP18_00872_Phosphoglucosamine_mutase
0	n6252	5	5	5	0	7	0	0	Yes	0.000236272	0.0176022	-1.88963	-4.56604	ATCACTTCCCTTGGTGTAGATGTCCTGCTCAC	32	XP22_00861_Phosphoglucosamine_mutase	XP15_00870_Phosphoglucosamine_mutase	XP23_00865_Phosphoglucosamine_mutase	XP21_00876_Phosphoglucosamine_mutase	XP18_00872_Phosphoglucosamine_mutase
0	n10041	5	5	5	0	7	0	0	Yes	0.000236272	0.0176022	-1.88963	-4.56604	AGCTCACTGAGCGGCTTTCCAGATTCAATCATAATGCGTAGAACCTGGAGGGCACTTATAATTCCGTCACCAGTAGTAGTATAATCTCTAAAAATCAAATGTCCGCTCTGTTCTCCCCCGATGTTGAGCCCACCACGTAGCATCTCTTCAATCAGATAGCGATCTCCTATATCAGTTCGGATAACGTGCCCCCCCCATCGAGTAATGGCCTCATCAAGACCAAT	224	XP22_00861_Phosphoglucosamine_mutase	XP15_00870_Phosphoglucosamine_mutase	XP23_00865_Phosphoglucosamine_mutase	XP21_00876_Phosphoglucosamine_mutase	XP18_00872_Phosphoglucosamine_mutase
0	n11926	5	5	5	0	7	0	0	Yes	0.000236272	0.0176022	-1.88963	-4.56604	AAGCGTTGCTTGGTAAAATATCCCCAAGTGCAGAGAAATCTTGTTGTGCGAAAGAAGCCCCCTATCGAATCTCTTTCCCGCGTGCAAGGCCT	92	XP22_00861_Phosphoglucosamine_mutase	XP15_00870_Phosphoglucosamine_mutase	XP23_00865_Phosphoglucosamine_mutase	XP21_00876_Phosphoglucosamine_mutase	XP18_00872_Phosphoglucosamine_mutase
0	n17749	5	5	5	0	7	0	0	Yes	0.000236272	0.0176022	-1.88963	-4.56604	GGAGGAAGTGGAAATCCTAATCCCTCGAGAGAGA	34	XP22_00861_Phosphoglucosamine_mutase	XP15_00870_Phosphoglucosamine_mutase	XP23_00865_Phosphoglucosamine_mutase	XP21_00876_Phosphoglucosamine_mutase	XP18_00872_Phosphoglucosamine_mutase
0	n21030	5	5	5	0	7	0	0	Yes	0.000236272	0.0176022	-1.88963	-4.56604	ATGGACGCTTCCACGGCATTAGGAAGCTTGTAACCATCGTAGCAAAAGAATTTAATGCCGTTATCCTCATAGGAATTGTGTGAGGCACTCAAGATCACGCCAGCGTCAGCATGCAGAGAGCGCGTAATGTAGGCGATCCCAGGAGTAGGTAGTGGACC	158	XP22_00861_Phosphoglucosamine_mutase	XP15_00870_Phosphoglucosamine_mutase	XP23_00865_Phosphoglucosamine_mutase	XP21_00876_Phosphoglucosamine_mutase	XP18_00872_Phosphoglucosamine_mutase
0	n24169	5	5	5	0	7	0	0	Yes	0.000236272	0.0176022	-1.88963	-4.56604	GGAGGTCTACGCATCGCTATTGATTGCGCCAACGGGGCTGCTTATAGGTCTTCTCCTAACATTCTCCGAGAGCTAGGTGCGGAC	84	XP22_00861_Phosphoglucosamine_mutase	XP15_00870_Phosphoglucosamine_mutase	XP23_00865_Phosphoglucosamine_mutase	XP21_00876_Phosphoglucosamine_mutase	XP18_00872_Phosphoglucosamine_mutase
0	n26080	5	5	5	0	7	0	0	Yes	0.000236272	0.0176022	-1.88963	-4.56604	GAAAGACTCGTCTTTCTTGGAACTAGTTCCGTCACCTATCCCACCGCTGCCAAAATTGGCCGTGCAACTTGCATTGAAGA	80	XP22_00861_Phosphoglucosamine_mutase	XP15_00870_Phosphoglucosamine_mutase	XP23_00865_Phosphoglucosamine_mutase	XP21_00876_Phosphoglucosamine_mutase	XP18_00872_Phosphoglucosamine_mutase
0	n28162	5	5	5	0	7	0	0	Yes	0.000236272	0.0176022	-1.88963	-4.56604	GCCAGAAAGACGCGTATCCCTGCCCAGTACTATAGTGCGT	40	XP22_00861_Phosphoglucosamine_mutase	XP15_00870_Phosphoglucosamine_mutase	XP23_00865_Phosphoglucosamine_mutase	XP21_00876_Phosphoglucosamine_mutase	XP18_00872_Phosphoglucosamine_mutase
0	n31384	5	5	5	0	7	0	0	Yes	0.000236272	0.0176022	-1.88963	-4.56604	TGCAGCGCGCCAGGAGAATCCTCAAAGGGCAAGGCAGAGTCCTCCT	46	XP22_00861_Phosphoglucosamine_mutase	XP15_00870_Phosphoglucosamine_mutase	XP23_00865_Phosphoglucosamine_mutase	XP21_00876_Phosphoglucosamine_mutase	XP18_00872_Phosphoglucosamine_mutase
0	n42114	5	5	5	0	7	0	0	Yes	0.000236272	0.0176022	-1.88963	-4.56604	CAGATTACAGAAATGGCAAAGTGTATTACCGATGCCCTTCGCGCTGCTATCGGGA	55	XP22_00861_Phosphoglucosamine_mutase	XP15_00870_Phosphoglucosamine_mutase	XP23_00865_Phosphoglucosamine_mutase	XP21_00876_Phosphoglucosamine_mutase	XP18_00872_Phosphoglucosamine_mutase
0	n48225	5	5	5	0	7	0	0	Yes	0.000236272	0.0176022	-1.88963	-4.56604	CACTCGTCTTGTCCCTCGATAAGCAGCCGTATTTTCGATTCCGTTCCAGAGTAGCG	56	XP22_00861_Phosphoglucosamine_mutase	XP15_00870_Phosphoglucosamine_mutase	XP23_00865_Phosphoglucosamine_mutase	XP21_00876_Phosphoglucosamine_mutase	XP18_00872_Phosphoglucosamine_mutase
0	n52949	5	5	5	0	7	0	0	Yes	0.000236272	0.0176022	-1.88963	-4.56604	GCCTTAACCCGCTACGTAGAACACGCCAAGCAGAGTTTTCCACGTGGCTACACTCT	56	XP22_00861_Phosphoglucosamine_mutase	XP15_00870_Phosphoglucosamine_mutase	XP23_00865_Phosphoglucosamine_mutase	XP21_00876_Phosphoglucosamine_mutase	XP18_00872_Phosphoglucosamine_mutase
0	n9935	5	5	5	0	7	0	0	Yes	0.000236272	0.0176022	-1.88963	-4.56604	TGACAGATAGAAATATGCCCAGTTTCCTCAGAGACGACA	39	XIPG_00024_Cyclic_di-AMP_synthase_CdaA	XIP2_00025_Cyclic_di-AMP_synthase_CdaA	XP23_00864_Cyclic_di-AMP_synthase_CdaA	XP21_00875_Cyclic_di-AMP_synthase_CdaA	XP18_00871_Cyclic_di-AMP_synthase_CdaA	XP15_00869_Cyclic_di-AMP_synthase_CdaA	XP22_00860_Cyclic_di-AMP_synthase_CdaA
0	n26405	5	5	5	0	7	0	0	Yes	0.000236272	0.0176022	-1.88963	-4.56604	CCCAGTTTCCTCAGAGACGACAATTGCCACACTATCCGTAGATTCCGTCAGTCCTAAGGCCGCACGATGTCGCAACCCGAGGTTGCGATCAAGATCCTCACGCTGGGTCAGGGGAAGAATACACGCGGCAGCAATAATATGATCTTCATGCAAGATCACGGCTCCATCATGAAGAACTGTTTTAGGATGAAACATAGTGAGGATAAGCTCCTTAGAGTAATCACAGTTGATAGCAACACCAGTTTCAATGATAGGGCGCAGGCTAATCTTTCTCTCAATAAC	282	XIPG_00024_Cyclic_di-AMP_synthase_CdaA	XIP2_00025_Cyclic_di-AMP_synthase_CdaA	XP23_00864_Cyclic_di-AMP_synthase_CdaA	XP21_00875_Cyclic_di-AMP_synthase_CdaA	XP18_00871_Cyclic_di-AMP_synthase_CdaA	XP15_00869_Cyclic_di-AMP_synthase_CdaA	XP22_00860_Cyclic_di-AMP_synthase_CdaA
0	n1062	5	5	5	0	7	0	0	Yes	0.000236272	0.0176022	-1.88963	-4.56604	CACGTACCAATCTTTTGAAATTTGCAAGGAAAACGCTTCGGAAAAATTGGTCCTCCAGAAACATGCAAGGGGCCATGATAGGGGA	85	XIPG_00026_Histidinol_dehydrogenase	XIP2_00027_Histidinol_dehydrogenase	XP23_00862_Histidinol_dehydrogenase	XP22_00858_Histidinol_dehydrogenase	XP21_00873_Histidinol_dehydrogenase	XP18_00869_Histidinol_dehydrogenase	XP15_00867_Histidinol_dehydrogenase
0	n14144	5	5	5	0	7	0	0	Yes	0.000236272	0.0176022	-1.88963	-4.56604	TGCATCAGTACGAAAAGTTTTTGGTCCTGGAAATCCGTACGTGGTGGAGGCAAAACGGCAGGTCTTTGGCTGGACAGCTGTGGACTTATTGCCCGGACCAAGTGAGATACTGGTGATTGCGGATGCTGTAGCCCAGCCGGACTGGATCGCCGCAGATCTCTTGGCACAGTCCGAACATGGTTTGGGGAGTGTAGCCGTATTACTTACGGATGCTCCCCAATTGCTGGACAGGGTTCATAAGAGCATAAGGGCACAGGCGAAGCTCTGCTCCCGTAAGGCTCAACTGAGAGACTCCCTAAAAAATGCATGCCTCATCCTTTGCAAGGAGATGAG	333	XIPG_00026_Histidinol_dehydrogenase	XIP2_00027_Histidinol_dehydrogenase	XP23_00862_Histidinol_dehydrogenase	XP22_00858_Histidinol_dehydrogenase	XP21_00873_Histidinol_dehydrogenase	XP18_00869_Histidinol_dehydrogenase	XP15_00867_Histidinol_dehydrogenase
0	n18503	5	5	5	0	7	0	0	Yes	0.000236272	0.0176022	-1.88963	-4.56604	CCTTGCAAATTTCAAAAGATTGGTACGTGCCGCTAGAATGGCGCGGCGTGCGGGAGGAGTGAGAGTGGCAACCGCAGAGGCAATTTCTTGTTTGTCTACGCGTAATTGC	109	XIPG_00026_Histidinol_dehydrogenase	XIP2_00027_Histidinol_dehydrogenase	XP23_00862_Histidinol_dehydrogenase	XP22_00858_Histidinol_dehydrogenase	XP21_00873_Histidinol_dehydrogenase	XP18_00869_Histidinol_dehydrogenase	XP15_00867_Histidinol_dehydrogenase
0	n32959	5	5	5	0	7	0	0	Yes	0.000236272	0.0176022	-1.88963	-4.56604	AACTTTTCGTACTGATGCAATAGTTTTTGTTCCATAGGCTAGAGCAGCAATCGCCTGGGCTCCCCCTATACGGTAAATCTCA	82	XIPG_00026_Histidinol_dehydrogenase	XIP2_00027_Histidinol_dehydrogenase	XP23_00862_Histidinol_dehydrogenase	XP22_00858_Histidinol_dehydrogenase	XP21_00873_Histidinol_dehydrogenase	XP18_00869_Histidinol_dehydrogenase	XP15_00867_Histidinol_dehydrogenase
0	n4954	5	5	5	0	7	0	0	Yes	0.000236272	0.0176022	-1.88963	-4.56604	TATGACAAAAAACCTAGTCACATTTACCCCGTCCGGTTGAATAGGAAATTGCAGGATATCCAAGTGATAGAGAGATGCTGCGCCGGGCGCGGCAAGTGCTGCTGCATCACGCGAAATACTCGCTTTAGCTGCCGCAAACGCCGTACTCTCAACGGAGACGATACGAACACCTGGAAAGTTGGCAGCTAGCCACTCCCTATGGTGCCGAATGGGAACAGAGTGCGAATATATACGGCGTA	239	XIPG_00033_Bifunctional_chorismate_mutase/prephenate_dehydratase	XIP2_00035_Bifunctional_chorismate_mutase/prephenate_dehydratase	XP23_00854_Bifunctional_chorismate_mutase/prephenate_dehydratase	XP22_00852_Bifunctional_chorismate_mutase/prephenate_dehydratase	XP18_00862_Bifunctional_chorismate_mutase/prephenate_dehydratase	XP15_00860_Bifunctional_chorismate_mutase/prephenate_dehydratase	XP21_00866_Bifunctional_chorismate_mutase/prephenate_dehydratase
0	n5127	5	5	5	0	7	0	0	Yes	0.000236272	0.0176022	-1.88963	-4.56604	TCTCTGGTTTTCCAACTAGTGGATGGGAAACAAGCATACACAAGTTAACAGCACGACGTGAAAACGGCTCAAGAAAGGAGTATAAACTGCCACAAACGTTTTTTAGCTGAAACGTCGATGCAGTCTTCCATCGCCTTGATGCAACAAGAAATTCCCATTTTCCTGGAAGACCTATGACAAAAAACCTAGTCACATTTA	198	XIPG_00033_Bifunctional_chorismate_mutase/prephenate_dehydratase	XIP2_00035_Bifunctional_chorismate_mutase/prephenate_dehydratase	XP23_00854_Bifunctional_chorismate_mutase/prephenate_dehydratase	XP22_00852_Bifunctional_chorismate_mutase/prephenate_dehydratase	XP18_00862_Bifunctional_chorismate_mutase/prephenate_dehydratase	XP15_00860_Bifunctional_chorismate_mutase/prephenate_dehydratase	XP21_00866_Bifunctional_chorismate_mutase/prephenate_dehydratase
0	n40760	5	5	5	0	7	0	0	Yes	0.000236272	0.0176022	-1.88963	-4.56604	CCATCCACTAGTTGGAAAACCAGAGAGTTACACTTTCCTCATAGAAATAGACGGATC	57	XIPG_00033_Bifunctional_chorismate_mutase/prephenate_dehydratase	XIP2_00035_Bifunctional_chorismate_mutase/prephenate_dehydratase	XP23_00854_Bifunctional_chorismate_mutase/prephenate_dehydratase	XP22_00852_Bifunctional_chorismate_mutase/prephenate_dehydratase	XP18_00862_Bifunctional_chorismate_mutase/prephenate_dehydratase	XP15_00860_Bifunctional_chorismate_mutase/prephenate_dehydratase	XP21_00866_Bifunctional_chorismate_mutase/prephenate_dehydratase
0	n16048	5	5	5	0	7	0	0	Yes	0.000236272	0.0176022	-1.88963	-4.56604	TATAGAACGCTGCTCATTACACTTGTTGGTACCGCGCTAAGCGCTGGCGGAGTCGCCGCGTTAAATCAATGGTGGGAGCGAGAATGGGATGCCTGCATGGAACGTACTCGTAATCGACCGCTACCGGGAGGGCGGTTCCACCCTTCTGGGGTTCTTGCTGGAGGGATTTTATTTTCTCTTGCTGGCATCGTCATTCTACTCTTACTTGTAAATAGACTAAGTGCGGCTTTCGCAGTTTTTACCGTAGCCAGCTACCTTCTTCTTTATACTCCGCTAAAGAGAACTACTTCTTTAAACACTCTGGTGGGAGCC	312	XIPG_00040_Protoheme_IX_farnesyltransferase	XIP2_00043_Protoheme_IX_farnesyltransferase	XP23_00844_Protoheme_IX_farnesyltransferase	XP22_00843_Protoheme_IX_farnesyltransferase	XP21_00857_Protoheme_IX_farnesyltransferase	XP18_00852_Protoheme_IX_farnesyltransferase	XP15_00851_Protoheme_IX_farnesyltransferase
0	n26725	5	5	5	0	7	0	0	Yes	0.000236272	0.0176022	-1.88963	-4.56604	ACCACTACCGTGTCAAGGTAGCACTCTACCACTGAGCTAACCGCGCTTTTTACTAAAA	58	XIPG_00043_tRNA-Val(gac)	XIP2_00046_tRNA-Val(gac)	XP23_00841_tRNA-Val(gac)	XP22_00840_tRNA-Val(gac)	XP21_00854_tRNA-Val(gac)	XP18_00849_tRNA-Val(gac)	XP15_00848_tRNA-Val(gac)
0	n6363	5	5	5	0	7	0	0	Yes	0.000236272	0.0176022	-1.88963	-4.56604	TCCCACGTCCCTTTCTTTTCGTTGTTTGCATTGCGTCTTTCACCCTCTTGATGGAATCGGCTGACCCTGTATAGTTCATTCCATGTCCAAGGTTGAGTGCGCAGCACACTCTTTCGGATTATTGCTACCTTCTGTGAGGTAATGGGCACAGCTAAATTACCCCATTCTGTACGGATGTAGGAGAGGACAGCCGCGATCTCACTATCAGACAAGTGACTCCACCCGGACATGTATCCATTATAAATAGTACCCCGCACTTTAATAGGCCCCTGTAGTCCATGGAGGAGGATTAAGATGAGATCTTCCTTAGAATGGGAATCTTGCGCAAGAACCCACTCACTTTTGGCTAAGGGTGGATACAGGAAAGGTGTCCCCAATCCGCTAGCTTGATGGCAGATC…	457	XP18_00847_hypothetical_protein	XP21_00852_hypothetical_protein	XP23_00839_hypothetical_protein	XP22_00838_hypothetical_protein	XP15_00846_hypothetical_protein
0	n13718	5	5	5	0	7	0	0	Yes	0.000236272	0.0176022	-1.88963	-4.56604	AGTAGCATTGGCAAAGAGAAGTGCCGATGCTATCACCAGCACCACCCCACTAGCCAGCTGGAAGAATGGGTTCCTAAATAGATAGACCATACGGACGCGGAGGGCCAGAACTCCCC	116	XP18_00847_hypothetical_protein	XP21_00852_hypothetical_protein	XP23_00839_hypothetical_protein	XP22_00838_hypothetical_protein	XP15_00846_hypothetical_protein
0	n14193	5	5	5	0	7	0	0	Yes	0.000236272	0.0176022	-1.88963	-4.56604	GCAGGTAGCAATGCCAACACCACATCGGCGGGGAGTTGCAGCGATGGTAGAAAAGCTCCATACTGGGGCGCATGACAAAAGTTCAGAGCTCGCCTCCTTCTCCTGACATTCATGGATATTTTGGTTCCTACGGGGGTAGATTTATTCCTGAAACGCTAGTGGATCCATTACAGAAACTGGAGATAGAGTA	190	XP22_00834_Tryptophan_synthase_beta_chain	XP15_00842_Tryptophan_synthase_beta_chain	XP23_00835_Tryptophan_synthase_beta_chain	XP21_00848_Tryptophan_synthase_beta_chain	XP18_00843_Tryptophan_synthase_beta_chain	XP23_00834_Endonuclease_III	XP22_00833_Endonuclease_III	XP21_00847_Endonuclease_III	XP15_00841_Endonuclease_III	XP18_00842_Endonuclease_III
0	n15261	5	5	5	0	7	0	0	Yes	0.000236272	0.0176022	-1.88963	-4.56604	TTTTGCCCTTTAGCAACCTGCTCCACGTCTTTGTCCCCTCGCCCAGAAAGGTTAACTAGGATGATTCTGTCTCTGGGGAGTGTAGGGCCTATTTTGAGAACGTGAGCAATGGCGTGGGCCGATTCTAGGGCAGGCAAAATTCCCTCACAGCGACTAAGTACCCGGAAGGCCTCCAGTGCTTCAGCATCTGTTGCATAGCTGTA	203	XP22_00834_Tryptophan_synthase_beta_chain	XP15_00842_Tryptophan_synthase_beta_chain	XP23_00835_Tryptophan_synthase_beta_chain	XP21_00848_Tryptophan_synthase_beta_chain	XP18_00843_Tryptophan_synthase_beta_chain	XP22_00835_hypothetical_protein
0	n15824	5	5	5	0	7	0	0	Yes	0.000236272	0.0176022	-1.88963	-4.56604	GTTCCCTGGAGAATTCCGACCCTCCCGCCTTGGAAACGAGCTGCGTGACATCCAGGTCGTATTCCACTCCCACCTGCCTCAATTCCCACCAGCTGTACGGATGTGTCCTGCAGAAAAGCGTAAAACAAGCCCATGGCATTACTACCACCCCCTATACACGCAACAAGTAGATCAGGTAAGCGCCTCTCACACGCAAGGATCTGCTGGCGTACTTCCTCGCCAATAATACGGTGAAAGTCCCT	242	XP22_00834_Tryptophan_synthase_beta_chain	XP15_00842_Tryptophan_synthase_beta_chain	XP23_00835_Tryptophan_synthase_beta_chain	XP21_00848_Tryptophan_synthase_beta_chain	XP18_00843_Tryptophan_synthase_beta_chain	XIPG_00050_Tryptophan_synthase_beta_chain	XIP2_00052_Tryptophan_synthase_beta_chain
0	n4259	5	5	5	0	7	0	0	Yes	0.000236272	0.0176022	-1.88963	-4.56604	AGCGCATTCCATCCCAAATCGGGCAGCAGCAGCAGCCGTAGCCACACCATGCTGTCCTGCCCCAGTTTCGGCAATGACTCGGCGCTTACCCATACGCCTGGCCAGCAAAATTTGCCCTACTGCATTGTTAATCTTGTGCGCGCCTGTATGGAGCAAATCTTCACGCTTAAAATAGACGCGAGCTCCACCTAGTTCCTCTGTTAGCCTCTCTGCAAAGTATAA	222	XP22_00834_Tryptophan_synthase_beta_chain	XP15_00842_Tryptophan_synthase_beta_chain	XP23_00835_Tryptophan_synthase_beta_chain	XP21_00848_Tryptophan_synthase_beta_chain	XP18_00843_Tryptophan_synthase_beta_chain
0	n7229	5	5	5	0	7	0	0	Yes	0.000236272	0.0176022	-1.88963	-4.56604	TTTACATGGGTTCAGTGGACATGCATCGTCAGGCACTCAATGTAACTCGCATGCGTTTATTGGGGGCACAGGTAGTCCCTGTCTCAGTTGGTCAGGCCACCCTCAAGGAAGCAGTTAGTGAGGCAATGCG	130	XP22_00834_Tryptophan_synthase_beta_chain	XP15_00842_Tryptophan_synthase_beta_chain	XP23_00835_Tryptophan_synthase_beta_chain	XP21_00848_Tryptophan_synthase_beta_chain	XP18_00843_Tryptophan_synthase_beta_chain
0	n20906	5	5	5	0	7	0	0	Yes	0.000236272	0.0176022	-1.88963	-4.56604	GGTGTTGGGCGACCGCAAAAATTTTGGAGAATATCCCTCCACTCCCTCCAAAAAGTGGGATCCCCCTGGACTTTTTG	77	XP22_00834_Tryptophan_synthase_beta_chain	XP15_00842_Tryptophan_synthase_beta_chain	XP23_00835_Tryptophan_synthase_beta_chain	XP21_00848_Tryptophan_synthase_beta_chain	XP18_00843_Tryptophan_synthase_beta_chain
0	n26592	5	5	5	0	7	0	0	Yes	0.000236272	0.0176022	-1.88963	-4.56604	AAGACTTGGCTTCTTGCCGACCAAGATGGTCAGATCGAGCGGACACACTCTATCTCAGCAGGGCTAGATTA	71	XP22_00834_Tryptophan_synthase_beta_chain	XP15_00842_Tryptophan_synthase_beta_chain	XP23_00835_Tryptophan_synthase_beta_chain	XP21_00848_Tryptophan_synthase_beta_chain	XP18_00843_Tryptophan_synthase_beta_chain
0	n28254	5	5	5	0	7	0	0	Yes	0.000236272	0.0176022	-1.88963	-4.56604	CCAGCAGTTGGCCCCGAACACAGTCTACTTCATGAGATAGGACGAGTAGA	50	XP22_00834_Tryptophan_synthase_beta_chain	XP15_00842_Tryptophan_synthase_beta_chain	XP23_00835_Tryptophan_synthase_beta_chain	XP21_00848_Tryptophan_synthase_beta_chain	XP18_00843_Tryptophan_synthase_beta_chain
0	n30541	5	5	5	0	7	0	0	Yes	0.000236272	0.0176022	-1.88963	-4.56604	ACTATTAATGGATAAGGGTGAGCACCCAATACAGATCCCAAAACGTAGTGCGTTGTCCTGGGATTTGCAACCCAGTC	77	XP22_00834_Tryptophan_synthase_beta_chain	XP15_00842_Tryptophan_synthase_beta_chain	XP23_00835_Tryptophan_synthase_beta_chain	XP21_00848_Tryptophan_synthase_beta_chain	XP18_00843_Tryptophan_synthase_beta_chain
0	n21032	5	5	5	0	7	0	0	Yes	0.000236272	0.0176022	-1.88963	-4.56604	GCATGACAGAAAAGAAGACAGAAAGGATGTTAAGAAAGACGCAGACTTGGAGCGCGTAG	59	XIPG_00053_hypothetical_protein	XIP2_00055_hypothetical_protein	XP23_00832_hypothetical_protein	XP22_00831_hypothetical_protein	XP18_00839_hypothetical_protein	XP15_00839_hypothetical_protein	XP21_00844_hypothetical_protein	XP15_00838_hypothetical_protein
0	n53182	5	5	5	0	7	0	0	Yes	0.000236272	0.0176022	-1.88963	-4.56604	TAAGAAAGACGCAGACTTGGAGCGCGTAGACCTAAG	36	XIPG_00053_hypothetical_protein	XIP2_00055_hypothetical_protein	XP23_00832_hypothetical_protein	XP22_00831_hypothetical_protein	XP18_00839_hypothetical_protein	XP15_00839_hypothetical_protein	XP21_00844_hypothetical_protein	XP15_00838_hypothetical_protein
0	n8691	5	5	5	0	7	0	0	Yes	0.000236272	0.0176022	-1.88963	-4.56604	AGCAACCCTCTGATTTAGGAGGGAAGAAACTGGCCCCCTCTTCTCCTTCTCTAGAGCCAACTCCTCTTGAGTTTTGCACTTCTCTTCATAGCACTTGCTCCCCCTGACTACATCACTTCCGTTGGAACGATGTG	134	XIPG_00053_hypothetical_protein	XIP2_00055_hypothetical_protein	XP23_00832_hypothetical_protein	XP22_00831_hypothetical_protein	XP18_00839_hypothetical_protein	XP15_00839_hypothetical_protein	XP21_00844_hypothetical_protein
0	n31031	5	5	5	0	7	0	0	Yes	0.000236272	0.0176022	-1.88963	-4.56604	CTGGTTGATACTTTCATTACCTTATGAATAACATAAATAACACATCTCGTATTATTGTGCCCATAATGACACATCGTTCCAACGGAAGTGAT	92	XIPG_00053_hypothetical_protein	XIP2_00055_hypothetical_protein	XP23_00832_hypothetical_protein	XP22_00831_hypothetical_protein	XP18_00839_hypothetical_protein	XP15_00839_hypothetical_protein	XP21_00844_hypothetical_protein
0	n15430	5	5	5	0	7	0	0	Yes	0.000236272	0.0176022	-1.88963	-4.56604	GAGGAAGATCGTAAGATGCGGGAGGAGATCGAAACCCGAAATAATGCCGACAACCTCGCTTATCAGTGCGAGAAGCAACTGAGAGAACTTGATGCCAAAGTAGACAGCAAGACCCGAAAAACTGTCGAAGAAGCAATTGCTCAGGTCCGAGCGGCTCTCAGAGAGAGTGACGTGGACGCTGTCACTAAAGCTTACGATAGCCTGCAGCAGAAGTTCCAAGCAGTCAGTGCTGAGCTTTATAAGAAAGCTGCTGCATCTTCTCAGGCTTCAGAGACGTCCG	280	SPA4_01503_Chaperone_protein_DnaK	XP18_00838_Chaperone_protein_DnaK	XP23_00831_Chaperone_protein_DnaK	XP22_00830_Chaperone_protein_DnaK	XP21_00843_Chaperone_protein_DnaK	XP15_00837_Chaperone_protein_DnaK
0	n1216	5	5	5	0	7	0	0	Yes	0.000236272	0.0176022	-1.88963	-4.56604	ACAATCAAAGCGCCTTCTTTTCCAGCATTGTCGGCTAACTGACGCAGTGGGAACTCGATGGCCCGACGAACAATATCTGAGCCAATTCTCTCGTCTCCCTCGAACCGGAGACTATCCAAAATCCTCTGCACTCGGATGAGGGCCACCCCTCCACCAGGAACGATACCTTCCTCAACAGCCGCACGGGTAGCGTGCAGTGCATCCTCAACACGAGCCTTCTTTTCCTTCATCTCAGTCTCGGTAGCAGCACCTACATTGATGACGGCCACCCCTCCTGCAAGTTTAGCGAGACGTTCTTGAAGCTTCTCGCGATCATAGTCGCTGGTAGTCTCTTCGATTAGACGACGAATTTGAGCCACACGACCCTGAATATCCGAGCTCTTACCCTCTCCTTCCACA…	456	XIP2_00058_60_kDa_chaperonin	XIPG_00056_60_kDa_chaperonin	XP23_00829_60_kDa_chaperonin_5	XP22_00828_60_kDa_chaperonin	XP21_00841_60_kDa_chaperonin	XP18_00836_60_kDa_chaperonin	XP15_00835_60_kDa_chaperonin
0	n9711	5	5	5	0	7	0	0	Yes	0.000236272	0.0176022	-1.88963	-4.56604	TGTAACAAGGCCCTCCGTAGTGAGAAGAAGTCCACTGATAGAGGCAGCATTCTGCAGTGCAGTGCGAGTCACCTTGGCAGGATCTACCACACCAGCTCTTACGAGGTCCTCGTAGGAGTCAGCAGCTACATTATAGCCGTCATTGCCTTTGCGCTTCTTCACTTCTTC	168	XIP2_00058_60_kDa_chaperonin	XIPG_00056_60_kDa_chaperonin	XP23_00829_60_kDa_chaperonin_5	XP22_00828_60_kDa_chaperonin	XP21_00841_60_kDa_chaperonin	XP18_00836_60_kDa_chaperonin	XP15_00835_60_kDa_chaperonin
0	n10345	5	5	5	0	7	0	0	Yes	0.000236272	0.0176022	-1.88963	-4.56604	AGGTGCGAACCCTACCCAAATTCAGCGTGGTATTCAAAAAGCAGTCGACGCTCTTGTTAAGGAGATTGGCCAAATTTCTAAGAAGGTTAAGGATAGCACTGAAATTGCTCAAGTGGCGACCGTTTCTGCCAACTGGGACTCTACTATTGGACAAATCATCGCCGACGCTATGGAGAAAGTTGGCAAAGATGGCACTATTACGGTCGAAGAAAACAAGTCGATTGAAACTGTCTTGGAAGTAGTAGAAGGCATGCAGTTCGATAAGGGATATCTTTCTCCATACTTTGCAACTAACACT	298	XIP2_00058_60_kDa_chaperonin	XIPG_00056_60_kDa_chaperonin	XP23_00829_60_kDa_chaperonin_5	XP22_00828_60_kDa_chaperonin	XP21_00841_60_kDa_chaperonin	XP18_00836_60_kDa_chaperonin	XP15_00835_60_kDa_chaperonin
0	n18164	5	5	5	0	7	0	0	Yes	0.000236272	0.0176022	-1.88963	-4.56604	TGGAAGCCCAACTATCACTAAAGATGGTGTGACTGTCGCAAAGGAGATTGAGTTAGAGGACCCCTATGAAAATATGGGTGCTCAACTGGTGCGCGAAGTAGCTTCCAAAACTTCTGATTTGGCAGGTGATGGCACTACGACCGCAACGGTGCTTGCCGAGGCAATCTATCGTGAAGGGTTGAAGAATGTAACTGCAGGTGCGAACCCTACCCAAATTCAGCGT	223	XIP2_00058_60_kDa_chaperonin	XIPG_00056_60_kDa_chaperonin	XP23_00829_60_kDa_chaperonin_5	XP22_00828_60_kDa_chaperonin	XP21_00841_60_kDa_chaperonin	XP18_00836_60_kDa_chaperonin	XP15_00835_60_kDa_chaperonin
0	n18890	5	5	5	0	7	0	0	Yes	0.000236272	0.0176022	-1.88963	-4.56604	CTTGGCACGCCCTAAATCCTCGACCTGAACATTCTCTAGCCGTATACCTAAATCTTCTGTAAGGCAACGCCCACCGGTAAGAACAGCGATGTCTTCAAGGATCGCCTTACGACGATCTCCGAATCCAGGAGCCTTAACAGCAGCAACCTGCAGCGTGCCACGTAACTTATTCACTACTAGCGTGGCCAAGGCTTCTCCTTCTACATCCTCAGCAATAACCAGAAGCGGACGGCTAGCCTTCGCTATCTTTTCAAGCAGTGGAAGTAA	267	XIP2_00058_60_kDa_chaperonin	XIPG_00056_60_kDa_chaperonin	XP23_00829_60_kDa_chaperonin_5	XP22_00828_60_kDa_chaperonin	XP21_00841_60_kDa_chaperonin	XP18_00836_60_kDa_chaperonin	XP15_00835_60_kDa_chaperonin
0	n20739	5	5	5	0	7	0	0	Yes	0.000236272	0.0176022	-1.88963	-4.56604	TTCTCTAAGGCCACTTCCATGCTTTCAGTGTTAGTTGCAAAGTAT	45	XIP2_00058_60_kDa_chaperonin	XIPG_00056_60_kDa_chaperonin	XP23_00829_60_kDa_chaperonin_5	XP22_00828_60_kDa_chaperonin	XP21_00841_60_kDa_chaperonin	XP18_00836_60_kDa_chaperonin	XP15_00835_60_kDa_chaperonin
0	n22696	5	5	5	0	7	0	0	Yes	0.000236272	0.0176022	-1.88963	-4.56604	TACGGAGGGCCTTGTTACAGAGATTCCAGAAAAAGAAAAG	40	XIP2_00058_60_kDa_chaperonin	XIPG_00056_60_kDa_chaperonin	XP23_00829_60_kDa_chaperonin_5	XP22_00828_60_kDa_chaperonin	XP21_00841_60_kDa_chaperonin	XP18_00836_60_kDa_chaperonin	XP15_00835_60_kDa_chaperonin
0	n27936	5	5	5	0	7	0	0	Yes	0.000236272	0.0176022	-1.88963	-4.56604	TTTTTTATAAAATTCACTTATAGTAGATATTCTTATGGCAGCAAAACAATTACTGTTTGACGAAGAAGCTAGG	73	XIP2_00058_60_kDa_chaperonin	XIPG_00056_60_kDa_chaperonin	XP23_00829_60_kDa_chaperonin_5	XP22_00828_60_kDa_chaperonin	XP21_00841_60_kDa_chaperonin	XP18_00836_60_kDa_chaperonin	XP15_00835_60_kDa_chaperonin
0	n28832	5	5	5	0	7	0	0	Yes	0.000236272	0.0176022	-1.88963	-4.56604	AAAACTGTCCAAGGCAGTTAAGGCGACTCTCGGTCCTTCAGGTCGAAACATTATCTTGGACAAGAAATTTGGAAGCCCA	79	XIP2_00058_60_kDa_chaperonin	XIPG_00056_60_kDa_chaperonin	XP23_00829_60_kDa_chaperonin_5	XP22_00828_60_kDa_chaperonin	XP21_00841_60_kDa_chaperonin	XP18_00836_60_kDa_chaperonin	XP15_00835_60_kDa_chaperonin
0	n45531	5	5	5	0	7	0	0	Yes	0.000236272	0.0176022	-1.88963	-4.56604	TGACGAAGAAGCTAGGCAGGCTCTCCTGCGTGGTATATCAAAACTGTCCAAGGCAGTTAAG	61	XIP2_00058_60_kDa_chaperonin	XIPG_00056_60_kDa_chaperonin	XP23_00829_60_kDa_chaperonin_5	XP22_00828_60_kDa_chaperonin	XP21_00841_60_kDa_chaperonin	XP18_00836_60_kDa_chaperonin	XP15_00835_60_kDa_chaperonin
0	n13014	5	5	5	0	7	0	0	Yes	0.000236272	0.0176022	-1.88963	-4.56604	AGTGTTCCCAGAAACAGGTTTTCCTAAGCTTCCAATGCCTATTGCGCTGGTGAATCCTGTAATCGAGCCCTATGGGGAAATAGACTATGCCCTGGAGGGATGTCTTAGTTTTCCG	115	XIPG_00061_Peptide_deformylase	XP18_00831_Peptide_deformylase	XP23_00824_Peptide_deformylase	XP21_00836_Peptide_deformylase	XP22_00823_Peptide_deformylase	XP15_00830_Peptide_deformylase
0	n40377	5	5	5	0	7	0	0	Yes	0.000236272	0.0176022	-1.88963	-4.56604	ATGCCCTGGAGGGATGTCTTAGTTTTCCGACTATAGAAGGATCTTATCCTATTCAGGGGTTGGTACCTCGTCCCACTTGTGTTTTTCTGCGGGCAC	96	XIPG_00061_Peptide_deformylase	XP18_00831_Peptide_deformylase	XP23_00824_Peptide_deformylase	XP21_00836_Peptide_deformylase	XP22_00823_Peptide_deformylase	XP15_00830_Peptide_deformylase
0	n4171	5	5	5	0	7	0	0	Yes	0.000236272	0.0176022	-1.88963	-4.56604	AGACGTCCAACCAAGATGGCGAATACAGGCCTTAATTTCCTCGGTGATATGTGGAATCACCTGTACGGTTCGCCCGAGATACTCACCTCGCCTCTCCTTGGATAGAACTGCTTCGTAGATTTGTCCGCTAGTGACGTTATTGGAACGGGAGAGAACACACTGTGTGAACCGCTCATAATGGCCAAGATCCAAGTCGGTTTCAGAGCCGTCCGCTAATACATAAACTTCCCCATGTTGGAACGGATTCATGGTGCCAGGATCTACATTGAGGTAGGGATCCAGCTTCTGGAGTGCAATTTTCAAGCCTCTTCGCTCAAGAAGAGTCCCAAGGGAAGCAGCCGCAATCCCCTTTCCTAGGGAGCTTACAACACCTCCAGTTACGAAAATATATTGCACGTG…	425	XIPG_00066_CTP_synthase	XIP2_00068_CTP_synthase	XP23_00818_CTP_synthase	XP22_00819_CTP_synthase	XP21_00831_CTP_synthase	XP18_00826_CTP_synthase	XP15_00826_CTP_synthase
0	n9470	5	5	5	0	7	0	0	Yes	0.000236272	0.0176022	-1.88963	-4.56604	TTGAATGCTATATCTCAGCCGGATGTTGCTAGGATTAGCCCTATGCCGGGAGAGGATGGGAAGACCTCATGATGAAAAACTTCACACCACGGGCACAGCAAGCGCTAGCGCTTGCTCGTAAAGAGGCAGATCGCTTTAACCATAACTACATTGGTACCGAACACGTATTGCTAGGGCTAATTAAATTAGGGGAAGGTGTGGCTGTTAGCGTACTGCAAAGAATGGGCTTGGATCTAGAAATGGTGCGCGTGGAAGTAGAAAAGCAAGTAGGAACCGGTCCAGAAGCTAAAATAGTGGGAAATATTCCCTACACTCCTCGTGTAAAGAAAGTTCTTGCCCTAGCCGGAAAGGAAGCCAAAAACTTCCAGCATTCCTATATTGGTACTGAGCATGTGTTGT…	673	XP22_00815_Protein-arginine_kinase	XP15_00822_Protein-arginine_kinase	XP23_00814_Protein-arginine_kinase	XP21_00827_Protein-arginine_kinase	XP18_00822_Protein-arginine_kinase	XP23_00815_Negative_regulator_of_genetic_competence_ClpC/MecB	XP22_00816_Negative_regulator_of_genetic_competence_ClpC/MecB	XP21_00828_Negative_regulator_of_genetic_competence_ClpC/MecB	XP15_00823_Negative_regulator_of_genetic_competence_ClpC/MecB	XP18_00823_Negative_regulator_of_genetic_competence_ClpC/MecB
0	n4921	5	5	5	0	7	0	0	Yes	0.000236272	0.0176022	-1.88963	-4.56604	AACATTTTCATCGTGAGAAAGCAGGGCATAGTTACCCCTCCGGTTACCGCTGGAGCGTTGGCAGGAATTACCCGTTCTGTCATCTTCGATCTAGCGTTAGATCTTGGAATTTCCCTAAAAGAAGCTGATATTACTCGCCATGAGGTTTTTGTGGCAGATGAGTGTTTTTTAACTGGAACCGCAGCGGAGATTATTCCAGTAGCAATGTTGGATGGCCGGAGAATAGGAGTGGAAGTACCTGGTCCCATAACGCAGCGTTTGAGCAGTGAATTCCATCAGTTGACACGAAGGGTAGGTACTGTGATTTACTGACTGCATGCGATGTGATGTTTGCCAGAGCAAGGAAGCAACAGTTTTTTTGACTCAAATCGTCGAGGGCAAGATGCAGAAGGTTAATCT…	1056	XP22_00815_Protein-arginine_kinase	XP15_00822_Protein-arginine_kinase	XP23_00814_Protein-arginine_kinase	XP21_00827_Protein-arginine_kinase	XP18_00822_Protein-arginine_kinase	XIPG_00070_Protein-arginine_kinase	XIP2_00072_Protein-arginine_kinase	XP23_00813_Protein-arginine_kinase_activator_protein	XP22_00814_Protein-arginine_kinase_activator_protein	XP21_00826_Protein-arginine_kinase_activator_protein	XP18_00821_Protein-arginine_kinase_activator_protein		XP15_00821_Protein-arginine_kinase_activator_protein	XP23_00812_Branched-chain-amino-acid_aminotransferase	XP22_00813_Branched-chain-amino-acid_aminotransferase	XP21_00825_Branched-chain-amino-acid_aminotransferase	XP18_00820_Branched-chain-amino-acid_aminotransferase
0	n6848	5	5	5	0	7	0	0	Yes	0.000236272	0.0176022	-1.88963	-4.56604	CCAATCGAGCGGGCGTGGCAAAGTATACCGTAGGCACGCCCAATCTGGTCTAATAATGTGACAGAACGCTGCTCCAGAAGAACTTGGCGCGCATTCTGCTCATGCTCGAGGATGGTTTCAATTACCTTGTTGAGTCGATCGATAATCTCCTCCTCTGACTCACCTAGTGTGGTCTGGTTGGAAACCTGGAAAAGATTGCCAATAGCCTCAGATCCCTCTCCATGGAGCCCACGGACAGCTAA	242	XP22_00815_Protein-arginine_kinase	XP15_00822_Protein-arginine_kinase	XP23_00814_Protein-arginine_kinase	XP21_00827_Protein-arginine_kinase	XP18_00822_Protein-arginine_kinase	XIPG_00070_Protein-arginine_kinase	XIP2_00072_Protein-arginine_kinase
0	n44528	5	5	5	0	7	0	0	Yes	0.000236272	0.0176022	-1.88963	-4.56604	ATCGCTTTCTTCGCTGGAAAAACAAATTTTGGTAGAACGTCATCTCATCAGTAGAGAACATGCAGC	66	XP22_00815_Protein-arginine_kinase	XP15_00822_Protein-arginine_kinase	XP23_00814_Protein-arginine_kinase	XP21_00827_Protein-arginine_kinase	XP18_00822_Protein-arginine_kinase	XIPG_00070_Protein-arginine_kinase	XIP2_00072_Protein-arginine_kinase
0	n15305	5	5	5	0	7	0	0	Yes	0.000236272	0.0176022	-1.88963	-4.56604	TCGAAAGAAGCGCTTAATTTGCTTTCCATCATTAAGCTTGGGATAGACTTAGGTTTGTTTCACGATGGTGCCAGACATCTTGTAGATGAGCTTTTTATTGAGACCCAACCGGCGCACCTCCAAAAGGGTGTACAAAAGATGGCAGTCGAAGCTCGAGATGCATTACGTTCTTCTATCATCCGAACAAA	188	XP22_00815_Protein-arginine_kinase	XP15_00822_Protein-arginine_kinase	XP23_00814_Protein-arginine_kinase	XP21_00827_Protein-arginine_kinase	XP18_00822_Protein-arginine_kinase
0	n16344	5	5	5	0	7	0	0	Yes	0.000236272	0.0176022	-1.88963	-4.56604	GCTGTAAGATATCCAAGTTGATCATGAAAGGCAAAGTCAAGTGCCATTTCTAGCTTGCTGTCCGCTTGGTTAATCATATCGAACACTTTGGTCAGCTGGAGACCGGAACAGATAGCCTGCATGCGTAGATGGTCCTCCTCGTTGATCATGAAGCT	155	XP22_00815_Protein-arginine_kinase	XP15_00822_Protein-arginine_kinase	XP23_00814_Protein-arginine_kinase	XP21_00827_Protein-arginine_kinase	XP18_00822_Protein-arginine_kinase
0	n39851	5	5	5	0	7	0	0	Yes	0.000236272	0.0176022	-1.88963	-4.56604	TGTCCTACAAATGTCGGCACCGGTATACGTGCTTCTGCTATGCTGCATCTGCCTGC	56	XP22_00815_Protein-arginine_kinase	XP15_00822_Protein-arginine_kinase	XP23_00814_Protein-arginine_kinase	XP21_00827_Protein-arginine_kinase	XP18_00822_Protein-arginine_kinase
0	n49678	5	5	5	0	7	0	0	Yes	0.000236272	0.0176022	-1.88963	-4.56604	CTGGTGATGAACGACCTAGTAAACAAAATTATTAATTCAGTTAATAAGATTGG	53	XP22_00815_Protein-arginine_kinase	XP15_00822_Protein-arginine_kinase	XP23_00814_Protein-arginine_kinase	XP21_00827_Protein-arginine_kinase	XP18_00822_Protein-arginine_kinase
0	n53245	5	5	5	0	7	0	0	Yes	0.000236272	0.0176022	-1.88963	-4.56604	TGGGAAGTGCTGTTGTAATGAACACTGCTCAAACCCT	37	XP22_00815_Protein-arginine_kinase	XP15_00822_Protein-arginine_kinase	XP23_00814_Protein-arginine_kinase	XP21_00827_Protein-arginine_kinase	XP18_00822_Protein-arginine_kinase
0	n23473	5	5	5	0	7	0	0	Yes	0.000236272	0.0176022	-1.88963	-4.56604	TAGCATCCAAAAAGATCGGCCGCATACACATGATCTTGTCGGACTCATGCTAACTGCTTTTAGTGCTCGCGTAGATCGGGTAATC	85	XIPG_00073_hypothetical_protein	XIP2_00076_hypothetical_protein	XP23_00810_hypothetical_protein	XP22_00811_hypothetical_protein	XP21_00822_hypothetical_protein	XP15_00818_hypothetical_protein	XP18_00817_hypothetical_protein
0	n38097	5	5	5	0	7	0	0	Yes	0.000236272	0.0176022	-1.88963	-4.56604	TCCGCTGATGGAGCTCATTTTCAGCAGCAATGATCAAGCGTCCATAATAGGTGGTTCCCTTAAGTTGGTTAATGATTACCCGATCTACGCGAGCACTAAAA	101	XIPG_00073_hypothetical_protein	XIP2_00076_hypothetical_protein	XP23_00810_hypothetical_protein	XP22_00811_hypothetical_protein	XP21_00822_hypothetical_protein	XP15_00818_hypothetical_protein	XP18_00817_hypothetical_protein
0	n19634	5	5	5	0	7	0	0	Yes	0.000236272	0.0176022	-1.88963	-4.56604	CCATACTTGCTGTAGGCAAAAAGATATTAACAGACCGCTGAGGATTAGGCCGAGAGCAGGTCGGCGCCCAGCAAGATCCTCCATGCAATACCATCCAAGTAGAACCACGATGGTAAGCCAAAAGGCAAATAGGAGGATAGGCGGCACAGGATCTTGTCAGGTTCCAATTGGATGGCTCCTTAATCAGGAATTTTTCCTTGGCTAGCTTGGCCAGCGGTTGTGTCTACGACCGCTATAATACTCGACTTCTCAAACTCAATTTTTACATTG	270	XIPG_00081_Sec_translocon_accessory_complex_subunit_YajC	XIP2_00084_Sec_translocon_accessory_complex_subunit_YajC	XP23_00802_hypothetical_protein	XP21_00814_hypothetical_protein	XP18_00810_hypothetical_protein	XP22_00804_hypothetical_protein	XP15_00809_hypothetical_protein	XIPG_00082_Protein_translocase_subunit_SecDF	XIP2_00085_Protein_translocase_subunit_SecDF	XP23_00801_Protein_translocase_subunit_SecDF	XP22_00803_Protein_translocase_subunit_SecDF		XP21_00813_Protein_translocase_subunit_SecDF	XP18_00809_Protein_translocase_subunit_SecDF	XP15_00808_Protein_translocase_subunit_SecDF
0	n1031	5	5	5	0	7	0	0	Yes	0.000236272	0.0176022	-1.88963	-4.56604	ACTTCTCAAACTCAATTTTTACATTGTCTGCTACCTTCAGGACAACTGTCTTGTCTTTCACGTTAGCAATAAGACCATGTATGCCTGAGTTGGTAAGGACCTTACTTCCCGCTTTGAGGTCCTGTAGTAAACGCTGATGCTCTCTATGTTTTTTCTGTTGTGGGCGTACCATTAGAAGATAGAAGACAACAACAACGAAAACGAAGAGGACGAGTTGGTTAAGCATTGCTGGTCCAGTAGTTGATTGAAAAGCTACACTGGTAGCTTGGGCCAGGG	276	XIPG_00081_Sec_translocon_accessory_complex_subunit_YajC	XIP2_00084_Sec_translocon_accessory_complex_subunit_YajC	XP23_00802_hypothetical_protein	XP21_00814_hypothetical_protein	XP18_00810_hypothetical_protein	XP22_00804_hypothetical_protein	XP15_00809_hypothetical_protein
0	n15319	5	5	5	0	7	0	0	Yes	0.000236272	0.0176022	-1.88963	-4.56604	AGCGAAACATGGCCATCATACCCAGAAGGAAAAGCATGTTCACAGCGAGCCCAAAGAGAGAAATTAGGCCAGCCAAACGGTAATATATTCCCGTAAACACCATCACCAATATTAGCCCCACTAGCCCGGCAAAAAGTCCCTGGTGCACTGAGTCGTGTCCTAATGTGGCTGATACACTGCGAATTTCCTCAA	192	XIPG_00082_Protein_translocase_subunit_SecDF	XIP2_00085_Protein_translocase_subunit_SecDF	XP23_00801_Protein_translocase_subunit_SecDF	XP22_00803_Protein_translocase_subunit_SecDF	XP21_00813_Protein_translocase_subunit_SecDF	XP18_00809_Protein_translocase_subunit_SecDF	XP15_00808_Protein_translocase_subunit_SecDF
0	n29374	5	5	5	0	7	0	0	Yes	0.000236272	0.0176022	-1.88963	-4.56604	GCCCCCCGGAGGGCAATATCTAACGCCTTTTTGGTCCTTAGCTCTTCCCGCAGACGTTCATAGACAAGCACACTGGCATCCACAGACATGCCAATTGTCAGAATAATGCCGGCGATTCCGGGCAGCGTAAAGACAAAGCGAAACATGGCCATCATACCCAGA	162	XIPG_00082_Protein_translocase_subunit_SecDF	XIP2_00085_Protein_translocase_subunit_SecDF	XP23_00801_Protein_translocase_subunit_SecDF	XP22_00803_Protein_translocase_subunit_SecDF	XP21_00813_Protein_translocase_subunit_SecDF	XP18_00809_Protein_translocase_subunit_SecDF	XP15_00808_Protein_translocase_subunit_SecDF
0	n33780	5	5	5	0	7	0	0	Yes	0.000236272	0.0176022	-1.88963	-4.56604	GAGCTGCCCCCTCGCAAATCTAGCCCCAACGGGATTTTTTTCGAGGGAGGCCATACTTGCTGTAGGCAAAAAGAT	75	XIPG_00082_Protein_translocase_subunit_SecDF	XIP2_00085_Protein_translocase_subunit_SecDF	XP23_00801_Protein_translocase_subunit_SecDF	XP22_00803_Protein_translocase_subunit_SecDF	XP21_00813_Protein_translocase_subunit_SecDF	XP18_00809_Protein_translocase_subunit_SecDF	XP15_00808_Protein_translocase_subunit_SecDF
0	n24761	5	5	5	0	7	0	0	Yes	0.000236272	0.0176022	-1.88963	-4.56604	GGATGAAAAGAAGAAAGTAGGTGAGATTGTGGCTGAAGTAGTTGTTCGTAGAGGAGAACCCATCGATCGGGCGCTGAAACGCCTGAAG	88	XP18_00807_hypothetical_protein	XP15_00806_hypothetical_protein	XP23_00799_hypothetical_protein	XP22_00801_hypothetical_protein	XP21_00811_hypothetical_protein
0	n45759	5	5	5	0	7	0	0	Yes	0.000236272	0.0176022	-1.88963	-4.56604	GGGATACTGGATGAGGTGCGGCGTCTGCGTGCCTTCGAAAC	41	XP18_00807_hypothetical_protein	XP15_00806_hypothetical_protein	XP23_00799_hypothetical_protein	XP22_00801_hypothetical_protein	XP21_00811_hypothetical_protein
0	n5312	5	5	5	0	7	0	0	Yes	0.000236272	0.0176022	-1.88963	-4.56604	CGAAACTCCGTACCTTCTAAAACAGCCGCCGCATTGCGTGTTTTTTGAACAATTTGGAAGTGATGGCCTTATATTCGGCGTTTACTATTGGGTAAAATTAGGAATCGAGGTGGATCCACGACAACCAGGAAGCGATCTCCGATTTCGAATCGACCAGTTATTCCGCATAGAAGGGATCCATATGCCTTTTGCCCAACGGGATATTCACCTAGATAGTGCTTCTCCGGTCCATGTGCATATCGAGAATGAGCCCCAAAATCGCAATCCTGCTTGATTAAGAGAGGAC	286	XIPG_00088_hypothetical_protein	XIP2_00091_hypothetical_protein	XP23_00794_hypothetical_protein	XP22_00795_hypothetical_protein	XP21_00806_hypothetical_protein	XP18_00802_hypothetical_protein	XP15_00801_hypothetical_protein
0	n7079	5	5	5	0	7	0	0	Yes	0.000236272	0.0176022	-1.88963	-4.56604	GGAGTAACCTAGTAGAAAGAGAACTAGAGCAGTAATGATATGTCCTACGGTGACGGAGTGCTCTTCGATAACCACCTGGGTCCCACCGACCATTTTGGTTTCCTTGGAATGCAGAACCTCGTAATTAAAAGTACCAGCAACCGTTGCATACAGGGCACCCCATATCTCCTTAAACCCGGTAGGCAATGGTAGTGGTGGAGCCATTTGTTGCAGTTGGCGCAGCCCATCCGAAAGTCTCCACTGAAGAGTTTCTACCCTCCAGAGAAGCCGCTGTTGC	277	XIPG_00088_hypothetical_protein	XIP2_00091_hypothetical_protein	XP23_00794_hypothetical_protein	XP22_00795_hypothetical_protein	XP21_00806_hypothetical_protein	XP18_00802_hypothetical_protein	XP15_00801_hypothetical_protein
0	n7436	5	5	5	0	7	0	0	Yes	0.000236272	0.0176022	-1.88963	-4.56604	CCAGAGAAGCCGCTGTTGCATCTCATTTTGCTCCTGAAACAACCTGAGCTTTTTAGTAAAAAACTCACGATCCGAGTCTTTTAGTCTCCGCTCGTCAATATGTCTTTTAATACCTTCGATAGTAAGCTGCTTGGAACGTACCTCCTGTTCTAAGTGTGGTTTCCATTTTTGGATCAGCTCCAACTTCGGTTTAAGAGCAGAAGCCTCCCTCTGTGCGTCTGTAGTAGAAATCCTATCGCCTAGTTTAGTGAGAGACTTCCAGTAGGCCGTCTCGGTGTCCAGTATATGGAGGTAGCTACGTCCATCCTCAATTATTTCCTCAACTGTTTCGATCTCTACCTGCGCAAGCTCATATTGTTGACGGGCCGAGGTCACCTCCCTACTGCTGGCAGCCCGGTC…	495	XIPG_00088_hypothetical_protein	XIP2_00091_hypothetical_protein	XP23_00794_hypothetical_protein	XP22_00795_hypothetical_protein	XP21_00806_hypothetical_protein	XP18_00802_hypothetical_protein	XP15_00801_hypothetical_protein
0	n8673	5	5	5	0	7	0	0	Yes	0.000236272	0.0176022	-1.88963	-4.56604	GGTTCCGTGCCTAGCTTTACTAAAAATTGACGGGCTTCAGCATTTTTTTGAGTATGATGGAGCGTCTCCAGATTTTCCAGGTAACGCTGTGCATTTCGCAAAACATTTCCAGCGGCAGTAACGAGATCCAATCGTAGCGTTGAGGGAAGGCCTGCTGCAGAGAGGGCTCCGGATATTTTTTCACTCTGCATGTATGTCAATGTAGACTGAGCCTCGTCAATTCCCCGTTTAGCATCTTGCAATTGTTCATCGAGAGTTTTTTCGGTCGAAGGTGTTGAGGGGGCAGTTGAGAGAGAACCAGAAAGACCTGGGAATTCTGGGAATGCCG	328	XIPG_00088_hypothetical_protein	XIP2_00091_hypothetical_protein	XP23_00794_hypothetical_protein	XP22_00795_hypothetical_protein	XP21_00806_hypothetical_protein	XP18_00802_hypothetical_protein	XP15_00801_hypothetical_protein
0	n10051	5	5	5	0	7	0	0	Yes	0.000236272	0.0176022	-1.88963	-4.56604	CAATTGGACGCTCACAGAGCCTAACCATCGATTCAGCTTCACCTTTACTGTGGCCTACGGCGCTTCCATAGAGAGAGTTATGCAATTAGTCACTCAGGCCTTAAACGAAACTCCGTACCTTCTAAAACAGCCG	133	XIPG_00088_hypothetical_protein	XIP2_00091_hypothetical_protein	XP23_00794_hypothetical_protein	XP22_00795_hypothetical_protein	XP21_00806_hypothetical_protein	XP18_00802_hypothetical_protein	XP15_00801_hypothetical_protein
0	n11698	5	5	5	0	7	0	0	Yes	0.000236272	0.0176022	-1.88963	-4.56604	ATTTACCTGACGTTCAAAAAGTAAAATAATTCCACTGATAAAGTTGTTAATAAGATTCTGGGCTCCAAAGCCCACACCGATGGCAAGCGCTCCACCTAAATAGGCAAAAACTGTGAGAGGAATCCTGACCCAACTTAACACGCAGAGCGCTAGGAGTAGGATCATAGGGTAAAGCACAAGTTTTTCCAACAAAGCAATACGCGCGGCAGGAAGTTGAAAGCGAATTTGGGCAGCCCTTACGGAGGAGTGGGCAACTTTTCCCAGCA	266	XIPG_00088_hypothetical_protein	XIP2_00091_hypothetical_protein	XP23_00794_hypothetical_protein	XP22_00795_hypothetical_protein	XP21_00806_hypothetical_protein	XP18_00802_hypothetical_protein	XP15_00801_hypothetical_protein
0	n16177	5	5	5	0	7	0	0	Yes	0.000236272	0.0176022	-1.88963	-4.56604	TTTTTTTCTAGCAAAAGGCTATTTGGGATTAGCACTTCCACTCCATCTCCGCGACGCATACGGGAACAGCGACTACCAAGAGCCGTAATCGCTCCTGTGTGGGTGTCTACTTCCACAATGTCACCTACATTTACC	135	XIPG_00088_hypothetical_protein	XIP2_00091_hypothetical_protein	XP23_00794_hypothetical_protein	XP22_00795_hypothetical_protein	XP21_00806_hypothetical_protein	XP18_00802_hypothetical_protein	XP15_00801_hypothetical_protein
0	n53341	5	5	5	0	7	0	0	Yes	0.000236272	0.0176022	-1.88963	-4.56604	ATGGTTAGGCTCTGTGAGCGTCCAATTGACAAC	33	XIPG_00088_hypothetical_protein	XIP2_00091_hypothetical_protein	XP23_00794_hypothetical_protein	XP22_00795_hypothetical_protein	XP21_00806_hypothetical_protein	XP18_00802_hypothetical_protein	XP15_00801_hypothetical_protein
0	n3075	5	5	5	0	7	0	0	Yes	0.000236272	0.0176022	-1.88963	-4.56604	GCTGGAACAACTCAGAGCACTAGAAAATGGTATCCGGATTCAAGTGCTCCTTACAG	56	XIPG_00095_8-amino-3,8-dideoxy-manno-octulosonate_cytidylyltransferase	XIP2_00097_8-amino-3,8-dideoxy-manno-octulosonate_cytidylyltransferase	XP23_00786_8-amino-3,8-dideoxy-manno-octulosonate_cytidylyltransferase	XP22_00788_8-amino-3,8-dideoxy-manno-octulosonate_cytidylyltransferase	XP21_00798_8-amino-3,8-dideoxy-manno-octulosonate_cytidylyltransferase	XP15_00794_8-amino-3,8-dideoxy-manno-octulosonate_cytidylyltransferase	XP18_00794_8-amino-3,8-dideoxy-manno-octulosonate_cytidylyltransferase
0	n3096	5	5	5	0	7	0	0	Yes	0.000236272	0.0176022	-1.88963	-4.56604	TCTCCACTAGAACAATGGGAAAAGCTGGAACAACTCAGAGCACTA	45	XIPG_00095_8-amino-3,8-dideoxy-manno-octulosonate_cytidylyltransferase	XIP2_00097_8-amino-3,8-dideoxy-manno-octulosonate_cytidylyltransferase	XP23_00786_8-amino-3,8-dideoxy-manno-octulosonate_cytidylyltransferase	XP22_00788_8-amino-3,8-dideoxy-manno-octulosonate_cytidylyltransferase	XP21_00798_8-amino-3,8-dideoxy-manno-octulosonate_cytidylyltransferase	XP15_00794_8-amino-3,8-dideoxy-manno-octulosonate_cytidylyltransferase	XP18_00794_8-amino-3,8-dideoxy-manno-octulosonate_cytidylyltransferase
0	n9213	5	5	5	0	7	0	0	Yes	0.000236272	0.0176022	-1.88963	-4.56604	ATTATCAGGTTGATGCTACTTACTTCTGCCCAATTTCCAATGGGACGGAACAACGTCGCAAGCC	64	XIPG_00096_Histidine_biosynthesis_bifunctional_protein_HisB	XIP2_00098_Histidine_biosynthesis_bifunctional_protein_HisB	XP23_00785_Histidine_biosynthesis_bifunctional_protein_HisB	XP15_00793_Histidine_biosynthesis_bifunctional_protein_HisB	XP22_00787_Histidine_biosynthesis_bifunctional_protein_HisB	XP21_00797_Histidine_biosynthesis_bifunctional_protein_HisB	XP18_00793_Histidine_biosynthesis_bifunctional_protein_HisB
0	n32794	5	5	5	0	7	0	0	Yes	0.000236272	0.0176022	-1.88963	-4.56604	ACTGTTAAGTACCCACTGTTTCTGTGGCAGCGCAGCAAGAAGAGGCGTAAGGCGTAAGACTCTCTCGCCGAGCTGCGTCG	80	XP21_00795_hypothetical_protein	XP18_00791_hypothetical_protein	XP23_00783_hypothetical_protein	XP22_00785_hypothetical_protein	XP15_00791_hypothetical_protein
0	n53077	5	5	5	0	7	0	0	Yes	0.000236272	0.0176022	-1.88963	-4.56604	AGTAGGAATCGGATGCATAAGTAAAAACAAGG	32	XP21_00795_hypothetical_protein	XP18_00791_hypothetical_protein	XP23_00783_hypothetical_protein	XP22_00785_hypothetical_protein	XP15_00791_hypothetical_protein
0	n33744	5	5	5	0	7	0	0	Yes	0.000236272	0.0176022	-1.88963	-4.56604	ACCCCGCGTGCATCTGCAACTGCCTGTGGTCCGCAACATTTATCTTCCGC	50	XIPG_00103_tRNA-specific_2-thiouridylase_MnmA	XIP2_00105_tRNA-specific_2-thiouridylase_MnmA	XP23_00780_tRNA-specific_2-thiouridylase_MnmA	XP22_00779_tRNA-specific_2-thiouridylase_MnmA	XP21_00789_tRNA-specific_2-thiouridylase_MnmA	XP18_00785_tRNA-specific_2-thiouridylase_MnmA	XP15_00788_tRNA-specific_2-thiouridylase_MnmA
0	n16997	5	5	5	0	7	0	0	Yes	0.000236272	0.0176022	-1.88963	-4.56604	CTAGGGAAAACTACGCTGGCCAATATTATTGGCGGGGCCGTAGGGACTAGCGTGAAGACTACTAGCGGGCCCCTACTTGAAAGAGCTGGAGACCTTGCGGGACTCCTAGCGGATATACCACATGGGGGAGTATTGTTCATTGACGAAATACACCGTTTACAACCTGCCATTGAGGAGTATCTCTATCCCGCTATGGAAGATTTCAGGTTAGATATCGTTATTGATCAAGGTCCCAGTGCACGCAGTATCCGCCTCAATCTTTCCAAGTTCACCCTTGTTGGTGCTACCACCCGTTCTGGGATGATTTCATCCCCACTGCG	320	XIPG_00108_Holliday_junction_ATP-dependent_DNA_helicase_RuvB	XIP2_00111_Holliday_junction_ATP-dependent_DNA_helicase_RuvB	XP23_00777_Holliday_junction_ATP-dependent_DNA_helicase_RuvB	XP22_00775_Holliday_junction_ATP-dependent_DNA_helicase_RuvB	XP18_00781_Holliday_junction_ATP-dependent_DNA_helicase_RuvB	XP15_00783_Holliday_junction_ATP-dependent_DNA_helicase_RuvB	XP21_00785_Holliday_junction_ATP-dependent_DNA_helicase_RuvB
0	n6683	5	5	5	0	7	0	0	Yes	0.000236272	0.0176022	-1.88963	-4.56604	ACTGGTTATTTTCTCGCAGCTTTCTCTCTTATTTATTAGCATGTGCCTATGCACATTCATCTTAGTCCTCGGCATCTAGTCCTGACGGCCGCCATCCATTCGTATGTAGCAAACAAAATTTCCCACTTGGAAGAGATGACAGAGCAGATCTTAGCAGCCCACGTAGTTCTTCTTCATGACGAGACACGAACGAAAAAATATGTGATTAAGGTTCACCTAGCAATTCCAGGTCCA	234	XIPG_00111_Ribosome_hibernation_promotion_factor	XIP2_00114_Ribosome_hibernation_promotion_factor	XP23_00776_Ribosome_hibernation_promotion_factor	XP22_00772_Ribosome_hibernation_promotion_factor	XP21_00784_Ribosome_hibernation_promotion_factor	XP18_00780_Ribosome_hibernation_promotion_factor	XP15_00781_Ribosome_hibernation_promotion_factor
0	n15224	5	5	5	0	7	0	0	Yes	0.000236272	0.0176022	-1.88963	-4.56604	AATTCCAGGTCCAGACATTTACGCAGAAGACGCTGAGGACGACCTTTATGCTGCCATTGATAAAGTCTCCACAAAACTAGCAAGGCTTTTGCGTAAGCGTAAGACA	106	XIPG_00111_Ribosome_hibernation_promotion_factor	XIP2_00114_Ribosome_hibernation_promotion_factor	XP23_00776_Ribosome_hibernation_promotion_factor	XP22_00772_Ribosome_hibernation_promotion_factor	XP21_00784_Ribosome_hibernation_promotion_factor	XP18_00780_Ribosome_hibernation_promotion_factor	XP15_00781_Ribosome_hibernation_promotion_factor
0	n7580	5	5	5	0	7	0	0	Yes	0.000236272	0.0176022	-1.88963	-4.56604	ATTGCTCGACTTTCTGGGAAAACATCTGCAGCTTCTCGCAGTGTTTGCCCAGCAGCTGCCCTTCGCACTTCAACCACCACCTC	83	XIPG_00119_Dihydrolipoyllysine-residue_succinyltransferase_component_of_2-oxoglutarate_dehydrogenase_complex	XIP2_00121_Dihydrolipoyllysine-residue_succinyltransferase_component_of_2-oxoglutarate_dehydrogenase_complex	XP23_00767_Dihydrolipoyllysine-residue_succinyltransferase_component_of_2-oxoglutarate_dehydrogenase_complex	XP22_00762_Dihydrolipoyllysine-residue_succinyltransferase_component_of_2-oxoglutarate_dehydrogenase_complex	XP21_00774_Dihydrolipoyllysine-residue_succinyltransferase_component_of_2-oxoglutarate_dehydrogenase_complex	XP15_00772_Dihydrolipoyllysine-residue_succinyltransferase_component_of_2-oxoglutarate_dehydrogenase_complex	XP18_00771_Dihydrolipoyllysine-residue_succinyltransferase_component_of_2-oxoglutarate_dehydrogenase_complex
0	n3536	5	5	5	0	7	0	0	Yes	0.000236272	0.0176022	-1.88963	-4.56604	AGCCTATGGGTTAGCTACTCACATCTAACCAGAAAACTTAAGCTAACCTAACTCGGAAGCAGACTCTCTCTAGCTCTTGCTGGGGGGG	88	XIPG_00120_Dihydrolipoyl_dehydrogenase	XIP2_00122_Dihydrolipoyl_dehydrogenase	XP23_00766_Dihydrolipoyl_dehydrogenase	XP22_00761_Dihydrolipoyl_dehydrogenase	XP21_00773_Dihydrolipoyl_dehydrogenase	XP18_00770_Dihydrolipoyl_dehydrogenase	XP15_00771_Dihydrolipoyl_dehydrogenase
0	n21620	5	5	5	0	7	0	0	Yes	0.000236272	0.0176022	-1.88963	-4.56604	GTTAAAGGGCAGGCCAACCATTTCGCGTGGAACGACCCCGGTAGCAAGAAGAATCCTGGAGGCTTCTAGTGCCTTGCGCTTGTTATCCCGATCCACTATCTCCACAACGTGAGCCTGAGGGACTGAGCCCCTAGCGAGGATGTAGTCAACTTTATTCTTCCTAAATAGTTGCTCAATCCCCCCAGCAAGCCTATCACTTACCTTCCTACTACGACTAATAACTCTCGTCCAATCAAAGGAAAGATGATCAAATTTAA	257	XIPG_00120_Dihydrolipoyl_dehydrogenase	XIP2_00122_Dihydrolipoyl_dehydrogenase	XP23_00766_Dihydrolipoyl_dehydrogenase	XP22_00761_Dihydrolipoyl_dehydrogenase	XP21_00773_Dihydrolipoyl_dehydrogenase	XP18_00770_Dihydrolipoyl_dehydrogenase	XP15_00771_Dihydrolipoyl_dehydrogenase
0	n30891	5	5	5	0	7	0	0	Yes	0.000236272	0.0176022	-1.88963	-4.56604	GTTAGATGTGAGTAGCTAACCCATAGGCTGCCTCCGCAGCTTCTTTAATGGA	52	XIPG_00120_Dihydrolipoyl_dehydrogenase	XIP2_00122_Dihydrolipoyl_dehydrogenase	XP23_00766_Dihydrolipoyl_dehydrogenase	XP22_00761_Dihydrolipoyl_dehydrogenase	XP21_00773_Dihydrolipoyl_dehydrogenase	XP18_00770_Dihydrolipoyl_dehydrogenase	XP15_00771_Dihydrolipoyl_dehydrogenase
0	n41562	5	5	5	0	7	0	0	Yes	0.000236272	0.0176022	-1.88963	-4.56604	AACTCTTCCCCTCGCTGCTGTACTATGTGGTAGAGCTCGGCGTTGCG	47	XIPG_00120_Dihydrolipoyl_dehydrogenase	XIP2_00122_Dihydrolipoyl_dehydrogenase	XP23_00766_Dihydrolipoyl_dehydrogenase	XP22_00761_Dihydrolipoyl_dehydrogenase	XP21_00773_Dihydrolipoyl_dehydrogenase	XP18_00770_Dihydrolipoyl_dehydrogenase	XP15_00771_Dihydrolipoyl_dehydrogenase
0	n16700	5	5	5	0	7	0	0	Yes	0.000236272	0.0176022	-1.88963	-4.56604	GCGACATGTGCGCCGGACTCCTGTACAAGGCGAGCAGCAGCACGAGCGGTGCCTCCGGTGGCCAATACGTCGTCTACAATGGAGATTCTTTCTCCAGTAAGGAACGCATCTTTGTGGGATTCTAGCTCCCCACACCCGTATTCTAGGGAGTAGTGAATTGCACGAGTTAAAAAAGGAAGTTTTCCTTTTTTCCGTATCGGGATGAAGCCGATGCCTAGGAAGGCTGCTATGGCAGCTCCAAAGAT	245	XIPG_00123_Adenine_phosphoribosyltransferase	XIP2_00125_Adenine_phosphoribosyltransferase	XP23_00763_Adenine_phosphoribosyltransferase	XP22_00758_Adenine_phosphoribosyltransferase	XP21_00769_Adenine_phosphoribosyltransferase	XP18_00767_Adenine_phosphoribosyltransferase	XP15_00768_Adenine_phosphoribosyltransferase
0	n33462	5	5	5	0	7	0	0	Yes	0.000236272	0.0176022	-1.88963	-4.56604	AAACCGCGCGCTTCGACAGCAGCGACTTTCGCAATCTGCTCCCTTTTGCAGACCTCCGCCATTTG	65	XIPG_00123_Adenine_phosphoribosyltransferase	XIP2_00125_Adenine_phosphoribosyltransferase	XP23_00763_Adenine_phosphoribosyltransferase	XP22_00758_Adenine_phosphoribosyltransferase	XP21_00769_Adenine_phosphoribosyltransferase	XP18_00767_Adenine_phosphoribosyltransferase	XP15_00768_Adenine_phosphoribosyltransferase
0	n51075	5	5	5	0	7	0	0	Yes	0.000236272	0.0176022	-1.88963	-4.56604	TCACTTTTAAAGATATTACGCCTGTCTTGGGGGATGGTGCACTTTTTCAGGCAGCTGTAGCTCAAATGGCGGAGGTCTGCAAAAGGGAG	89	XIPG_00123_Adenine_phosphoribosyltransferase	XIP2_00125_Adenine_phosphoribosyltransferase	XP23_00763_Adenine_phosphoribosyltransferase	XP22_00758_Adenine_phosphoribosyltransferase	XP21_00769_Adenine_phosphoribosyltransferase	XP18_00767_Adenine_phosphoribosyltransferase	XP15_00768_Adenine_phosphoribosyltransferase
0	n8308	5	5	5	0	7	0	0	Yes	0.000236272	0.0176022	-1.88963	-4.56604	TTAGCTCAAAGACTTGACTTACCAGAAACAAATGTCTCCGAAGGCTGGTGGCATCTGCTATGCACATAATGCAGTCGGGAGGATAGGTATCAGTTCGTAGACCGAGAAGAACCTCTGTGGTGATACGCTCGTCAGGCGAGGTCGGATTAAGGCCATATGTGCCGGGAAGATCAATTAGCCGTATAAGTTCTCCATGTGGTCCACTAAAGTTTCCTGTTTTTTTCTCCACAGTCACTCCGGGATAGTTACCCACTTTCTGGCGTAGTCCAGTAAGTGCGTTAAAGAGAGTTGTTTTTCCACAATTAGGGTTC	311	XIPG_00125_Fe(2+)_transporter_FeoB	XIP2_00127_Fe(2+)_transporter_FeoB	XP23_00761_Fe(2+)_transporter_FeoB	XP22_00756_Fe(2+)_transporter_FeoB	XP21_00767_Fe(2+)_transporter_FeoB	XP18_00765_Fe(2+)_transporter_FeoB	XP15_00766_Fe(2+)_transporter_FeoB
0	n9603	5	5	5	0	7	0	0	Yes	0.000236272	0.0176022	-1.88963	-4.56604	TCAGAGGAGAGAAAGGTTCTTCTGGAAGTAGGGAGGGGGGCTTCTTTCTGTATTTGACAGCAAGCTGTCGTAGCTCTACCAGTCCGCTGCGGGTAAAAGCGTTACACGGAATGACCGGACATCCAAGCTCTTTGCTGAGCTTTGCCGCATGGATGGTTTTTCCAAGTCTTTTAAGAAGATCCATCATGGTAAGAACGAGGATGACAGGAATTCTTAGCTCAAAGACTTGACTTAC	235	XIPG_00125_Fe(2+)_transporter_FeoB	XIP2_00127_Fe(2+)_transporter_FeoB	XP23_00761_Fe(2+)_transporter_FeoB	XP22_00756_Fe(2+)_transporter_FeoB	XP21_00767_Fe(2+)_transporter_FeoB	XP18_00765_Fe(2+)_transporter_FeoB	XP15_00766_Fe(2+)_transporter_FeoB
0	n11627	5	5	5	0	7	0	0	Yes	0.000236272	0.0176022	-1.88963	-4.56604	TGGATATGTGGAAAAAAACCATAGAAGAATGGAAATACCAAGAATCACAGTGCCAGCGCGTTTCAAGAAAATTACAGCACGCTGATACACTTGTTGTAGTATAGAGGAAAACAAGGGGAAACGATAAGGAGGTAACTCCATCACCATAGGGCAG	154	XIPG_00125_Fe(2+)_transporter_FeoB	XIP2_00127_Fe(2+)_transporter_FeoB	XP23_00761_Fe(2+)_transporter_FeoB	XP22_00756_Fe(2+)_transporter_FeoB	XP21_00767_Fe(2+)_transporter_FeoB	XP18_00765_Fe(2+)_transporter_FeoB	XP15_00766_Fe(2+)_transporter_FeoB
0	n12112	5	5	5	0	7	0	0	Yes	0.000236272	0.0176022	-1.88963	-4.56604	TGTATCCGTCCCGTGACATCAGGAGCCAGTTTATGGATTGAGGTTGGTGAAGAAAACCTTACGGGTCCCTTTATGCTTAACACCACCTGCTCTTCCTCCAAACAGATTGCAGTTGCTCTAGTCGGGAACCCTAATTGTGGAAAAACAACTCTC	153	XIPG_00125_Fe(2+)_transporter_FeoB	XIP2_00127_Fe(2+)_transporter_FeoB	XP23_00761_Fe(2+)_transporter_FeoB	XP22_00756_Fe(2+)_transporter_FeoB	XP21_00767_Fe(2+)_transporter_FeoB	XP18_00765_Fe(2+)_transporter_FeoB	XP15_00766_Fe(2+)_transporter_FeoB
0	n28484	5	5	5	0	7	0	0	Yes	0.000236272	0.0176022	-1.88963	-4.56604	CGCACTGGAGAGAAAGAGCGAAAAACACCATGATGGTGACACAAACAAGAGGAGTAAAAACGGGTCGACCATCTGGCCAGTGGTCTCTGAGAAGTACTTCGCGTAGTGGTTTAGCAATCTCTTCCGCTCTCCCTTCTACACTATAGACTATACCAAGGGTGCTAATAAAAACTTCTCGCGCCGCTTGAGCGCAAAGAAGACCGATACTGATTTTCCAGTTGAATCCTAGCGGTTGGAAGACAGG	244	XIPG_00125_Fe(2+)_transporter_FeoB	XIP2_00127_Fe(2+)_transporter_FeoB	XP23_00761_Fe(2+)_transporter_FeoB	XP22_00756_Fe(2+)_transporter_FeoB	XP21_00767_Fe(2+)_transporter_FeoB	XP18_00765_Fe(2+)_transporter_FeoB	XP15_00766_Fe(2+)_transporter_FeoB
0	n34947	5	5	5	0	7	0	0	Yes	0.000236272	0.0176022	-1.88963	-4.56604	AGGAGGTAACTCCATCACCATAGGGCAGGAAATATTGCCCCTGAGAATAGTTCTTTTTAGAATCCATCCACAGGTAAAAGCCACTGCGACCCCTACAGCGTACATAGAGAACATAAGGCCGGCCTTGGCTAAGTAAGCAAAGGG	144	XIPG_00125_Fe(2+)_transporter_FeoB	XIP2_00127_Fe(2+)_transporter_FeoB	XP23_00761_Fe(2+)_transporter_FeoB	XP22_00756_Fe(2+)_transporter_FeoB	XP21_00767_Fe(2+)_transporter_FeoB	XP18_00765_Fe(2+)_transporter_FeoB	XP15_00766_Fe(2+)_transporter_FeoB
0	n43143	5	5	5	0	7	0	0	Yes	0.000236272	0.0176022	-1.88963	-4.56604	AGCAGCAACGATAAAAATGGTCAGGAACATAACCGTCATTACAAAGGCAAATGT	54	XIPG_00125_Fe(2+)_transporter_FeoB	XIP2_00127_Fe(2+)_transporter_FeoB	XP23_00761_Fe(2+)_transporter_FeoB	XP22_00756_Fe(2+)_transporter_FeoB	XP21_00767_Fe(2+)_transporter_FeoB	XP18_00765_Fe(2+)_transporter_FeoB	XP15_00766_Fe(2+)_transporter_FeoB
0	n43989	5	5	5	0	7	0	0	Yes	0.000236272	0.0176022	-1.88963	-4.56604	TGCTGCTTATCCAATGGACTGGATTCAATCGGGGATTTCCCTTGCCAAAAATTGGGTCAAGAGCACCTGTCCCAGAGGGGATTTAACAGATTTATTTTCAGATGGCATGATGTCGGGCCT	120	XIPG_00125_Fe(2+)_transporter_FeoB	XIP2_00127_Fe(2+)_transporter_FeoB	XP23_00761_Fe(2+)_transporter_FeoB	XP22_00756_Fe(2+)_transporter_FeoB	XP21_00767_Fe(2+)_transporter_FeoB	XP18_00765_Fe(2+)_transporter_FeoB	XP15_00766_Fe(2+)_transporter_FeoB
0	n11749	5	5	5	0	7	0	0	Yes	0.000236272	0.0176022	-1.88963	-4.56604	ATGGTATGGGGAAAGCTCCAGGACTTTCTACGGGAGAATGGGGTGCAGGCTATAGATGTAAAAAATGCACCCTTCGACCCTAAGCTACATGAAGCGGTTAGTCACGAACATAGCCATCAAATAAAAGATGGCTACATCATTCGCCAACTT	150	XIPG_00131_Protein_GrpE	XIP2_00134_Protein_GrpE	XP23_00756_Protein_GrpE	XP22_00751_Protein_GrpE	XP21_00761_Protein_GrpE	XP18_00760_Protein_GrpE	XP15_00761_Protein_GrpE
0	n15974	5	5	5	0	7	0	0	Yes	0.000236272	0.0176022	-1.88963	-4.56604	CCAAGAATTTCGTAATATCCCTTTTTTTCCCTCATGAGTCCGCCGCACCTTTAGATGTGACTACTGTAGATGGACGCAGAAGCCGGTCACCCAACTTATAGCCACACCGAAGTTGGCGAATGATGTAGCCATCT	134	XIPG_00131_Protein_GrpE	XIP2_00134_Protein_GrpE	XP23_00756_Protein_GrpE	XP22_00751_Protein_GrpE	XP21_00761_Protein_GrpE	XP18_00760_Protein_GrpE	XP15_00761_Protein_GrpE
0	n22735	5	5	5	0	7	0	0	Yes	0.000236272	0.0176022	-1.88963	-4.56604	CCCAGTTCAAAACTATCCACCACGGGAAGAAGGCGCCCTAGGAGGTCTGTATTTCCATAGCGGATGGCTTCATCTCTCTCCCTGAGGACGCGTTTGCGGTAATTCTCTAACTCTGCTTGGCAGCGCAAAGCCAAATCTTTAAATCCCTCAGCCTCCATTTTCAGCTTGATAATTTCTGCCTCCAGCTCCTCCCCAGGGG	199	XIPG_00131_Protein_GrpE	XIP2_00134_Protein_GrpE	XP23_00756_Protein_GrpE	XP22_00751_Protein_GrpE	XP21_00761_Protein_GrpE	XP18_00760_Protein_GrpE	XP15_00761_Protein_GrpE
0	n29429	5	5	5	0	7	0	0	Yes	0.000236272	0.0176022	-1.88963	-4.56604	AAGAAGCCAGGATGAGAAAATTGGCCCAGGGCCGCAGGCACGACCCAACCCCCCCCTTCACCAGGGCCCCCATTCTTCT	79	XP21_00757_hypothetical_protein	XP18_00756_hypothetical_protein	XP23_00752_hypothetical_protein	XP15_00757_hypothetical_protein
0	n38377	5	5	5	0	7	0	0	Yes	0.000236272	0.0176022	-1.88963	-4.56604	TTACTAGCGGCTCCTACCTTGTTTACTTTACGCAATGCACT	41	XP21_00757_hypothetical_protein	XP18_00756_hypothetical_protein	XP23_00752_hypothetical_protein	XP15_00757_hypothetical_protein
0	n10809	5	5	5	0	7	0	0	Yes	0.000236272	0.0176022	-1.88963	-4.56604	CTTTAGGCATCCGAGATTCTAATCCCCAAAGGAGATTTCTGAGGCGCGGGCGTCTTGAACTATCTGGCAATCTGGAGGAACCTGCCGAAGCTTATTAACCGCTTCATTAATCGGTACTTCCGTAATATAGTCATCCGTGTAGCTTACCATCATGCCAAATTTACTTTCATGGATGAGTTTGACGGCATGCACTCCGAAACGAGTGCCGAGGATGCGATCTACGGCAGTGGGAGCCCCTCCCCGTTGGAGGTGGCCCAAGACACAGACGCGAGTCTCCTTTCCAGTACGGTTCTCTATTTCGTGTCCCACTACCTCTCCTACTCCACCCAAGCGGTACTCCCCGCCTGTGACAGTATGAAGACACTGTCCTCCTTGCTTTGGACGAGCCCCCTCAGCAAC…	744	XIPG_00137_ATP-dependent_6-phosphofructokinase_2	XIP2_00140_ATP-dependent_6-phosphofructokinase_2	XP23_00748_ATP-dependent_6-phosphofructokinase_2	XP22_00745_ATP-dependent_6-phosphofructokinase_2	XP21_00754_ATP-dependent_6-phosphofructokinase_2	XP18_00753_ATP-dependent_6-phosphofructokinase_2	XP15_00754_ATP-dependent_6-phosphofructokinase_2
0	n14885	5	5	5	0	7	0	0	Yes	0.000236272	0.0176022	-1.88963	-4.56604	GCAGGCGGGAATCTAGAAGAGAAAATCGTGCCGACGGGACGCCCTCAGGTGATCCTACAATCATACAGCCTCCATCCATACCGTAAAGACGCCAAGCCATCGTTCAAGCAATTATAGTAGATCCCAACAAAAACAACGAGAAGGCGTTGAGGACTAATGGTGTGACCCATCTCCT	175	XP22_00743_hypothetical_protein	XP15_00752_hypothetical_protein	XP23_00747_hypothetical_protein	XP22_00744_hypothetical_protein	XP21_00753_hypothetical_protein	XP18_00752_hypothetical_protein	XP15_00753_hypothetical_protein
0	n8839	5	5	5	0	7	0	0	Yes	0.000236272	0.0176022	-1.88963	-4.56604	AACCGAAGGTTTCCGTGCACCGTACCGGCGTGGAAGAAGACACCCAGGCTGGGGTGGATTTCCCGGCCACCAAAGTCCTTCACATCAAGCCACCAGTTGTTGTCAGAGAACTTGCTGAAAGACTTGGCATCAAGCCGTTTCAGATCATTTATGACCTGATGAAACTAAATATCTTCGCTGCTATCAATCAAACTGTTGAACTAGATACAGCATCTAAGCTTTGCGAAAAGTACGGCTTTCGCCTCGAGCGGGAGAAACGCAAGGCCGGAGAGGGGCACCGTAAGGTAGCCCCCCACTCTACTCTTGTATCCCCAGTTTCCTTCACTGGCAGAGCCTCCGA	340	XIPG_00143_Translation_initiation_factor_IF-2	XIP2_00146_Translation_initiation_factor_IF-2	XP23_00740_Translation_initiation_factor_IF-2	XP22_00738_Translation_initiation_factor_IF-2	XP21_00747_Translation_initiation_factor_IF-2	XP18_00746_Translation_initiation_factor_IF-2	XP15_00747_Translation_initiation_factor_IF-2
0	n36494	5	5	5	0	7	0	0	Yes	0.000236272	0.0176022	-1.88963	-4.56604	CTGAGTGGCGCTTACTGAGACACAAATGGTACTTCCACCCCAATCTTCTGGGGTAAAACCTTGTCCCTGCAATTGTTGTTTAACTCGATCAATATTGGC	99	XIPG_00143_Translation_initiation_factor_IF-2	XIP2_00146_Translation_initiation_factor_IF-2	XP23_00740_Translation_initiation_factor_IF-2	XP22_00738_Translation_initiation_factor_IF-2	XP21_00747_Translation_initiation_factor_IF-2	XP18_00746_Translation_initiation_factor_IF-2	XP15_00747_Translation_initiation_factor_IF-2
0	n10163	5	5	5	0	7	0	0	Yes	0.000236272	0.0176022	-1.88963	-4.56604	GAGCTATTCTCAACTGCAATAACATAAGCACGGATTCGGTCACCAACGCTATATTCCTCAGTGGAGACACGCTCCCACCCTGGCATGATGGCCTCGAATCTGCCGAGGTCAACAATAACATCAGAGCGCTCAAAACGGCGAACGGTTCCACTAACGATCTCTCCCGCTCGGTCCTTAAACTCTTGATAAATCATTTCCTTCTCAAGCTGTCGCAAACGCTGCGTGATAGCTTGGCGAGCAGTTTGAGCTGCGAT	254	XIPG_00145_Transcription_termination/antitermination_protein_NusA	XIP2_00148_Transcription_termination/antitermination_protein_NusA	XP23_00739_Transcription_termination/antitermination_protein_NusA	XP22_00737_Transcription_termination/antitermination_protein_NusA	XP15_00746_Transcription_termination/antitermination_protein_NusA	XP21_00746_Transcription_termination/antitermination_protein_NusA	XP18_00745_Transcription_termination/antitermination_protein_NusA
0	n14252	5	5	5	0	7	0	0	Yes	0.000236272	0.0176022	-1.88963	-4.56604	GCTTCCACCAGTACATCCCGACGGATTCCCTTTTCCCTTTCCAAGTAATCCAGAGTTGCAATCAATTCAGCGTTC	75	XIPG_00145_Transcription_termination/antitermination_protein_NusA	XIP2_00148_Transcription_termination/antitermination_protein_NusA	XP23_00739_Transcription_termination/antitermination_protein_NusA	XP22_00737_Transcription_termination/antitermination_protein_NusA	XP15_00746_Transcription_termination/antitermination_protein_NusA	XP21_00746_Transcription_termination/antitermination_protein_NusA	XP18_00745_Transcription_termination/antitermination_protein_NusA
0	n13138	5	5	5	0	7	0	0	Yes	0.000236272	0.0176022	-1.88963	-4.56604	AATTGTCCACTACCATCTACGCATAGGAGGAGT	33	XIPG_00146_Mannosylglucosyl-3-phosphoglycerate_synthase	XIP2_00149_Mannosylglucosyl-3-phosphoglycerate_synthase	XP23_00737_hypothetical_protein	XP22_00736_Mannosylglucosyl-3-phosphoglycerate_synthase	XP21_00745_Mannosylglucosyl-3-phosphoglycerate_synthase	XP18_00743_Mannosylglucosyl-3-phosphoglycerate_synthase	XP15_00745_Mannosylglucosyl-3-phosphoglycerate_synthase
0	n14450	5	5	5	0	7	0	0	Yes	0.000236272	0.0176022	-1.88963	-4.56604	CCTCACTCAATGCGCATCGCAATTGTCCACTACCATCTACGCATAGGA	48	XIPG_00146_Mannosylglucosyl-3-phosphoglycerate_synthase	XIP2_00149_Mannosylglucosyl-3-phosphoglycerate_synthase	XP23_00737_hypothetical_protein	XP22_00736_Mannosylglucosyl-3-phosphoglycerate_synthase	XP21_00745_Mannosylglucosyl-3-phosphoglycerate_synthase	XP18_00743_Mannosylglucosyl-3-phosphoglycerate_synthase	XP15_00745_Mannosylglucosyl-3-phosphoglycerate_synthase
0	n31858	5	5	5	0	7	0	0	Yes	0.000236272	0.0176022	-1.88963	-4.56604	TGCTATGCTCCTCCAAATCCACGATTTTGCTGAAAACCAACGCCTA	46	XIPG_00146_Mannosylglucosyl-3-phosphoglycerate_synthase	XIP2_00149_Mannosylglucosyl-3-phosphoglycerate_synthase	XP23_00737_hypothetical_protein	XP22_00736_Mannosylglucosyl-3-phosphoglycerate_synthase	XP21_00745_Mannosylglucosyl-3-phosphoglycerate_synthase	XP18_00743_Mannosylglucosyl-3-phosphoglycerate_synthase	XP15_00745_Mannosylglucosyl-3-phosphoglycerate_synthase
0	n3644	5	5	5	0	7	0	0	Yes	0.000236272	0.0176022	-1.88963	-4.56604	AGTAGATAACCCGAGTCCTTAGCCTGTATACTACGCTTAATGACTGACTCTACTAAATCTCCTATAATGGCTATCCCACCCAGAGAGCATCCTAGAAGGAGAACATTTGTTTTGTAAAAGAGGGGGATCCAAGATGGAAAACATGTACGTGCAACGAGAGCCACTATACCGGCCGAGGCAACGGCACCTAAAAAGCCCTCCCACGTCTTTTTAGGGCTGATCTGTGGGGCTAATCGGTGTCGCCCAAAGAAGCCACCAAACATATAAGCCCCCATATCGCTGCACTTGGTGACTATAACTACAAAGAGTGCGTAAAAGGGCCCTGTAGGATCCCCATTTGCCGAAGGTGGTGTCAGGAAAATAATTTTGGACAAAAAGTGGAACGTCCACGGGATGTAG…	422	XIPG_00150_hypothetical_protein	XIP2_00153_hypothetical_protein	XP23_00733_hypothetical_protein	XP22_00732_hypothetical_protein	XP21_00741_hypothetical_protein	XP18_00739_hypothetical_protein	XP15_00741_hypothetical_protein
0	n5212	5	5	5	0	7	0	0	Yes	0.000236272	0.0176022	-1.88963	-4.56604	ATACCTCAGCCTACCATGGGAATTTATCGACCACCCAACAGGGCGATAATGGAAAGAGAGACTCTGTCCAAAA	73	XP22_00726_hypothetical_protein	XP15_00735_hypothetical_protein	XP23_00728_GTP_cyclohydrolase_1_type_2_	XP22_00727_GTP_cyclohydrolase_1_type_2_	XP21_00736_GTP_cyclohydrolase_1_type_2_	XP18_00734_GTP_cyclohydrolase_1_type_2_	XP15_00736_GTP_cyclohydrolase_1_type_2_
0	n3461	5	5	5	0	7	0	0	Yes	0.000236272	0.0176022	-1.88963	-4.56604	CACGCACCGCGGAGCTTGTAGCGCACATTAAGGGAGGATATAGGGTGGCATTGAGTTGCGACGCAGGCATACCGGCTATTTCGGATCCTGGCTATCAACTAATAAGCGCCTGCATTCAGGAAGGCCTGCC	130	XIP2_00160_Ribosomal_RNA_small_subunit_methyltransferase_I	XIPG_00157_Ribosomal_RNA_small_subunit_methyltransferase_I	XP23_00725_Ribosomal_RNA_small_subunit_methyltransferase_I	XP22_00722_Ribosomal_RNA_small_subunit_methyltransferase_I	XP21_00732_Ribosomal_RNA_small_subunit_methyltransferase_I	XP18_00730_Ribosomal_RNA_small_subunit_methyltransferase_I	XP15_00731_Ribosomal_RNA_small_subunit_methyltransferase_I
0	n8969	5	5	5	0	7	0	0	Yes	0.000236272	0.0176022	-1.88963	-4.56604	TTGGCAATAATCAGCTGAGGCTTTCCCGAACTAGCCGTCTTCGCTTTCTCGAAAGCGGAAAAAAATTCCTGCAAATTGTGGCCATTGGTCCTGTAGACTTCCCATCCCAAAGCACGATAACGGGTTTCTGTATCCTCACTTTGAGTGACGGATGCTAGAGAGTCCAAGGTAACATCGTTAGAATCATAGATGAGAATTAAATTATCAAGGCCTAGGTGACCAGCTAGCGCAGAAGACTCCTGTGTAAC	248	XIPG_00162_Transketolase	XIP2_00165_Transketolase	XP23_00721_Transketolase	XP21_00727_Transketolase	XP18_00725_Transketolase	XP15_00727_Transketolase	XP22_00719_Transketolase
0	n3334	5	5	5	0	7	0	0	Yes	0.000236272	0.0176022	-1.88963	-4.56604	ATGGACATTGATGTGCCAGCTCATTCTGACTTCATTTTGGAAGGCTACGTAGAACCAGGAGAGCTACGTCCAGAAGGTCCCTTTGGGGATCACACTGGGTTTTACACCCCAGTGGATGACTATCCTGTTTTTCATCTACAAGCGATTACACACCGGAAAG	160	XP21_00723_3-octaprenyl-4-hydroxybenzoate_carboxy-lyase	XP18_00721_3-octaprenyl-4-hydroxybenzoate_carboxy-lyase	XP23_00717_3-octaprenyl-4-hydroxybenzoate_carboxy-lyase	XP22_00715_3-octaprenyl-4-hydroxybenzoate_carboxy-lyase	XP15_00723_3-octaprenyl-4-hydroxybenzoate_carboxy-lyase
0	n4177	5	5	5	0	7	0	0	Yes	0.000236272	0.0176022	-1.88963	-4.56604	GGTGCTTCCATGAATTTGTCTGCCCAGGTTCGAATTTCTGGGGACATACAAATAGGATCTGGCCATCTGCGTGTATA	77	XP21_00723_3-octaprenyl-4-hydroxybenzoate_carboxy-lyase	XP18_00721_3-octaprenyl-4-hydroxybenzoate_carboxy-lyase	XP23_00717_3-octaprenyl-4-hydroxybenzoate_carboxy-lyase	XP22_00715_3-octaprenyl-4-hydroxybenzoate_carboxy-lyase	XP15_00723_3-octaprenyl-4-hydroxybenzoate_carboxy-lyase
0	n11384	5	5	5	0	7	0	0	Yes	0.000236272	0.0176022	-1.88963	-4.56604	CGGACGGCTTCCCATCAATGAGAGGCTGGTCAAATAGCAGAGCTTTCCCCCCTTCCGGAGCTTTCATTTCCCTGTCTGCTAGTTCAGTGATTTGTAGATTGGTATCCACTGGTGTTACAATGCGCTTAAGCTCACCAGCAGCCTCCAGAGTCTGCAAGAATCCAGAAAAAGATGTGTACGACC	183	XP21_00723_3-octaprenyl-4-hydroxybenzoate_carboxy-lyase	XP18_00721_3-octaprenyl-4-hydroxybenzoate_carboxy-lyase	XP23_00717_3-octaprenyl-4-hydroxybenzoate_carboxy-lyase	XP22_00715_3-octaprenyl-4-hydroxybenzoate_carboxy-lyase	XP15_00723_3-octaprenyl-4-hydroxybenzoate_carboxy-lyase
0	n13482	5	5	5	0	7	0	0	Yes	0.000236272	0.0176022	-1.88963	-4.56604	GTTTCACATCTCACGAGATCTACAGGATGCCTTCGAATCAATCCGGCGAGGAGTAACTCATCCAAGCCATCCGGCAGAGGTGCAGTTGCTGCAAAAGTAAGAGCAGGATCTCCACCTAGTGCCACAGCTACTGGCATACGTGTCTTTCTTGCAAGATGGCCTTCTCCATGGCGAGCTGCAACCTTGTGTACTTGCCAATGCATACCGGTCGTGAGGCCATCATATACCTGCATTCGATATACACCTATGTTTCTTTCCCCGCTGTTTGGATCCCTCGTATACACCGTTGGAAGGGTAATGAATCGGCCTCCATCCTGAGGCCA	323	XP21_00723_3-octaprenyl-4-hydroxybenzoate_carboxy-lyase	XP18_00721_3-octaprenyl-4-hydroxybenzoate_carboxy-lyase	XP23_00717_3-octaprenyl-4-hydroxybenzoate_carboxy-lyase	XP22_00715_3-octaprenyl-4-hydroxybenzoate_carboxy-lyase	XP15_00723_3-octaprenyl-4-hydroxybenzoate_carboxy-lyase
0	n30334	5	5	5	0	7	0	0	Yes	0.000236272	0.0176022	-1.88963	-4.56604	TTCCTCTATGGAACTCCTCCCCAATGCTAGAGCTACGCGTCGGTATGAACCCATTGTATTAATTGCCAGCGGAAAG	76	XP21_00723_3-octaprenyl-4-hydroxybenzoate_carboxy-lyase	XP18_00721_3-octaprenyl-4-hydroxybenzoate_carboxy-lyase	XP23_00717_3-octaprenyl-4-hydroxybenzoate_carboxy-lyase	XP22_00715_3-octaprenyl-4-hydroxybenzoate_carboxy-lyase	XP15_00723_3-octaprenyl-4-hydroxybenzoate_carboxy-lyase
0	n31950	5	5	5	0	7	0	0	Yes	0.000236272	0.0176022	-1.88963	-4.56604	ATCGAGGATGCAGCTTAATCCGCGGCCGCCCTAAACGTGTTTCCAAAGGCCCCTGCAAAGAGGTTATTTATCGCTTCGATGGCTCCACGGATACGCAAGCACTACCTTTCTCACTTGGATCATT	124	XP21_00723_3-octaprenyl-4-hydroxybenzoate_carboxy-lyase	XP18_00721_3-octaprenyl-4-hydroxybenzoate_carboxy-lyase	XP23_00717_3-octaprenyl-4-hydroxybenzoate_carboxy-lyase	XP22_00715_3-octaprenyl-4-hydroxybenzoate_carboxy-lyase	XP15_00723_3-octaprenyl-4-hydroxybenzoate_carboxy-lyase
0	n39036	5	5	5	0	7	0	0	Yes	0.000236272	0.0176022	-1.88963	-4.56604	GCCTCTGTGCCAACACAGATCCTCAAAGGGATACAAGCGTCGTCAAAAATCCAAGTGATGCTCTGGATCACGCACCGATAG	81	XP21_00723_3-octaprenyl-4-hydroxybenzoate_carboxy-lyase	XP18_00721_3-octaprenyl-4-hydroxybenzoate_carboxy-lyase	XP23_00717_3-octaprenyl-4-hydroxybenzoate_carboxy-lyase	XP22_00715_3-octaprenyl-4-hydroxybenzoate_carboxy-lyase	XP15_00723_3-octaprenyl-4-hydroxybenzoate_carboxy-lyase
0	n47008	5	5	5	0	7	0	0	Yes	0.000236272	0.0176022	-1.88963	-4.56604	TAGTTGAACAGATACGTTCCCTCCTTAAAGTTAAGCCA	38	XP21_00723_3-octaprenyl-4-hydroxybenzoate_carboxy-lyase	XP18_00721_3-octaprenyl-4-hydroxybenzoate_carboxy-lyase	XP23_00717_3-octaprenyl-4-hydroxybenzoate_carboxy-lyase	XP22_00715_3-octaprenyl-4-hydroxybenzoate_carboxy-lyase	XP15_00723_3-octaprenyl-4-hydroxybenzoate_carboxy-lyase
0	n5649	5	5	5	0	7	0	0	Yes	0.000236272	0.0176022	-1.88963	-4.56604	TGCAAATGCCTTCCACAGCTTCTACGAAGCTTGCCCTGTGCTAAATGTAGAAGAGAAACTCCGCCAATCTCGCCTGATTCTCTGCCAACTTTCTGAGCGGATACTTGATAAGGGGCTATCCTTGCTGGGAATCAATTCCCCGAAAAGAATGTGACGGCGGTGTAAGAGCAGTGGCGATTCACTAGGGGGACACAACTTCTTTTGCATGGAACGTGTGTTCCTTCAACTAGATCTTGTCCACAAAAAAATAGGAGAAAATTATAGTCCTTCCATGGCGGAAGTCTGTATACACTGCCT	297	XIPG_00170_Arginine--tRNA_ligase	XIP2_00173_Arginine--tRNA_ligase	XP23_00712_Arginine--tRNA_ligase	XP22_00710_Arginine--tRNA_ligase	XP21_00718_Arginine--tRNA_ligase	XP18_00716_Arginine--tRNA_ligase	XP15_00718_Arginine--tRNA_ligase
0	n12446	5	5	5	0	7	0	0	Yes	0.000236272	0.0176022	-1.88963	-4.56604	TCGTAGAAGCTGTGGAAGGCATTTGCAAGCCCAAAGAGGTAATTTGCTAAAAGATTAGGCCGAAAGTCTTCTAGCACTCTCGGGACTGTTTCTCCAAATTGAAGA	105	XIPG_00170_Arginine--tRNA_ligase	XIP2_00173_Arginine--tRNA_ligase	XP23_00712_Arginine--tRNA_ligase	XP22_00710_Arginine--tRNA_ligase	XP21_00718_Arginine--tRNA_ligase	XP18_00716_Arginine--tRNA_ligase	XP15_00718_Arginine--tRNA_ligase
0	n13455	5	5	5	0	7	0	0	Yes	0.000236272	0.0176022	-1.88963	-4.56604	TTTTGATGCTTTGGACAATGCTCCAGTATACTTCATTGTCCTTTTCATCGTGCCAAGCAGCCAGTTCCAAATCCATCTTCGCACCCTTGCGGCCATTGCTAAGTTTCTGAATGACAAAACTGTGCGAGACGGTCTAGCTAAGGCTAGGGACGTACAACAAATTTTAGGCGTGTTTACAAATCGTATGTAATTCTGTTTGCTGTACCCTGTACCATTTGCCCT	222	XIPG_00171_hypothetical_protein	XIP2_00174_hypothetical_protein	XP23_00711_PTS_system_fructose-specific_EIIABC_component	XP22_00709_PTS_system_fructose-specific_EIIABC_component	XP21_00717_PTS_system_fructose-specific_EIIABC_component	XP18_00715_PTS_system_fructose-specific_EIIABC_component	XP15_00717_PTS_system_fructose-specific_EIIABC_component
0	n27827	5	5	5	0	7	0	0	Yes	0.000236272	0.0176022	-1.88963	-4.56604	ATCTGCCCAGCAGATCATCCTGGAGATGAAGTCCACTAAGCGGTGGGAGGCTATTACGGAGTTAGCATCCCTGTTGGTCCAGCAGGGAAAGATTGAAAAAAAAGATAAGCAAAACATCCTGCAAGCTTTGCGGCAAAGAGAAGAAACAATGAGTACCGGTATTGGTTATGGTATAGCCATTCCCCACGCCTCGTCGGAATGTGTCTCTAGTGTGGTTGCTGGCTTCGGAAGGTCCTCCAAGGGCATCTCTTTTGATGCTTTGGACAATGCT	271	XIPG_00171_hypothetical_protein	XIP2_00174_hypothetical_protein	XP23_00711_PTS_system_fructose-specific_EIIABC_component	XP22_00709_PTS_system_fructose-specific_EIIABC_component	XP21_00717_PTS_system_fructose-specific_EIIABC_component	XP18_00715_PTS_system_fructose-specific_EIIABC_component	XP15_00717_PTS_system_fructose-specific_EIIABC_component
0	n36595	5	5	5	0	7	0	0	Yes	0.000236272	0.0176022	-1.88963	-4.56604	CTCCAGGATGATCTGCTGGGCAGATAAAAGGTTAGCTAACATCATTTACTCGGAAACGTCTGCAGGTT	68	XIPG_00171_hypothetical_protein	XIP2_00174_hypothetical_protein	XP23_00711_PTS_system_fructose-specific_EIIABC_component	XP22_00709_PTS_system_fructose-specific_EIIABC_component	XP21_00717_PTS_system_fructose-specific_EIIABC_component	XP18_00715_PTS_system_fructose-specific_EIIABC_component	XP15_00717_PTS_system_fructose-specific_EIIABC_component
0	n8825	5	5	5	0	7	0	0	Yes	0.000236272	0.0176022	-1.88963	-4.56604	CACATAGGGGATATGAACTAGAAGAGGGTAGCGATTGGGTGCATGCTCCGTCCATAACTTCAGAGGAAGTCATCATCAAAAGTCTACTGAAGCAAGTCCGTGTAGAGACTCCTCTCCGCTGGCATGAGATTGTCAGGGAGTGGTGTGGAGTTGCTGAAGAAACCACTACCGGCATCCGCCGCCTGTACAAGATGTTGGAACAAGGGAGACTCTTGGTACCTGCCATCAATGTTAATGACTCTGTCACTAAGGCGAAATTTGACAATTTGTATGGTTGCCGCGAGTCCATAGCAGACGGAATCAAGCGTGCTACTGATGTGATGATTGCTGGAAAGGTCGTCGTTGTTTGCGGGTATGGACCTGTAGGTAAGGGGTGTGCACATGCACTCT	390	XIPG_00185_Adenosylhomocysteinase	XIP2_00187_Adenosylhomocysteinase	XP23_00705_Adenosylhomocysteinase	XP22_00703_Adenosylhomocysteinase	XP21_00710_Adenosylhomocysteinase	XP18_00708_Adenosylhomocysteinase	XP15_00711_Adenosylhomocysteinase
0	n25329	5	5	5	0	7	0	0	Yes	0.000236272	0.0176022	-1.88963	-4.56604	GAGAAGAGTAGCATCCCCACCATCATCTATAATGAGGTGAGGCCCCTTTCCCCCTGGGAAACAGAGGGATCGATAAGCACATTGCCAATATTCTTCCAGCGTCTCCCCCTTCCACGCAAAAACAGCCACTCCTGCCTTGGCAATGGCAGCTGCAGCGTGGTCCTGCGTGGAGAAAATATTGCTGCTTGCCCAACGTACAGAAGCACCTAGTCT	213	XIPG_00185_Adenosylhomocysteinase	XIP2_00187_Adenosylhomocysteinase	XP23_00705_Adenosylhomocysteinase	XP22_00703_Adenosylhomocysteinase	XP21_00710_Adenosylhomocysteinase	XP18_00708_Adenosylhomocysteinase	XP15_00711_Adenosylhomocysteinase
0	n26203	5	5	5	0	7	0	0	Yes	0.000236272	0.0176022	-1.88963	-4.56604	ATAACTCTAGAACACATCCTTGAAATGAAGGACCAGGCCATCCTCTGTAATATTGGGCATTTTGATAACGAGATTCAAGTAGACCGCTTAAACCGACACCCTGGGGCAACCAGGTTAAACATTAAACCGCAGGTAGACTGTTATGAACTCCCAGGCCGCCAGATTTACCTGCTGGCAGAAGGGCGTTTAGTCAATTTGGGATGTGCTACCGGACATCCTAGCTTTGTGATGTCTAAT	237	XIPG_00185_Adenosylhomocysteinase	XIP2_00187_Adenosylhomocysteinase	XP23_00705_Adenosylhomocysteinase	XP22_00703_Adenosylhomocysteinase	XP21_00710_Adenosylhomocysteinase	XP18_00708_Adenosylhomocysteinase	XP15_00711_Adenosylhomocysteinase
0	n29113	5	5	5	0	7	0	0	Yes	0.000236272	0.0176022	-1.88963	-4.56604	ACTGGATTAGTCCATATGACCGTCCAAACAGCGGTACTTATC	42	XIPG_00185_Adenosylhomocysteinase	XIP2_00187_Adenosylhomocysteinase	XP23_00705_Adenosylhomocysteinase	XP22_00703_Adenosylhomocysteinase	XP21_00710_Adenosylhomocysteinase	XP18_00708_Adenosylhomocysteinase	XP15_00711_Adenosylhomocysteinase
0	n29301	5	5	5	0	7	0	0	Yes	0.000236272	0.0176022	-1.88963	-4.56604	CAGGTTTGGTGCACGCGTAGTTGTCACAGAGATTGATCCTATCAGTGCCCTGCAAGCAGCAATGGAGGGGTTTGAGGTT	79	XIPG_00185_Adenosylhomocysteinase	XIP2_00187_Adenosylhomocysteinase	XP23_00705_Adenosylhomocysteinase	XP22_00703_Adenosylhomocysteinase	XP21_00710_Adenosylhomocysteinase	XP18_00708_Adenosylhomocysteinase	XP15_00711_Adenosylhomocysteinase
0	n34981	5	5	5	0	7	0	0	Yes	0.000236272	0.0176022	-1.88963	-4.56604	TATGACCGTCCAAACAGCGGTACTTATCGAAACCCTCTGCAGACTAGGTGCTTCTGTACGTTGG	64	XIPG_00185_Adenosylhomocysteinase	XIP2_00187_Adenosylhomocysteinase	XP23_00705_Adenosylhomocysteinase	XP22_00703_Adenosylhomocysteinase	XP21_00710_Adenosylhomocysteinase	XP18_00708_Adenosylhomocysteinase	XP15_00711_Adenosylhomocysteinase
0	n41721	5	5	5	0	7	0	0	Yes	0.000236272	0.0176022	-1.88963	-4.56604	CCAGTAGCAGTCACATAAATATCAGCTCTTCCAAGCAATTCCTCTATACGAGCAACCTCAAACCCCTCCATTGCTGCTTGCAG	83	XIPG_00185_Adenosylhomocysteinase	XIP2_00187_Adenosylhomocysteinase	XP23_00705_Adenosylhomocysteinase	XP22_00703_Adenosylhomocysteinase	XP21_00710_Adenosylhomocysteinase	XP18_00708_Adenosylhomocysteinase	XP15_00711_Adenosylhomocysteinase
0	n31864	5	5	5	0	7	0	0	Yes	0.000236272	0.0176022	-1.88963	-4.56604	CTTGTCGGGATGTCCCTCTCCTACAGACTCAGAGGAAAAGACGAATTGGCGAGGCATTGTTCCCGAAGAGGTAAATCTACAATGTAAAGACATGTCAACAACTTCATAAGCCTAATATGAGTTCCCTCCTTAA	133	XIPG_00184_S-adenosylmethionine_synthase	XIP2_00186_S-adenosylmethionine_synthase	XP23_00704_S-adenosylmethionine_synthase	XP22_00702_S-adenosylmethionine_synthase	XP21_00709_S-adenosylmethionine_synthase	XP18_00707_S-adenosylmethionine_synthase	XP15_00710_S-adenosylmethionine_synthase	XP23_00703_hypothetical_protein	XP22_00701_hypothetical_protein	XP18_00706_hypothetical_protein	XP15_00709_hypothetical_protein		XP21_00708_hypothetical_protein
0	n5800	5	5	5	0	7	0	0	Yes	0.000236272	0.0176022	-1.88963	-4.56604	GCAGCCTATATGGGGCGCTACGTAGCAAAGAACGTAGTGGCTGCTAGAATAGCAGACCAGTGTGAGATTCAACTTGCTTATGCTATTGGGTGTGCCGATCCGGTGAGTCTGCACATAAATACCTTTGGAACATCGAAGGTGGATGAGGCGCGTATCGAAGCTGCTGTAAAAGCTGTTTTTGGGTTTAGGCCA	192	XIPG_00184_S-adenosylmethionine_synthase	XIP2_00186_S-adenosylmethionine_synthase	XP23_00704_S-adenosylmethionine_synthase	XP22_00702_S-adenosylmethionine_synthase	XP21_00709_S-adenosylmethionine_synthase	XP18_00707_S-adenosylmethionine_synthase	XP15_00710_S-adenosylmethionine_synthase
0	n18995	5	5	5	0	7	0	0	Yes	0.000236272	0.0176022	-1.88963	-4.56604	TTGTTGGTTCTTATTCTTGTTTATATAGCCTCTCGGAGATCGTCTACTTTGTCAGTCCTTTCCCAGGAAAATTCCCCGCTGACTTTACCAAAGTGCCCATAGTTAGTGGTTTTAGAATAGATAGGTCTAAGCAAATCTAGATGTTTAATAATCTCGGCTGGCCTAAACCCAAAAACAGCTTTT	183	XIPG_00184_S-adenosylmethionine_synthase	XIP2_00186_S-adenosylmethionine_synthase	XP23_00704_S-adenosylmethionine_synthase	XP22_00702_S-adenosylmethionine_synthase	XP21_00709_S-adenosylmethionine_synthase	XP18_00707_S-adenosylmethionine_synthase	XP15_00710_S-adenosylmethionine_synthase
0	n24081	5	5	5	0	7	0	0	Yes	0.000236272	0.0176022	-1.88963	-4.56604	TCATCTTGAACTAAACAAGCATCTAAAATGGCATCGGAAATTGTATCACACACCTTGTCGGGATGTCCCTCTCCTACAGAC	81	XIPG_00184_S-adenosylmethionine_synthase	XIP2_00186_S-adenosylmethionine_synthase	XP23_00704_S-adenosylmethionine_synthase	XP22_00702_S-adenosylmethionine_synthase	XP21_00709_S-adenosylmethionine_synthase	XP18_00707_S-adenosylmethionine_synthase	XP15_00710_S-adenosylmethionine_synthase
0	n9217	5	5	5	0	7	0	0	Yes	0.000236272	0.0176022	-1.88963	-4.56604	CAGTTAATGGCAAAAACCTGAAAAACATCTCCCTTTAGCCGGCGGACCCAGCAAGGAATTTCCGTAATTGCCCCATCCCAGGGGCGATGG	90	XIPG_00179_Cytochrome_b6-f_complex_iron-sulfur_subunit	XIP2_00181_Cytochrome_b6-f_complex_iron-sulfur_subunit	XP23_00698_Cytochrome_b6-f_complex_iron-sulfur_subunit	XP22_00696_Cytochrome_b6-f_complex_iron-sulfur_subunit	XP21_00704_Cytochrome_b6-f_complex_iron-sulfur_subunit	XP15_00705_Cytochrome_b6-f_complex_iron-sulfur_subunit	XP18_00701_Cytochrome_b6-f_complex_iron-sulfur_subunit
0	n30582	5	5	5	0	7	0	0	Yes	0.000236272	0.0176022	-1.88963	-4.56604	GAGGAAGAGACACGACTTTCGAAATATAGGAACCCAACCCATCGCCCCTGGGATGGGGCAATTACGGA	68	XIPG_00179_Cytochrome_b6-f_complex_iron-sulfur_subunit	XIP2_00181_Cytochrome_b6-f_complex_iron-sulfur_subunit	XP23_00698_Cytochrome_b6-f_complex_iron-sulfur_subunit	XP22_00696_Cytochrome_b6-f_complex_iron-sulfur_subunit	XP21_00704_Cytochrome_b6-f_complex_iron-sulfur_subunit	XP15_00705_Cytochrome_b6-f_complex_iron-sulfur_subunit	XP18_00701_Cytochrome_b6-f_complex_iron-sulfur_subunit
0	n32124	5	5	5	0	7	0	0	Yes	0.000236272	0.0176022	-1.88963	-4.56604	AACTCCTCCATGACACGGACAAAAGAAGAGTTTGGATTCGGCAAACCAGCGCACGGGACACCCTAGATGGGT	72	XIPG_00179_Cytochrome_b6-f_complex_iron-sulfur_subunit	XIP2_00181_Cytochrome_b6-f_complex_iron-sulfur_subunit	XP23_00698_Cytochrome_b6-f_complex_iron-sulfur_subunit	XP22_00696_Cytochrome_b6-f_complex_iron-sulfur_subunit	XP21_00704_Cytochrome_b6-f_complex_iron-sulfur_subunit	XP15_00705_Cytochrome_b6-f_complex_iron-sulfur_subunit	XP18_00701_Cytochrome_b6-f_complex_iron-sulfur_subunit
0	n8009	5	5	5	0	7	0	0	Yes	0.000236272	0.0176022	-1.88963	-4.56604	GGCCTCCACAAACTGGTAACTGCTGGTCTACCAGGCATCCTACAGCCTCCCAGGAAAA	58	XP22_00695_Cytochrome_c6	XP15_00704_Cytochrome_c6	XP23_00697_Cytochrome_c6	XP21_00703_Cytochrome_c6	XP18_00700_Cytochrome_c6
0	n10400	5	5	5	0	7	0	0	Yes	0.000236272	0.0176022	-1.88963	-4.56604	TCTCCCTGCCATTCTATTCAACGTTCTTTAGCCATCCAAGCTACCACATCCGATACATCTTGAGCAGACATTGGCGATAACTCTTTCCAGTTTGGATGACCAACCTCCGGGCGACCAGAAATAATAATCGTTCGCAAATACTGGTTGGATACCAGTCCTAGATAAGAAGACTCTGTGATTGATCCCCATACTTTGGTTCTTGTATCCCCTACATGACAACGAGCACAATATGTGGAGAATAC	242	XP22_00695_Cytochrome_c6	XP15_00704_Cytochrome_c6	XP23_00697_Cytochrome_c6	XP21_00703_Cytochrome_c6	XP18_00700_Cytochrome_c6
0	n28373	5	5	5	0	7	0	0	Yes	0.000236272	0.0176022	-1.88963	-4.56604	CCGGAATCCAATTTGGACTTTCATAGCCTCTATGCGACCAACTGTATTGCCTGTCATGCAGACCGGAGAGGTGTGATTTCCCC	83	XP22_00695_Cytochrome_c6	XP15_00704_Cytochrome_c6	XP23_00697_Cytochrome_c6	XP21_00703_Cytochrome_c6	XP18_00700_Cytochrome_c6
0	n34852	5	5	5	0	7	0	0	Yes	0.000236272	0.0176022	-1.88963	-4.56604	ATTGCTGATGGCGTTCCAGGGACGGCCATGCCAGCGTTTTCGGAAAAAAGAGGGGGCCGGTTAACCGAGGCACAGATTAAT	81	XP22_00695_Cytochrome_c6	XP15_00704_Cytochrome_c6	XP23_00697_Cytochrome_c6	XP21_00703_Cytochrome_c6	XP18_00700_Cytochrome_c6
0	n37012	5	5	5	0	7	0	0	Yes	0.000236272	0.0176022	-1.88963	-4.56604	CTGGTACATTCTCTCCGGAGCGATCAAAGAGAGGTACG	38	XP22_00695_Cytochrome_c6	XP15_00704_Cytochrome_c6	XP23_00697_Cytochrome_c6	XP21_00703_Cytochrome_c6	XP18_00700_Cytochrome_c6
0	n41890	5	5	5	0	7	0	0	Yes	0.000236272	0.0176022	-1.88963	-4.56604	ATCACTACCTGCCTACACTGCTCCCTTAGGGAATGCCGAACACGGAGCAAC	51	XP22_00695_Cytochrome_c6	XP15_00704_Cytochrome_c6	XP23_00697_Cytochrome_c6	XP21_00703_Cytochrome_c6	XP18_00700_Cytochrome_c6
0	n47366	5	5	5	0	7	0	0	Yes	0.000236272	0.0176022	-1.88963	-4.56604	TACTTGTAAAAGGGATTTATGCATGGGCATCCCCTGGGGAAACATCCC	48	XP22_00695_Cytochrome_c6	XP15_00704_Cytochrome_c6	XP23_00697_Cytochrome_c6	XP21_00703_Cytochrome_c6	XP18_00700_Cytochrome_c6
0	n49670	5	5	5	0	7	0	0	Yes	0.000236272	0.0176022	-1.88963	-4.56604	ATGAGATACCTCCGTAGGAAAGCTGTGGATGCAGGTAAGCAACTTACGTTGTCGGCCATGGCATGGCTGTATGTCACGGTAGGTGGAAT	89	XP22_00695_Cytochrome_c6	XP15_00704_Cytochrome_c6	XP23_00697_Cytochrome_c6	XP21_00703_Cytochrome_c6	XP18_00700_Cytochrome_c6
0	n5274	5	5	5	0	7	0	0	Yes	0.000236272	0.0176022	-1.88963	-4.56604	ATACCATTGGAGCAGGGGTAGCCGAAAATACGCATCAAAACCTTGTCGCCTGGATACGTGACCCACAGCTTCTAAAGCCAGGTTGCTTTATGCCAGACATG	101	XIPG_00174_Cytochrome_c_oxidase_subunit_2	XIP2_00176_Cytochrome_c_oxidase_subunit_2	XP23_00693_Cytochrome_c_oxidase_subunit_2	XP21_00699_Cytochrome_c_oxidase_subunit_2	XP18_00696_Cytochrome_c_oxidase_subunit_2	XP22_00691_Cytochrome_c_oxidase_subunit_2	XP15_00700_Cytochrome_c_oxidase_subunit_2
0	n10605	5	5	5	0	7	0	0	Yes	0.000236272	0.0176022	-1.88963	-4.56604	ATCTGCAGATGTACTTCATAGCTTTTGGGTACCACAGCTTGCTGGGAAGATGCAATTGGTCCCTAACAGAACTAACATGACTTGGATCGAACCTCTGCGAACGGGAGTCTATTTGGGAAGTTGTGCCCAATACTGTGGAGCCCAGCACGCCTTTATGCTGCTGCGTGTGATAGTGCATACGCCAGAAGAGTTTCAATGTTGGAT	204	XIPG_00174_Cytochrome_c_oxidase_subunit_2	XIP2_00176_Cytochrome_c_oxidase_subunit_2	XP23_00693_Cytochrome_c_oxidase_subunit_2	XP21_00699_Cytochrome_c_oxidase_subunit_2	XP18_00696_Cytochrome_c_oxidase_subunit_2	XP22_00691_Cytochrome_c_oxidase_subunit_2	XP15_00700_Cytochrome_c_oxidase_subunit_2
0	n12991	5	5	5	0	7	0	0	Yes	0.000236272	0.0176022	-1.88963	-4.56604	TTACCTCCACTATCAATGCATCTTCCGGAAGGTTTCTGTTCTGAATTTCTCCAATAGTGCGGGCCGTCACTAGAATCAGCACGAGCGTAATTATAATGGGAACTACTGTCCAAGCTAATTCAATTTGAGAACTGCCGTAGATTTGAGGAGGTTCCTGCGTACCATCCGTAGGACGTCTCCGATAACGTACTACCACAAATAAAAGTGCTGCTGTGACCACCACAAAAATCCCTGAGCAAATTGCCAGTACCAGTACAGAGAGCTCATAAATGGCGCGTGCAGGAACAGAGCAGGGATGAAAACTGTTAGGAACCATATTGATCTCGGAGACAGCTAGTCTTGGAGTCCAAAGCATCCCGATAAACAGAAG	370	XIPG_00174_Cytochrome_c_oxidase_subunit_2	XIP2_00176_Cytochrome_c_oxidase_subunit_2	XP23_00693_Cytochrome_c_oxidase_subunit_2	XP21_00699_Cytochrome_c_oxidase_subunit_2	XP18_00696_Cytochrome_c_oxidase_subunit_2	XP22_00691_Cytochrome_c_oxidase_subunit_2	XP15_00700_Cytochrome_c_oxidase_subunit_2
0	n17355	5	5	5	0	7	0	0	Yes	0.000236272	0.0176022	-1.88963	-4.56604	AGGGCACCAGTGGTGGTGGGAAGTAGGCTATCCCCAGTATGAGGTGAAGACAGCAAATGAAATCCATGTGCCGGTCAGTTCTGCTGCTCATCCTGCGCCTACTCGAATCGTGTTGAAATCTGCAGATGTACTTCATAGCTTT	142	XIPG_00174_Cytochrome_c_oxidase_subunit_2	XIP2_00176_Cytochrome_c_oxidase_subunit_2	XP23_00693_Cytochrome_c_oxidase_subunit_2	XP21_00699_Cytochrome_c_oxidase_subunit_2	XP18_00696_Cytochrome_c_oxidase_subunit_2	XP22_00691_Cytochrome_c_oxidase_subunit_2	XP15_00700_Cytochrome_c_oxidase_subunit_2
0	n36426	5	5	5	0	7	0	0	Yes	0.000236272	0.0176022	-1.88963	-4.56604	TTTTCCATCAACTGTTCTTCCTATCGCAAGGTCTCTAAATAAGCCACGACTTCATGGATTTGGGATGGAGTCAAGTGCATGTCTGGCATAAAGCAACCTGGC	102	XIPG_00174_Cytochrome_c_oxidase_subunit_2	XIP2_00176_Cytochrome_c_oxidase_subunit_2	XP23_00693_Cytochrome_c_oxidase_subunit_2	XP21_00699_Cytochrome_c_oxidase_subunit_2	XP18_00696_Cytochrome_c_oxidase_subunit_2	XP22_00691_Cytochrome_c_oxidase_subunit_2	XP15_00700_Cytochrome_c_oxidase_subunit_2
0	n17075	5	5	5	0	7	0	0	Yes	0.000236272	0.0176022	-1.88963	-4.56604	GGGCAAGACGTAGAATTACGCAACTTCGGCGTATTTGAGGTCAGGCTGACAAAAGCGAGGATCGGGCGCAACCCTAATAAGCCGGAAACAGATGTGGTTATTCCGGCCCG	110	XP22_00689_DNA-binding_protein_HU_1	XP15_00698_DNA-binding_protein_HU_1	XP23_00691_DNA-binding_protein_HU	XP18_00694_DNA-binding_protein_HU_1	XP21_00697_DNA-binding_protein_HU_1
0	n28428	5	5	5	0	7	0	0	Yes	0.000236272	0.0176022	-1.88963	-4.56604	GTAAAATTTAGGCCGGGTAGAGTTATGCAGCGCCGTGTAATACTACGGACTGAGGAACTAAAAAAGCATTCCCAGTGAATCG	82	XP22_00689_DNA-binding_protein_HU_1	XP15_00698_DNA-binding_protein_HU_1	XP23_00691_DNA-binding_protein_HU	XP18_00694_DNA-binding_protein_HU_1	XP21_00697_DNA-binding_protein_HU_1
0	n21356	5	5	5	0	7	0	0	Yes	0.000236272	0.0176022	-1.88963	-4.56604	CAGAAAGTTTTTTAGTGCTGCAAGAAATATTGAAGAAGGGGGAAGCTTAACTATTCTTGCCACGGCTCTCATCGATACCCAAAGCCGCATGGATGACCTTATCTTCGAGGAATTTAAGGGCACTGGAAATATGGAAGTGCACTTGGATCGTACCATTGCTGAACAGC	167	XIPG_00197_Transcription_termination_factor_Rho	XIP2_00200_Transcription_termination_factor_Rho	XP23_00683_Transcription_termination_factor_Rho	XP21_00690_Transcription_termination_factor_Rho	XP21_00680_Transcription_termination_factor_Rho	XP15_00690_Transcription_termination_factor_Rho	XP18_00687_Transcription_termination_factor_Rho	XP22_00681_Transcription_termination_factor_Rho
0	n13457	5	5	5	0	7	0	0	Yes	0.000236272	0.0176022	-1.88963	-4.56604	TCGGCCTCCGGAGCCGAAGGCTTCGGGTTCGAATCCCGACGAGTGTAGTTTTTT	54	XIPG_00200_tRNA-Arg(ccg)	XIP2_00203_tRNA-Arg(ccg)	XP23_00681_tRNA-Arg(ccg)	XP22_00678_tRNA-Arg(ccg)	XP21_00687_tRNA-Arg(ccg)	XP21_00677_tRNA-Arg(ccg)	XP18_00684_tRNA-Arg(ccg)	XP15_00687_tRNA-Arg(ccg)
0	n17617	5	5	5	0	7	0	0	Yes	0.000236272	0.0176022	-1.88963	-4.56604	GAAGCCTTCGGCTCCGGAGGCCGATGCTCTATCCAGTTTGAGCTACGAGTGCACAACAAGAAGACTGCAGCCCTTGGGGGCACGAAGGAGGGGCATAATGGAAGTGAAGGTCA	113	XIPG_00200_tRNA-Arg(ccg)	XIP2_00203_tRNA-Arg(ccg)	XP23_00681_tRNA-Arg(ccg)	XP22_00678_tRNA-Arg(ccg)	XP21_00687_tRNA-Arg(ccg)	XP21_00677_tRNA-Arg(ccg)	XP18_00684_tRNA-Arg(ccg)	XP15_00687_tRNA-Arg(ccg)
0	n39950	5	5	5	0	7	0	0	Yes	0.000236272	0.0176022	-1.88963	-4.56604	GTTGGAGGCCTGGACTCTGTGAGATTCTCGAGCACAACTTACTCTGCTCCAAAAGAATAAGGAGTAATCGGGGCCATAGCTCAACTGGTAGAGCACCTC	99	XIPG_00203_tRNA-Ala(ggc)	XIP2_00206_tRNA-Ala(ggc)	XP23_00679_tRNA-Ala(ggc)	XP22_00676_tRNA-Ala(ggc)	XP21_00685_tRNA-Ala(ggc)	XP21_00675_tRNA-Ala(ggc)	XP18_00682_tRNA-Ala(ggc)	XP15_00685_tRNA-Ala(ggc)
0	n46138	5	5	5	0	7	0	0	Yes	0.000236272	0.0176022	-1.88963	-4.56604	GGGGCCATAGCTCAACTGGTAGAGCACCTCAATGGCATTGAGGAGGTTTGGGGTTCGAGACCCCATGGCTCCACGCAGCCT	81	XIPG_00203_tRNA-Ala(ggc)	XIP2_00206_tRNA-Ala(ggc)	XP23_00679_tRNA-Ala(ggc)	XP22_00676_tRNA-Ala(ggc)	XP21_00685_tRNA-Ala(ggc)	XP21_00675_tRNA-Ala(ggc)	XP18_00682_tRNA-Ala(ggc)	XP15_00685_tRNA-Ala(ggc)
0	n14528	5	5	5	0	7	0	0	Yes	0.000236272	0.0176022	-1.88963	-4.56604	GGTAGCATGGTAGACATTTTAGGTGTTGGAGTTCTTATACGTGGAGCCAGCGGAATTGGAAAAAGTGAATGTGTACTTGGCCTTATCGAACGCGGATATAGCTTGGTTAGCGATGATATTACAAGAATCCGTTTTGTA	138	XIPG_00206_HPr_kinase/phosphorylase	XIP2_00209_HPr_kinase/phosphorylase	XP23_00676_HPr_kinase/phosphorylase	XP22_00673_HPr_kinase/phosphorylase	XP21_00672_HPr_kinase/phosphorylase	XP18_00677_HPr_kinase/phosphorylase	XP15_00682_HPr_kinase/phosphorylase	XP21_00682_HPr_kinase/phosphorylase	XP18_00679_HPr_kinase/phosphorylase
0	n8682	5	5	5	0	7	0	0	Yes	0.000236272	0.0176022	-1.88963	-4.56604	AACCCATGCTTTTCAGTTTCTGGTCTAGAGCAGCGACCTCCACTAATCTACCCATATCGCGCCCCATTTTTACAGGTAGTACAATGTGGGGGATTTTGACCCCCAGGATATCATAGAAATTTACGTCTAGTCCGATTCTATCCACGTCTTCCAGTTCGCGCCAGTCCTTCAGCGTTACGACGAGATCGACCCTTTTTTCAGGACGGACGCTACCAATCCCAAAAACCGCAGCTACATTGATAATTCCAATTCCCCGAACTTCCATATGGAATTTAGTGATGTCGGAGGCCATACCTACTAGCTCGCGCCCTTCTACAAAACGGATTCTTGTAATATCA	338	XIPG_00206_HPr_kinase/phosphorylase	XIP2_00209_HPr_kinase/phosphorylase	XP23_00676_HPr_kinase/phosphorylase	XP22_00673_HPr_kinase/phosphorylase	XP21_00672_HPr_kinase/phosphorylase	XP18_00677_HPr_kinase/phosphorylase	XP15_00682_HPr_kinase/phosphorylase	XP18_00678_hypothetical_protein	XP21_00682_HPr_kinase/phosphorylase	XP18_00679_HPr_kinase/phosphorylase
0	n12118	5	5	5	0	7	0	0	Yes	0.000236272	0.0176022	-1.88963	-4.56604	CATGGGTTCAAACAGCGCAGTGGAATTTAACCAGCGGTTACTACAGATTATGAGTGTTCACCAAGCAAAGTAGTGATGGGATCACGCTTACATCAAAATAATGTAGCTTCTCTACGATT	119	XIPG_00206_HPr_kinase/phosphorylase	XIP2_00209_HPr_kinase/phosphorylase	XP23_00676_HPr_kinase/phosphorylase	XP22_00673_HPr_kinase/phosphorylase	XP21_00672_HPr_kinase/phosphorylase	XP15_00682_HPr_kinase/phosphorylase	XP21_00682_HPr_kinase/phosphorylase	XP18_00679_HPr_kinase/phosphorylase	XP23_00677_hypothetical_protein	XP22_00674_hypothetical_protein	XP21_00683_hypothetical_protein		XP21_00673_hypothetical_protein	XP18_00680_hypothetical_protein	XP15_00683_hypothetical_protein
0	n6462	5	5	5	0	7	0	0	Yes	0.000236272	0.0176022	-1.88963	-4.56604	CCTGAGCTACTTGTTCCTGCACCACCTGGGTGCTGTACCGTATGGGTAGCATCAAATATTACGCGGTAATTCATTTCGCGTATCCAAAAAATGGAACGC	99	XIPG_00210_2-dehydro-3-deoxyphosphooctonate_aldolase	XIP2_00213_2-dehydro-3-deoxyphosphooctonate_aldolase	XP23_00672_2-dehydro-3-deoxyphosphooctonate_aldolase	XP22_00669_2-dehydro-3-deoxyphosphooctonate_aldolase	XP21_00668_2-dehydro-3-deoxyphosphooctonate_aldolase	XP18_00673_2-dehydro-3-deoxyphosphooctonate_aldolase	XP15_00678_2-dehydro-3-deoxyphosphooctonate_aldolase
0	n7514	5	5	5	0	7	0	0	Yes	0.000236272	0.0176022	-1.88963	-4.56604	TTGTAAACGTCAAAAAGGGTCAGTTTCTTTCTCCCTGGGAAGTTCGAAACATTGCTGAAAAATTAGAGAAGGGGGGGTGTAAAGGCTACCTTTTCACCGAAAGGGGGACTACTTTTGGTTACAATAACTTGGTGGCAGATATGCGTTCCATTTTTTGGATACGC	164	XIPG_00210_2-dehydro-3-deoxyphosphooctonate_aldolase	XIP2_00213_2-dehydro-3-deoxyphosphooctonate_aldolase	XP23_00672_2-dehydro-3-deoxyphosphooctonate_aldolase	XP22_00669_2-dehydro-3-deoxyphosphooctonate_aldolase	XP21_00668_2-dehydro-3-deoxyphosphooctonate_aldolase	XP18_00673_2-dehydro-3-deoxyphosphooctonate_aldolase	XP15_00678_2-dehydro-3-deoxyphosphooctonate_aldolase
0	n12692	5	5	5	0	7	0	0	Yes	0.000236272	0.0176022	-1.88963	-4.56604	ATTAAGAAAGATTGGGCTATGCCTAGAGATAGACACAGGCTCCATCACCCTCCATAAGAAGGGGAAAAGTCAACCACTTAAGGTTGACACCGAGCCCCATCCTGGCTTTCCTACAGACATGCAAGCCCAGATGTGCGCTCTCCTAAGTACCACGGAGGGTCTCAGTACCATAACGGACCACGTCTTTCCACGGCGTTTCATGCATCTTGCAGAGCTAAAACGCATGGGAGCTAACATTAAATTAGAGGGGGCTACCGCTACTATCCGGGGAGTACCCGTTCTTGGGGCAGCTCCGGTTATGGCCAGCGACCTACGGGCTTCCGCTGCCCTTATCCTTGCAGGACTGCAAGCAGAGGGAATCACCGAAGTCCACCGCGTCTATCACATTGACCGTGGCTA…	406	XIPG_00211_UDP-N-acetylglucosamine_1-carboxyvinyltransferase	XIP2_00214_UDP-N-acetylglucosamine_1-carboxyvinyltransferase	XP23_00671_UDP-N-acetylglucosamine_1-carboxyvinyltransferase	XP22_00668_UDP-N-acetylglucosamine_1-carboxyvinyltransferase	XP21_00667_UDP-N-acetylglucosamine_1-carboxyvinyltransferase	XP18_00672_UDP-N-acetylglucosamine_1-carboxyvinyltransferase	XP15_00677_UDP-N-acetylglucosamine_1-carboxyvinyltransferase
0	n13301	5	5	5	0	7	0	0	Yes	0.000236272	0.0176022	-1.88963	-4.56604	GATCTATCGGGGGAGACAAGTCTTCACCCGCTCGATGTAGGCCCCTAAGCCGTTCAGCTTCTCGTCAATCCTTTCATAGCCACGGTC	87	XIPG_00211_UDP-N-acetylglucosamine_1-carboxyvinyltransferase	XIP2_00214_UDP-N-acetylglucosamine_1-carboxyvinyltransferase	XP23_00671_UDP-N-acetylglucosamine_1-carboxyvinyltransferase	XP22_00668_UDP-N-acetylglucosamine_1-carboxyvinyltransferase	XP21_00667_UDP-N-acetylglucosamine_1-carboxyvinyltransferase	XP18_00672_UDP-N-acetylglucosamine_1-carboxyvinyltransferase	XP15_00677_UDP-N-acetylglucosamine_1-carboxyvinyltransferase
0	n5519	5	5	5	0	7	0	0	Yes	0.000236272	0.0176022	-1.88963	-4.56604	CGTGTCGGTCTTACTCTCTACAGTCTCGACCGCTTTATCGAGGGGGAAATTCGTGAGCTTGTTGAGGCACTCCAGAACCGAGACCTTGAGGAAAGAATTAAGCAGAGTTTTTGGACCAACTCCTCCCTTACCCCTGATGTGAATAGATGACCATTTTGGATACGCTAATCTCCAGTTCGCGCTATTTGGCCAGGCACGGAGTGGAAAACCCTCGGCTCAATGCGGAGTATCTTCTCGCCTATACCCTAGGGAAAAGGCGCCTTGAACTCTATCTGGAATTTAGTCAGCATGTAGAGGGG	299	XP21_00665_Peptide_chain_release_factor_1	XP18_00670_Peptide_chain_release_factor_1	XP23_00669_Peptide_chain_release_factor_1	XP22_00666_Peptide_chain_release_factor_1	XP15_00675_Peptide_chain_release_factor_1	XP23_00670_50S_ribosomal_protein_L3_glutamine_methyltransferase	XP22_00667_50S_ribosomal_protein_L3_glutamine_methyltransferase	XP21_00666_Release_factor_glutamine_methyltransferase	XP18_00671_50S_ribosomal_protein_L3_glutamine_methyltransferase	XP15_00676_50S_ribosomal_protein_L3_glutamine_methyltransferase
0	n5164	5	5	5	0	7	0	0	Yes	0.000236272	0.0176022	-1.88963	-4.56604	GAGAGTGAACTGGGTGGTGTTAAGGAGGTCACTTTTAAAATATCAGGGGAGATAGTTTTCCGCCAACTACGCTATGAAAGTGGAGTGCATCGTGTACAGCGTGTACCTGCCACAGAAACTCAAGGACGCATTCACACCTCCACAGCGACAGTGGCGGTACTCCCGGAGGCACAAGAAGTCGATATTGAGATTCCCCACCAGGACTTGCGTATTGAGGTCTGCCGGGCAGGCGGCCCAGGGGGGCAAGG	248	XP21_00665_Peptide_chain_release_factor_1	XP18_00670_Peptide_chain_release_factor_1	XP23_00669_Peptide_chain_release_factor_1	XP22_00666_Peptide_chain_release_factor_1	XP15_00675_Peptide_chain_release_factor_1
0	n23067	5	5	5	0	7	0	0	Yes	0.000236272	0.0176022	-1.88963	-4.56604	GTGCCGACCGAGAGATAGCTGAACTAGCGCTCGCTGAGATTGCTGCGTTAGAATCCGACGAGGAGCACCTTGATCGGGAGGTCCGGGTCGGCCTTCTGCCACCGGTTATTGGTGAGGGTCGCAACGCCATTGTGGAAATCCGTGCTGGAACTGGTGGGTTAGAGGCCGCCCTTTTCGCTGCAGATCTGTACCGCATGTACTATCGATACTCTGAG	215	XP21_00665_Peptide_chain_release_factor_1	XP18_00670_Peptide_chain_release_factor_1	XP23_00669_Peptide_chain_release_factor_1	XP22_00666_Peptide_chain_release_factor_1	XP15_00675_Peptide_chain_release_factor_1
0	n23855	5	5	5	0	7	0	0	Yes	0.000236272	0.0176022	-1.88963	-4.56604	GTGAATACCACCGACTCTGCTGTCCAAGTACTCCACACCCCTACTGGAAAGATTGTCCGCTGCCAAGATGGCCGTAGCCAACAACAGAATAAGGAGAGAGCACTCCAGATTCTCCGTAGCCGCCTCTTGGAAGAAAAGCGGCGAGAAGAGGAAAGGAAATACTCTGCTTATCGAAAGAACCTTATTGGTAGTGGCGGGCGCGAGGAAAAAATCCGCACCTATAACTTTCCGCAAAATCGCGTTACCGACCA	251	XP21_00665_Peptide_chain_release_factor_1	XP18_00670_Peptide_chain_release_factor_1	XP23_00669_Peptide_chain_release_factor_1	XP22_00666_Peptide_chain_release_factor_1	XP15_00675_Peptide_chain_release_factor_1
0	n37836	5	5	5	0	7	0	0	Yes	0.000236272	0.0176022	-1.88963	-4.56604	TGGAACATGAATTGGGAAAGTCTGGGTTCTTCAGTAACACTACCTATGCGCGTCAGACCCTACGTGAACACGCTCATACTAAACATCTTGT	91	XP21_00665_Peptide_chain_release_factor_1	XP18_00670_Peptide_chain_release_factor_1	XP23_00669_Peptide_chain_release_factor_1	XP22_00666_Peptide_chain_release_factor_1	XP15_00675_Peptide_chain_release_factor_1
0	n42496	5	5	5	0	7	0	0	Yes	0.000236272	0.0176022	-1.88963	-4.56604	GAGACCTGGCAAACTTTGCTAGATACCCGCAGGCGTATCGCGGAAGACCGGACATTTGTGGAC	63	XP21_00665_Peptide_chain_release_factor_1	XP18_00670_Peptide_chain_release_factor_1	XP23_00669_Peptide_chain_release_factor_1	XP22_00666_Peptide_chain_release_factor_1	XP15_00675_Peptide_chain_release_factor_1
0	n44847	5	5	5	0	7	0	0	Yes	0.000236272	0.0176022	-1.88963	-4.56604	CCAATGGACTAAAGACGGAAACTATGGACGTCAG	34	XP21_00665_Peptide_chain_release_factor_1	XP18_00670_Peptide_chain_release_factor_1	XP23_00669_Peptide_chain_release_factor_1	XP22_00666_Peptide_chain_release_factor_1	XP15_00675_Peptide_chain_release_factor_1
0	n29147	5	5	5	0	7	0	0	Yes	0.000236272	0.0176022	-1.88963	-4.56604	GATACGCCGATTTGCAGAAAAAATTGTGGAAAAAA	35	XIPG_00216_DNA_topoisomerase_3	XIP2_00219_DNA_topoisomerase_3	XP23_00667_DNA_topoisomerase_3	XP22_00663_DNA_topoisomerase_3	XP21_00662_DNA_topoisomerase_3	XP18_00667_DNA_topoisomerase_3	XP15_00672_DNA_topoisomerase_3
0	n51960	5	5	5	0	7	0	0	Yes	0.000236272	0.0176022	-1.88963	-4.56604	ACAATTTTTTCTGCAAATCGGCGTATCTCCTTCATGAATG	40	XIPG_00216_DNA_topoisomerase_3	XIP2_00219_DNA_topoisomerase_3	XP23_00667_DNA_topoisomerase_3	XP22_00663_DNA_topoisomerase_3	XP21_00662_DNA_topoisomerase_3	XP18_00667_DNA_topoisomerase_3	XP15_00672_DNA_topoisomerase_3
0	n14616	5	5	5	0	7	0	0	Yes	0.000236272	0.0176022	-1.88963	-4.56604	GTGCGGAATGCGGTATGGATGGCCCAGAGACTGCGGAAACAGGGCCATGCTGCCGTGGGAGTTCGACTGGACTCGGGAGATCTCACCCATTTAAGCGTGGAAGCGCGGAAAATTCTTGACCGAGCAGGATGTACCGGCATGGCGATTATTGCCAGCAACGAGCTAGATGAGCACATCATTGCCAG	185	XIPG_00222_Nicotinate_phosphoribosyltransferase_pncB2	XIP2_00224_Nicotinate_phosphoribosyltransferase_pncB2	XP23_00661_Nicotinate_phosphoribosyltransferase_pncB2	XP22_00657_Nicotinate_phosphoribosyltransferase_pncB2	XP21_00657_Nicotinate_phosphoribosyltransferase_pncB2	XP18_00662_Nicotinate_phosphoribosyltransferase_pncB2	XP15_00666_Nicotinate_phosphoribosyltransferase_pncB2
0	n18494	5	5	5	0	7	0	0	Yes	0.000236272	0.0176022	-1.88963	-4.56604	TGTGAAAATCCAAATTTTAACGCTTTTCCCAGACGCATGTGAGGGGATACTGTCCCAAGGTATTCTGGGTCGTGCAAGGAGGTGTAGGTCGATAGAAATTCAAGCCTTAGATCTAAGGCGGTGGGC	126	XIPG_00227_tRNA_(guanine-N(1)-)-methyltransferase	XIP2_00229_tRNA_(guanine-N(1)-)-methyltransferase	XP23_00656_tRNA_(guanine-N(1)-)-methyltransferase	XP22_00652_tRNA_(guanine-N(1)-)-methyltransferase	XP21_00652_tRNA_(guanine-N(1)-)-methyltransferase	XP18_00657_tRNA_(guanine-N(1)-)-methyltransferase	XP15_00661_tRNA_(guanine-N(1)-)-methyltransferase
0	n15885	5	5	5	0	7	0	0	Yes	0.000236272	0.0176022	-1.88963	-4.56604	AGCGTGAGACCGTGAGTGGGGATTAACCCCTGAAGGGTTGTAGTCCTTCTCCAATCTTCGAAAGCACATAGCGGATCTATTTTGGTGTCTGTTTTTTGGTAAGCAGGCTGCCCATGCTCTCCTGTTTTGACCGTTCTGCCATCAATGTAGTACAAGGTGACAGGGCTTATATGCCGTCGAAGTTTCATCGAAGATTAACAGGGGTTGCTTACCTTACACAATCTACCCGTTCGAG	235	XP22_00639_hypothetical_protein	XP15_00649_hypothetical_protein	XP23_00644_hypothetical_protein	XP21_00641_hypothetical_protein	XP18_00645_hypothetical_protein
0	n2787	5	5	5	0	7	0	0	Yes	0.000236272	0.0176022	-1.88963	-4.56604	ATAAGTACCCTCCTGCTCAATAGGGTTTTGCGTTGCTAAGACCAGAAATGGGTCTGGAAGGGGATAAGTTTGTCCACCTAGGGTTACCTGCCGCTCCTGCATGGCCTCTAGCAAAGCACTTTGTACTTTAGCCGGAGCCCGATTAATCTCGTCCGCGAGGAGCAAGTTAGAGAAAATAGGGCCCAGCTTTGTAGTGAATTCTCCGGTGCGTGGATTATAAATTGGTGTTCCTATCAAGTCAGCAGGTAGAAGGTCTGGAGTAAATTGCACTCTTTGAAATCCTGTCTGAACTGCTGAGGCCAAGGTACGCACCGCCAGCGTCTTAGCCAGACCAGGCACGCCTTCTAACAAAATATGCCCATTAGTTAGGATACCTACCAGCAAGCGTTGAACTAGCGT…	429	XIPG_00240_ATPase_RavA	XIP2_00242_ATPase_RavA	XP23_00643_ATPase_RavA	XP22_00638_ATPase_RavA	XP21_00640_ATPase_RavA	XP15_00647_ATPase_RavA	XP18_00644_ATPase_RavA
0	n31685	5	5	5	0	7	0	0	Yes	0.000236272	0.0176022	-1.88963	-4.56604	CTCACAGTACTTAACACAGAGAGTCGTGGTGTAGAAGTAGCCATCATATCTAGGATAGCAAGCTCTTCCTCCCGGCTAGGATAGCCTATTTTAAGTTTTAACATAAAACGGTCCAACTGAGCCTCAGGTAATGGATAAGTACCCTCCTGCTCAATAGGGTTT	162	XIPG_00240_ATPase_RavA	XIP2_00242_ATPase_RavA	XP23_00643_ATPase_RavA	XP22_00638_ATPase_RavA	XP21_00640_ATPase_RavA	XP15_00647_ATPase_RavA	XP18_00644_ATPase_RavA
0	n12825	5	5	5	0	7	0	0	Yes	0.000236272	0.0176022	-1.88963	-4.56604	TTCCGAGAGGCGCTAAAGGCTAGGATGGACGCTATTTCCGCGGCAAATTCCCGCTTGCTCAGGCGTACACTTCCAAAAGTTCCAGAGGCGCTAATATCCACCGCTAGCATGACTGTTAGTTCTCGCTCTTCTACGAACTTTTTCACATAAGGCATGTCCAAGCGCGCAGTTACGTTCCAGTCAATACTGCGAATTTCATCGCCAGGTGCATACTCACGTACCTCATCAAAATGCATTCCACTTCCCTTGAAA	252	XIPG_00241_hypothetical_protein	XIP2_00243_hypothetical_protein	XP23_00642_putative_protein	XP22_00637_putative_protein	XP21_00639_putative_protein	XP18_00643_putative_protein	XP15_00646_putative_protein
0	n21373	5	5	5	0	7	0	0	Yes	0.000236272	0.0176022	-1.88963	-4.56604	AAATGCATTCCACTTCCCTTGAAAGCGCTATGATAGCAGCCAGAAAAAGAGGACCTTACAAGATGCCG	68	XIPG_00241_hypothetical_protein	XIP2_00243_hypothetical_protein	XP23_00642_putative_protein	XP22_00637_putative_protein	XP21_00639_putative_protein	XP18_00643_putative_protein	XP15_00646_putative_protein
0	n24104	5	5	5	0	7	0	0	Yes	0.000236272	0.0176022	-1.88963	-4.56604	GAACTTACTCCTACCTGGATACAAAGACTTGCAGGGATAGTCACACCCACTTTTTTACTCATTGCCGGTGAGAT	74	XIP2_00248_hypothetical_protein	XIPG_00246_hypothetical_protein	XP23_00636_hypothetical_protein	XP21_00634_hypothetical_protein	XP18_00638_hypothetical_protein	XP22_00632_hypothetical_protein	XP15_00640_hypothetical_protein
0	n24718	5	5	5	0	7	0	0	Yes	0.000236272	0.0176022	-1.88963	-4.56604	CTGAGGCTAAGGAAGGGCTAAGTCGATTGCATGCGCAAACAGGGCTTCCAGAACTTACTCCTACCTGGATACAA	74	XIP2_00248_hypothetical_protein	XIPG_00246_hypothetical_protein	XP23_00636_hypothetical_protein	XP21_00634_hypothetical_protein	XP18_00638_hypothetical_protein	XP22_00632_hypothetical_protein	XP15_00640_hypothetical_protein
0	n10804	5	5	5	0	7	0	0	Yes	0.000236272	0.0176022	-1.88963	-4.56604	CATGGTTTCTGTCAAAGCAGAAAACGACGCACTTACCATGGAAAGAATAGCTGAGGTGAAAACCAGCAAAACGCCTAGGGGTAGAAGCAGATACGAAACTCCATTCATCCCTCAGAAGGTATGTGAGTACGGAGAGACTTTTTCCATCCCCCGACCGAG	159	XIPG_00248_hypothetical_protein	XIP2_00251_hypothetical_protein	XP23_00634_hypothetical_protein	XP22_00630_hypothetical_protein	XP21_00632_hypothetical_protein	XP18_00636_hypothetical_protein	XP15_00638_hypothetical_protein
0	n12111	5	5	5	0	7	0	0	Yes	0.000236272	0.0176022	-1.88963	-4.56604	CTTTGACAGAAACCATGAAACAGATTGCACGTAAGAAAGACAGAGTATTTGCACAACGGCTAGAAAAATGGATGTGTTCTCGAAGAGAAGTTTTAAGCGC	100	XIPG_00248_hypothetical_protein	XIP2_00251_hypothetical_protein	XP23_00634_hypothetical_protein	XP22_00630_hypothetical_protein	XP21_00632_hypothetical_protein	XP18_00636_hypothetical_protein	XP15_00638_hypothetical_protein
0	n51128	5	5	5	0	7	0	0	Yes	0.000236272	0.0176022	-1.88963	-4.56604	GGGATGCTGATCGAGCATTTTGGGCAACTACCTA	34	XIPG_00248_hypothetical_protein	XIP2_00251_hypothetical_protein	XP23_00634_hypothetical_protein	XP22_00630_hypothetical_protein	XP21_00632_hypothetical_protein	XP18_00636_hypothetical_protein	XP15_00638_hypothetical_protein
0	n30624	5	5	5	0	7	0	0	Yes	0.000236272	0.0176022	-1.88963	-4.56604	AAGCTTTATGCACGAGTGCGGCGCTTGGAAGAGGTAATTATCAAGCTCTTACAATAGAAGTGTCGTCCCTC	71	XP21_00631_hypothetical_protein	XP18_00635_hypothetical_protein	XP23_00632_UDP-3-O-acylglucosamine_N-acyltransferase	XP22_00628_UDP-3-O-acylglucosamine_N-acyltransferase	XP21_00630_UDP-3-O-acylglucosamine_N-acyltransferase	XP18_00634_UDP-3-O-acylglucosamine_N-acyltransferase	XP15_00636_UDP-3-O-acylglucosamine_N-acyltransferase
0	n11465	5	5	5	0	7	0	0	Yes	0.000236272	0.0176022	-1.88963	-4.56604	TCTCCCGTGGGTATAAGGGTGAGGTGGCTGAGAGGCTGAAAGCAGAG	47	XIPG_00256_tRNA-Ser(gct)	XIP2_00259_tRNA-Ser(gct)	XP23_00626_tRNA-Ser(gct)	XP22_00621_tRNA-Ser(gct)	XP21_00623_tRNA-Ser(gct)	XP18_00627_tRNA-Ser(gct)	XP15_00630_tRNA-Ser(gct)
0	n11811	5	5	5	0	7	0	0	Yes	0.000236272	0.0176022	-1.88963	-4.56604	TCAATATTCCTCGCACGTTATCGCGACACTAAAAAGTTTCTCAACCAACAGAGAAATGGAGGTTACAGGATGATCCACCGTGTAATAGTTTCGACACTGTTTTTTCTCTCCCTTATGGGCTTATGGGAAGCCGTCGCCTGCTCAGAAAAATTCTCCCCGGTTCTTATTCCAAAATGTGAACAAATTGCCATCTATCTTTGGCAGGCACTGCGCGATGGATCTCTGCTGGGGGCCACAAAAATTACTCTCAGTCGTCTCTTTATCGGTTATGCCATTGGTCTATTCTTTGGAATCCCGCTTGGTTTTTTAAGTGCTCAACGTCAGTATCTTCACGACACGATCGGCCTCCTTTCTTTAGG	359	XP22_00619_Nitrate_import_ATP-binding_protein_NrtD	XP15_00628_Nitrate_import_ATP-binding_protein_NrtD	XP23_00624_Nitrate_import_ATP-binding_protein_NrtD	XP21_00621_Nitrate_import_ATP-binding_protein_NrtD	XP18_00625_Nitrate_import_ATP-binding_protein_NrtD	XP23_00625_hypothetical_protein	XP22_00620_hypothetical_protein	XP21_00622_hypothetical_protein	XP18_00626_hypothetical_protein	XP15_00629_hypothetical_protein
0	n10564	5	5	5	0	7	0	0	Yes	0.000236272	0.0176022	-1.88963	-4.56604	CCGACGATGAGTTGACAGAGGTAGCGTCCCTCCATTTACTTTTCAGATCCATGGAGCGGATGTGCACT	68	XP22_00619_Nitrate_import_ATP-binding_protein_NrtD	XP15_00628_Nitrate_import_ATP-binding_protein_NrtD	XP23_00624_Nitrate_import_ATP-binding_protein_NrtD	XP21_00621_Nitrate_import_ATP-binding_protein_NrtD	XP18_00625_Nitrate_import_ATP-binding_protein_NrtD	XP22_00618_hypothetical_protein	XP21_00620_hypothetical_protein	XP18_00624_hypothetical_protein	XP15_00627_hypothetical_protein	XP23_00623_hypothetical_protein
0	n21865	5	5	5	0	7	0	0	Yes	0.000236272	0.0176022	-1.88963	-4.56604	AGGAGGACCTCACCTGAATCTGGACGCTCCAAGCCAGCAATGATGTTTAGTAGGGTGGTTTTTCCGCAGCCGCTAGGACCAACCATGCAGATGAATTCTCCATCGTGAACGGAGAGCTGAATATTCTTTAGAGCAACAGTAGTTTGTTTATGTGTTACAAACATCTTACAAATCGCGCGTAGTTCAATGCGT	192	XP22_00619_Nitrate_import_ATP-binding_protein_NrtD	XP15_00628_Nitrate_import_ATP-binding_protein_NrtD	XP23_00624_Nitrate_import_ATP-binding_protein_NrtD	XP21_00621_Nitrate_import_ATP-binding_protein_NrtD	XP18_00625_Nitrate_import_ATP-binding_protein_NrtD
0	n31286	5	5	5	0	7	0	0	Yes	0.000236272	0.0176022	-1.88963	-4.56604	GGTAATTGCATCCAACGCACCAAATGGCTCATCCATTAAAAGTACATG	48	XP22_00619_Nitrate_import_ATP-binding_protein_NrtD	XP15_00628_Nitrate_import_ATP-binding_protein_NrtD	XP23_00624_Nitrate_import_ATP-binding_protein_NrtD	XP21_00621_Nitrate_import_ATP-binding_protein_NrtD	XP18_00625_Nitrate_import_ATP-binding_protein_NrtD
0	n45169	5	5	5	0	7	0	0	Yes	0.000236272	0.0176022	-1.88963	-4.56604	CTAGGGCAATGCTATTGATATCTCTTGGGCGGG	33	XP22_00619_Nitrate_import_ATP-binding_protein_NrtD	XP15_00628_Nitrate_import_ATP-binding_protein_NrtD	XP23_00624_Nitrate_import_ATP-binding_protein_NrtD	XP21_00621_Nitrate_import_ATP-binding_protein_NrtD	XP18_00625_Nitrate_import_ATP-binding_protein_NrtD
0	n36740	5	5	5	0	7	0	0	Yes	0.000236272	0.0176022	-1.88963	-4.56604	CAATAGACGAAGGTTTATGCGCTATTTTCCATG	33	XIPG_00262_tRNA_modification_GTPase_MnmE	XIP2_00265_tRNA_modification_GTPase_MnmE	XP23_00620_tRNA_modification_GTPase_MnmE	XP22_00615_tRNA_modification_GTPase_MnmE	XP15_00624_tRNA_modification_GTPase_MnmE	XP21_00617_tRNA_modification_GTPase_MnmE	XP18_00621_tRNA_modification_GTPase_MnmE
0	n31830	5	5	5	0	7	0	0	Yes	0.000236272	0.0176022	-1.88963	-4.56604	TTACGAAACTGGAGACCAAACAAGGAAATTACCGGACCCCTAGGCAGTGCCCTCTTAAAGGAGCACTTCTCTATTAGAGAGAGGAGCCGATGATATGAAAGGCA	104	XIPG_00263_Dihydroorotate_dehydrogenase_(quinone)	XIP2_00266_Dihydroorotate_dehydrogenase_(quinone)	XP23_00619_Dihydroorotate_dehydrogenase_(quinone)	XP21_00616_Dihydroorotate_dehydrogenase_(quinone)	XP18_00620_Dihydroorotate_dehydrogenase_(quinone)	XP15_00623_Dihydroorotate_dehydrogenase_(quinone)	XP22_00614_Dihydroorotate_dehydrogenase_(quinone)
0	n32406	5	5	5	0	7	0	0	Yes	0.000236272	0.0176022	-1.88963	-4.56604	ATGCAGTTATAGTTCCGACTTCTATGAAGCCAAACCCCAGTTTCTCCCAGGAGGGCAAGGCTATTCCATTTTTGTCCATGCCCGCGGCAAGTCCTACCGGATTACGAAACTGGAGACCAAACAAGGAA	128	XIPG_00263_Dihydroorotate_dehydrogenase_(quinone)	XIP2_00266_Dihydroorotate_dehydrogenase_(quinone)	XP23_00619_Dihydroorotate_dehydrogenase_(quinone)	XP21_00616_Dihydroorotate_dehydrogenase_(quinone)	XP18_00620_Dihydroorotate_dehydrogenase_(quinone)	XP15_00623_Dihydroorotate_dehydrogenase_(quinone)	XP22_00614_Dihydroorotate_dehydrogenase_(quinone)
0	n23839	5	5	5	0	7	0	0	Yes	0.000236272	0.0176022	-1.88963	-4.56604	GATCGAGAGCCACAAAGTCGAGAAGCGGGATCTTGCCCATCCATGGTACTTCTGGCGTAGGGAGGGTCTGCAAAGACCAGATCAAAGCTATCGCATTCTGTATGGAAATTAATAAATCGAAAAACGTCCACAGTTTGAAC	140	XP22_00609_Ribosomal_RNA_large_subunit_methyltransferase_K/L	XP15_00618_Ribosomal_RNA_large_subunit_methyltransferase_K/L	XP23_00614_Ribosomal_RNA_large_subunit_methyltransferase_K/L	XP21_00611_Ribosomal_RNA_large_subunit_methyltransferase_K/L	XP18_00615_Ribosomal_RNA_large_subunit_methyltransferase_K/L
0	n11445	5	5	5	0	7	0	0	Yes	0.000236272	0.0176022	-1.88963	-4.56604	TCTCCAGGTCTAATTCCTGCTTGCTTTGCAGGAGAGCCCTGAAGAACTCTGTAAATGAAGACTCCATGGTGCCCAGGGGGCATGCCGAGGGATGCCGACAGAGAGGCAGTCAATGGAGCAGTAAGAACACCCAACCAAGTGTGGACCAC	149	XP21_00604_Putative_serine_protease_HhoB	XP18_00607_Periplasmic_serine_endoprotease_DegP	XP23_00608_Periplasmic_serine_endoprotease_DegP	XP22_00602_Periplasmic_serine_endoprotease_DegP	XP15_00612_Periplasmic_serine_endoprotease_DegP
0	n16738	5	5	5	0	7	0	0	Yes	0.000236272	0.0176022	-1.88963	-4.56604	GTTTGCACGTCCCAACGCGGGGAACTACCCGCGGCTGAAAGTGAAACAGCAAGTATAAAGGCCAAGCAATTCAGAAAACCTCTCATAAAACAGGACCCAACAGCCGTTCTGGCACACGGTGTACTCTTCTGCCAA	135	XP21_00604_Putative_serine_protease_HhoB	XP18_00607_Periplasmic_serine_endoprotease_DegP	XP23_00608_Periplasmic_serine_endoprotease_DegP	XP22_00602_Periplasmic_serine_endoprotease_DegP	XP15_00612_Periplasmic_serine_endoprotease_DegP
0	n17714	5	5	5	0	7	0	0	Yes	0.000236272	0.0176022	-1.88963	-4.56604	AAGTTGTCTGGAGGCCAAGTACTTACTTTAGGCTCCTTTTAAGTTTTGGGGCTCTTTTCGATGGTT	66	XP21_00604_Putative_serine_protease_HhoB	XP18_00607_Periplasmic_serine_endoprotease_DegP	XP23_00608_Periplasmic_serine_endoprotease_DegP	XP22_00602_Periplasmic_serine_endoprotease_DegP	XP15_00612_Periplasmic_serine_endoprotease_DegP
0	n27380	5	5	5	0	7	0	0	Yes	0.000236272	0.0176022	-1.88963	-4.56604	ATCATTATTAGCTTTGATGGGAAGAATGTGTACGA	35	XP21_00604_Putative_serine_protease_HhoB	XP18_00607_Periplasmic_serine_endoprotease_DegP	XP23_00608_Periplasmic_serine_endoprotease_DegP	XP22_00602_Periplasmic_serine_endoprotease_DegP	XP15_00612_Periplasmic_serine_endoprotease_DegP
0	n31399	5	5	5	0	7	0	0	Yes	0.000236272	0.0176022	-1.88963	-4.56604	CTGAGTTTCAGTAACAAGGTTTCTTAGGCTGACGCC	36	XP21_00604_Putative_serine_protease_HhoB	XP18_00607_Periplasmic_serine_endoprotease_DegP	XP23_00608_Periplasmic_serine_endoprotease_DegP	XP22_00602_Periplasmic_serine_endoprotease_DegP	XP15_00612_Periplasmic_serine_endoprotease_DegP
0	n38622	5	5	5	0	7	0	0	Yes	0.000236272	0.0176022	-1.88963	-4.56604	GGGTTAATGGCAGCATCGGTCTGGAAAAACTCGTTTACTGTTTCGCTAAAACCGCGCCGGCCTTTAGCACTAATAATTCCCTGCGTAACGGTCTCCTG	98	XP21_00604_Putative_serine_protease_HhoB	XP18_00607_Periplasmic_serine_endoprotease_DegP	XP23_00608_Periplasmic_serine_endoprotease_DegP	XP22_00602_Periplasmic_serine_endoprotease_DegP	XP15_00612_Periplasmic_serine_endoprotease_DegP
0	n47895	5	5	5	0	7	0	0	Yes	0.000236272	0.0176022	-1.88963	-4.56604	ATAAAAATCCTGCGTGACCGCTCCGAAAAACAGGT	35	XP21_00604_Putative_serine_protease_HhoB	XP18_00607_Periplasmic_serine_endoprotease_DegP	XP23_00608_Periplasmic_serine_endoprotease_DegP	XP22_00602_Periplasmic_serine_endoprotease_DegP	XP15_00612_Periplasmic_serine_endoprotease_DegP
0	n53890	5	5	5	0	7	0	0	Yes	0.000236272	0.0176022	-1.88963	-4.56604	AGACCGTAAGGGTTTCCTACAGCAATAACTGCCTG	35	XP21_00604_Putative_serine_protease_HhoB	XP18_00607_Periplasmic_serine_endoprotease_DegP	XP23_00608_Periplasmic_serine_endoprotease_DegP	XP22_00602_Periplasmic_serine_endoprotease_DegP	XP15_00612_Periplasmic_serine_endoprotease_DegP
0	n8069	5	5	5	0	7	0	0	Yes	0.000236272	0.0176022	-1.88963	-4.56604	CGTCCCATTCGAAGTGCGAAGCAGTCTAAATAACAATCGAGGAACTATTGTGAAAGAAGAGGCAGCTGGTATGGAGGATATCGTTGTCCGTGGGATCAGCATAGAGAAGAACCAGGCGAAAGTAACTATTTGTCAGGTCCCCGACCGTCCTGGAAGTGCATCTCACATTTTCCATACGCTAGCTGAAACTAATATAGTTGTGGACATAATCATACAAAACGTCTCTGCGGCCGGTACGACTGATATTTCCTTTACAATGAATAAGGAAGATCTTGAAAAAATTGGACCTGCGCTTGAGTCGGCAGCATCGGAGATTGGAGCTGGAAAAATTGTCAAACATGATGGGATTGCCAAGCTCAGCGTGGTGGGAATCGGTATGCGTAGCCATTCTGGAGTCGC…	457	XIPG_00275_Aspartate_kinase	XIP2_00278_Aspartate_kinase	XP23_00606_Aspartate_kinase	XP22_00600_Aspartate_kinase	XP21_00602_Aspartate_kinase	XP18_00605_Aspartate_kinase	XP15_00610_Aspartate_kinase
0	n8600	5	5	5	0	7	0	0	Yes	0.000236272	0.0176022	-1.88963	-4.56604	GATGATTTCAACATCTGAGATTAAAATTGCTGTGATTATTGATGAAGAACTTTCCACAAAAGCTGCTTGCCTTGTTCATAGTGCCT	86	XIPG_00275_Aspartate_kinase	XIP2_00278_Aspartate_kinase	XP23_00606_Aspartate_kinase	XP22_00600_Aspartate_kinase	XP21_00602_Aspartate_kinase	XP18_00605_Aspartate_kinase	XP15_00610_Aspartate_kinase
0	n10417	5	5	5	0	7	0	0	Yes	0.000236272	0.0176022	-1.88963	-4.56604	ATATCCTTCCTAATAACCAAATCCAAGAACATCTTCAAAGAGGATCCATCGTCGTCATAGCTGGATTCCAGGGACGAACCTCTTCTGGTCAAATCACAACACTCGGACGCGGCGGATCTGACCTAACGGCTGTCGCCATTTCTAGCGCACTTAAGGCGGACAGTTGTGAGATTTACACTGACGTAGACGGAGTTTTCACGTGCGATCCACGCATTGTCCCCAGAGCGCAAAAAATCGAGGTCGTCTCCTACGATGAGCTACTGGAAATGGCTAGCTCTGGATCCAAGGTCATGCAATCACGATCTGTAGAATTTGCCAAGAAGTTTAACGTCCCATTCGAAGTGCGAAGCAGT	353	XIPG_00275_Aspartate_kinase	XIP2_00278_Aspartate_kinase	XP23_00606_Aspartate_kinase	XP22_00600_Aspartate_kinase	XP21_00602_Aspartate_kinase	XP18_00605_Aspartate_kinase	XP15_00610_Aspartate_kinase
0	n8438	5	5	5	0	7	0	0	Yes	0.000236272	0.0176022	-1.88963	-4.56604	ACATTTTCCGGAAGTAAAGTACTCACGATAGCCACGCCAATAGGCCGTAATATTTCCGGC	60	XIPG_00276_Threonine_synthase	XIP2_00279_Threonine_synthase	XP23_00605_Threonine_synthase	XP22_00599_Threonine_synthase	XP21_00601_Threonine_synthase	XP18_00604_Threonine_synthase	XP15_00609_Threonine_synthase
0	n8450	5	5	5	0	7	0	0	Yes	0.000236272	0.0176022	-1.88963	-4.56604	GGATATTTTGGGGATTTGACAAGAACGGTAGTAAGGGGGCACGCCTCGAATGTGCAGCGGCATCTGTGGAAAGTCTGCCTGCAGGGACAAAGGCGGATACTTTCTCAGATACGGCCTGGAGTACTCGGTTCAAGTATACTTCACAGCATTAGAGCCTTCTTTGCCAAGAACGGGTATCCTACAAAAATGCAAGGGGGGAAATGGAGCGGATTTTTCCACGGCGCTGGGCATGGATTGGGGCTGGAGGTGCACGAGCACCCTCGATTCACGGGCGACCAGTTTCTTCCTAACCAAGTTCTCACTGTGGAGCCAGGCATCTACATCCCAGGATTGGGAGGGGTACGC	345	XIPG_00287_Methionine_aminopeptidase_1,_mitochondrial	XIP2_00291_Methionine_aminopeptidase_1,_mitochondrial	XP23_00592_Methionine_aminopeptidase_1,_mitochondrial	XP22_00587_Methionine_aminopeptidase_1,_mitochondrial	XP21_00589_Methionine_aminopeptidase_1,_mitochondrial	XP18_00592_Methionine_aminopeptidase_1,_mitochondrial	XP15_00597_Methionine_aminopeptidase_1,_mitochondrial
0	n9755	5	5	5	0	7	0	0	Yes	0.000236272	0.0176022	-1.88963	-4.56604	TACCTCGGCAAGAGGATAACCTTTCTACCACTTTTTCCAATAGGAATTTTGTATCCCATAGCACAAAATTCGGGTGCTGCGTCTCACTTAACGTGCATAATGTCGATAACGTCAGAAGTAACGTCAAAATATTGCTATTTAGAGCTCTTAGAGCTCAAGGGGTTTAGGTAGGCGAGTAAGTGGTCTATTTCCCCGATGAGTGATCTGAATCACGTCTTCGTGGCGTACCCCTCCCAATCCTGGGATGTAG	250	XIPG_00287_Methionine_aminopeptidase_1,_mitochondrial	XIP2_00291_Methionine_aminopeptidase_1,_mitochondrial	XP23_00592_Methionine_aminopeptidase_1,_mitochondrial	XP22_00587_Methionine_aminopeptidase_1,_mitochondrial	XP21_00589_Methionine_aminopeptidase_1,_mitochondrial	XP18_00592_Methionine_aminopeptidase_1,_mitochondrial	XP15_00597_Methionine_aminopeptidase_1,_mitochondrial
0	n3866	5	5	5	0	7	0	0	Yes	0.000236272	0.0176022	-1.88963	-4.56604	GCCTGGCAAGCAGATGAGCATTGATGCTGATATGCGTGCAGGTGTTATTGATATTCGAGAAGCACAGCATAGGCGTGGGGTCCTGGAAAAGGAAAGTCAACTATTTGGGGCTATGGATGGCGCCATGAAGTTTGTCAAGGGAGATGCTATCGCCTCACTTATTATTGTTGCTATCAATATTACTGCTGGCATCTGTATCGGGGTGTTCCAAAACGGCCTGGCGGTAAGCCAGGCGATTACTACTTATTCCGTATTGACCATCGGGGATGGTCTTATTTCTCAAATTCCAGCACTACTTATTTCCATCACGGCTGGCATGATCACTACACGAGTCAGTTCAGACGAACGCAGCGGTTTGGGAACTGACATTTTTAAACAAATATCTGCGGTACCAAAAGC…	519	XIPG_00295_Secretion_system_apparatus_protein_SsaV	XIP2_00299_Secretion_system_apparatus_protein_SsaV	XP23_00583_Secretion_system_apparatus_protein_SsaV	XP22_00578_Secretion_system_apparatus_protein_SsaV	XP21_00580_Secretion_system_apparatus_protein_SsaV	XP18_00583_Secretion_system_apparatus_protein_SsaV	XP15_00588_Secretion_system_apparatus_protein_SsaV
0	n50727	5	5	5	0	7	0	0	Yes	0.000236272	0.0176022	-1.88963	-4.56604	GTAGCAGCACGGTTTACTCTAGACGCCATGCCTGGCAAGCAGATGAGCA	49	XIPG_00295_Secretion_system_apparatus_protein_SsaV	XIP2_00299_Secretion_system_apparatus_protein_SsaV	XP23_00583_Secretion_system_apparatus_protein_SsaV	XP22_00578_Secretion_system_apparatus_protein_SsaV	XP21_00580_Secretion_system_apparatus_protein_SsaV	XP18_00583_Secretion_system_apparatus_protein_SsaV	XP15_00588_Secretion_system_apparatus_protein_SsaV
0	n28091	5	5	5	0	7	0	0	Yes	0.000236272	0.0176022	-1.88963	-4.56604	CGCAAATCAGTGCAGCCACCTCTTCCGAGCTCAGGGCGCCCCTCCGTCTTATTCCCTACCCCATTGTCATTGTAGGAGAGGGA	83	XP22_00574_hypothetical_protein	XP15_00584_hypothetical_protein	XP23_00579_hypothetical_protein	XP18_00579_hypothetical_protein	XP21_00576_hypothetical_protein
0	n44797	5	5	5	0	7	0	0	Yes	0.000236272	0.0176022	-1.88963	-4.56604	ACCAGAATCCCAAATTCAAATCCCACGCGCAAATCA	36	XP22_00574_hypothetical_protein	XP15_00584_hypothetical_protein	XP23_00579_hypothetical_protein	XP18_00579_hypothetical_protein	XP21_00576_hypothetical_protein
0	n1956	5	5	5	0	7	0	0	Yes	0.000236272	0.0176022	-1.88963	-4.56604	GAAGGGAAACATTGAACAAGTTAAATAGAAGGCATGGACAAACTATTGCTCGAGCTTGTTACTCCCTCTGAACGTGTTTTCTCCGGGGAAGTGGAAGCAGTGGTTATCCCAGGAGCAGAAGGTGAACTTGGGATTTTGCCAGGACACTGTCCCCTGTTGACAGAAATTATCCCAGGGGAGTTGTGCTTCCGAAGAGATGACATGGAGAGCCGACTGGCAGTTGGGGAGGGTTTCGCAGAAATACTACC	248	XIPG_00302_ATP_synthase_subunit_beta	XIP2_00306_ATP_synthase_subunit_beta	XP23_00575_ATP_synthase_subunit_beta	XP22_00570_ATP_synthase_subunit_beta	XP21_00572_ATP_synthase_subunit_beta	XP18_00575_ATP_synthase_subunit_beta	XP15_00580_ATP_synthase_subunit_beta	XP23_00576_ATP_synthase_epsilon_chain	XP22_00571_ATP_synthase_epsilon_chain	XP21_00573_ATP_synthase_epsilon_chain	XP18_00576_ATP_synthase_epsilon_chain		XP15_00581_ATP_synthase_epsilon_chain
0	n11018	5	5	5	0	7	0	0	Yes	0.000236272	0.0176022	-1.88963	-4.56604	CTAGCACCCGAGATCGTCGGAGGGGAGCACTATTCCGTAGCGCATCGCGTGCAGCACACTCTGCAGCGCTACAAGGACCTGCAGGACATTATCTCCATCCTGGGAATAGACGAGCTTACTCCCGAGGATAAGCTACTGGTTTCCCGTGCTAGGAAGATCCAGCGGTTTCTTAGTCAGCCATTCCGCGTAGCAGAAGTCTTTACGGGAATTTCGGGTCAGTACGTTCCTATTGCGGAAACAGTTCGTGGATTTAGAGAGATCTTGGATGGCAACTTGGATAGTGTGCCGGAAAGCAGCTTCTACATGAAGGGAAACATTGAACAAGT	326	XIPG_00302_ATP_synthase_subunit_beta	XIP2_00306_ATP_synthase_subunit_beta	XP23_00575_ATP_synthase_subunit_beta	XP22_00570_ATP_synthase_subunit_beta	XP21_00572_ATP_synthase_subunit_beta	XP18_00575_ATP_synthase_subunit_beta	XP15_00580_ATP_synthase_subunit_beta
0	n14437	5	5	5	0	7	0	0	Yes	0.000236272	0.0176022	-1.88963	-4.56604	TACTTCAGATCCTGCTTGGGAAAATCTAAAAATATTGTCAATAAACAGGAGCACATCCTGACTTTGTTCATCCCGGAAAAACTCCGCTATCGAAAGCGCACTTAATGCCACGCGTAAACGTGCCCCTGGGGGTTCATTCATTTGGCCGTAGACGAGTGCCACTTTCGATTTGCTCGGCTCTTCCCGTACAATGACCCCAGCTGCCAGCATTTCATTATAAAGATCATTTCCCTCTCGGGTTCGCTCGCCAACCCCAGCAAATACCGAGTGCCCCCCATGCCCCTTAGCGATGTTATTGATAAGCTCCATAATTACAACGGTCTTCCCTACACCAGCGCCCCCAAACGCACCAACTTTACCCCCCTTTGTAAAGGGACATATCAGGTCAATGACTTTAAT…	477	XIPG_00302_ATP_synthase_subunit_beta	XIP2_00306_ATP_synthase_subunit_beta	XP23_00575_ATP_synthase_subunit_beta	XP22_00570_ATP_synthase_subunit_beta	XP21_00572_ATP_synthase_subunit_beta	XP18_00575_ATP_synthase_subunit_beta	XP15_00580_ATP_synthase_subunit_beta
0	n14490	5	5	5	0	7	0	0	Yes	0.000236272	0.0176022	-1.88963	-4.56604	GTCAAGATGGGTCCTTGTCCGTCCACTGGTTCTCCAATCACATTCAGGATACGGCCTAAAACTCCAGGGCCCACCGGTACAGAAATGGGGGTTTCTGTGTTGAAAACCTCCTCTCCTCGCCCTAATCCCTCCGTCGAGGACATTGCAATGGTCCGAACCCAATGCATTCCAAGATACTGCTGGACTTCTAAGACCAC	197	XIPG_00302_ATP_synthase_subunit_beta	XIP2_00306_ATP_synthase_subunit_beta	XP23_00575_ATP_synthase_subunit_beta	XP22_00570_ATP_synthase_subunit_beta	XP21_00572_ATP_synthase_subunit_beta	XP18_00575_ATP_synthase_subunit_beta	XP15_00580_ATP_synthase_subunit_beta
0	n27484	5	5	5	0	7	0	0	Yes	0.000236272	0.0176022	-1.88963	-4.56604	GATGTAGAATTTGATCCTGCCCAGGGACCGCTGCCGAAGATTTACGATGCTTTGGAGATAATTCGCATATCGCAAGGTAATCGCTACCGGGTGGTCTTAGAAGTCCAGCAGTATCTT	117	XIPG_00302_ATP_synthase_subunit_beta	XIP2_00306_ATP_synthase_subunit_beta	XP23_00575_ATP_synthase_subunit_beta	XP22_00570_ATP_synthase_subunit_beta	XP21_00572_ATP_synthase_subunit_beta	XP18_00575_ATP_synthase_subunit_beta	XP15_00580_ATP_synthase_subunit_beta
0	n30596	5	5	5	0	7	0	0	Yes	0.000236272	0.0176022	-1.88963	-4.56604	TTTTTGGTGGAAGTAATACGTTCCTGCAGGGCCCCCATTTCCGCAGCAAGGGTTGGTTGATATCCAACAGCCGAGGGAGTACGCCCTAAGAGGGCTGATACTTCAGATCCTGCTTGGGAAAATCTA	126	XIPG_00302_ATP_synthase_subunit_beta	XIP2_00306_ATP_synthase_subunit_beta	XP23_00575_ATP_synthase_subunit_beta	XP22_00570_ATP_synthase_subunit_beta	XP21_00572_ATP_synthase_subunit_beta	XP18_00575_ATP_synthase_subunit_beta	XP15_00580_ATP_synthase_subunit_beta
0	n16172	5	5	5	0	7	0	0	Yes	0.000236272	0.0176022	-1.88963	-4.56604	CAGGCGCTTCGCATGAGAAGGCCGGAACTGGGTGAGAAAGTCCTGATACTAAACAGAAGACATGATAGTTACCAACGGTGAAGTGCATATGGTGTTTCGTTGGTGTACACAGTAAGGCAGTGAAAACTCGCTCTTGCTGTAGGATGGGTTGCGGGAATCGCACTAGGGATCTTGGATCAAAGAGGATGACCAGTTTTACGACGCGAGTCT	210	XP22_00561_hypothetical_protein	XP15_00572_hypothetical_protein	XP23_00567_hypothetical_protein
0	n47742	5	5	5	0	7	0	0	Yes	0.000236272	0.0176022	-1.88963	-4.56604	TTTTTATTCGCGTCATCTTTTCTGCGCCACCTGCCCCC	38	XP22_00561_hypothetical_protein	XP15_00572_hypothetical_protein	XP23_00567_hypothetical_protein
0	n3070	5	5	5	0	7	0	0	Yes	0.000236272	0.0176022	-1.88963	-4.56604	GTCCCTTTAAAATGCACTGGCTCTGGTTCTAAGCCAAAGTTATTGGTGGAGAGATTTCGAATACATTCTAACTCCTCTGCGGTAAGGGGAGGAGAGTCTGGGGCGGTGGCGAATTCACGCAGCTGCTCGGTATTATAAATGTTGGGTAGGGTAGAGGCAACTAGGTCCTCTGCTAACAACCAGAGAAGAGCAGCTTGAGCAAGAGTACGGTTCGCCACCTCTAGAAAGCGTAGCTGCTCTACCTTTTTGACTCCATTAACGAGCCAACTCCT	272	XIPG_00312_Aldo-keto_reductase_IolS	XIP2_00316_Aldo-keto_reductase_IolS	XP23_00565_Aldo-keto_reductase_IolS	XP22_00559_Aldo-keto_reductase_IolS	XP21_00563_Aldo-keto_reductase_IolS	XP18_00566_Aldo-keto_reductase_IolS	XP15_00570_Aldo-keto_reductase_IolS
0	n25543	5	5	5	0	7	0	0	Yes	0.000236272	0.0176022	-1.88963	-4.56604	AGGTCGGGGGTTCGAGACCCCCACCGCCTAAGGAAAGGAGGAAGGCTATGTAGCTTCTCTGAAAGAACTTCTGGGGGTAGGACGATATCCGTCAGGATGGAGCCTTAC	108	XIPG_00318_tRNA-Val(tac)	XIP2_00322_tRNA-Val(tac)	XP23_00560_tRNA-Val(tac)	XP22_00554_tRNA-Val(tac)	XP21_00558_tRNA-Val(tac)	XP18_00561_tRNA-Val(tac)	XP15_00565_tRNA-Val(tac)
0	n36648	5	5	5	0	7	0	0	Yes	0.000236272	0.0176022	-1.88963	-4.56604	ACCTACTGGGTGTAAACCAGTCGCTCTACCACTGAGCTAACCGCCTGCCAAAGCAGAGAAATCAGGGGG	69	XIPG_00318_tRNA-Val(tac)	XIP2_00322_tRNA-Val(tac)	XP23_00560_tRNA-Val(tac)	XP22_00554_tRNA-Val(tac)	XP21_00558_tRNA-Val(tac)	XP18_00561_tRNA-Val(tac)	XP15_00565_tRNA-Val(tac)
0	n12400	5	5	5	0	7	0	0	Yes	0.000236272	0.0176022	-1.88963	-4.56604	AGAGTAAATATCACTCAAGGTAGAAATGGTGACGCGTGCAGAGAAAGTGGAAGCGTTCATTCCGTGGTCAGCATGGAGCAAGAAGGCAAGGTCCAATGTATTTGCT	106	XIPG_00320_Citrate_synthase_2	XIP2_00324_Citrate_synthase_2	XP23_00559_Citrate_synthase_2	XP22_00552_Citrate_synthase_2	XP18_00559_Citrate_synthase_2	XP15_00563_Citrate_synthase_2	XP21_00556_Citrate_synthase_2
0	n14204	5	5	5	0	7	0	0	Yes	0.000236272	0.0176022	-1.88963	-4.56604	TCATGCTAACGTTGATTTTTATTCGGCTACCGTCTACTATTCCCTTGGTATCCCAACCGACATGTTTACCCCCGTCTTCACTATTGCACGTACAGCTGGTTGGACAGCTCATATTCTGGAGCAGCTTGCGGATAACCGGCTCTACCGGCCACTAAGCGAATACACAGGACCAGTCCTAGGGAAAAGGGTAAAGCCCATCAATCAACGCTGACAGCTGCAAGGAAGGTACGTGAATTTCTGAGGGTT	246	XIPG_00320_Citrate_synthase_2	XIP2_00324_Citrate_synthase_2	XP23_00559_Citrate_synthase_2	XP22_00552_Citrate_synthase_2	XP18_00559_Citrate_synthase_2	XP15_00563_Citrate_synthase_2	XP21_00556_Citrate_synthase_2
0	n18538	5	5	5	0	7	0	0	Yes	0.000236272	0.0176022	-1.88963	-4.56604	AGCCGAATAAAAATCAACGTTAGCATGAAGACCCTTCTTCGCCTTCATGATAGCGGCAATACGCTCAGACATTTGGATCCACTTCTGCTCGCCTAGCCGATTGCAAAGTTTAAGAGCCATTCTCCGTAAATGTGGGGCACGGGGATCCAGCGTACGGTAAACGCGGTGTCCAATACCCATAATTCTCTTTTTCTGAGCAAGGCGCTCCCCAACCCAATCATCCACTCGGTCCAGGCTCTCGATTTC	246	XIPG_00320_Citrate_synthase_2	XIP2_00324_Citrate_synthase_2	XP23_00559_Citrate_synthase_2	XP22_00552_Citrate_synthase_2	XP18_00559_Citrate_synthase_2	XP15_00563_Citrate_synthase_2	XP21_00556_Citrate_synthase_2
0	n47040	5	5	5	0	7	0	0	Yes	0.000236272	0.0176022	-1.88963	-4.56604	TTCTACCTTGAGTGATATTTACTCTGCTATCACCTCCGCTATTGGAACTCTCAAGGGACCTCTTCACGGAGGAGCCAATGAGGGCGTCATTCACATGCTCCT	102	XIPG_00320_Citrate_synthase_2	XIP2_00324_Citrate_synthase_2	XP23_00559_Citrate_synthase_2	XP22_00552_Citrate_synthase_2	XP18_00559_Citrate_synthase_2	XP15_00563_Citrate_synthase_2	XP21_00556_Citrate_synthase_2
0	n9221	5	5	5	0	7	0	0	Yes	0.000236272	0.0176022	-1.88963	-4.56604	CATCCAGATGTTACGGCTCTACGCGATCTTTCGGAGGAAGACTTCCACGAAGCTGAAGCCTCTAGGTTTGATCTAAACTATGTTAGGCTAGATGGAAGTGTCGCTTGCCTAGTAAATGGTGCAGGGCTAGCCATGGCGACGATGGACATTATCAAGTATTATGGGGGCAACCCCGCTAATTTTCTCGATGTCGGCGGTAGCGCAAGTGAAGAACAAGTGACAGCAGCCTTCAAGATTCTTCTCAGCGACGAAGGTGTCAAGGCAATCCTGGTAAACATTTTTGGTGGTATCATGAGATGCGATGTTATCGCTCAGGGAATTCTTAACGCTGTCCG	335	XIPG_00322_Succinate--CoA_ligase_[ADP-forming]_subunit_beta	XIP2_00326_Succinate--CoA_ligase_[ADP-forming]_subunit_beta	XP23_00557_Succinate--CoA_ligase_[ADP-forming]_subunit_beta	XP22_00550_Succinate--CoA_ligase_[ADP-forming]_subunit_beta	XP21_00554_Succinate--CoA_ligase_[ADP-forming]_subunit_beta	XP18_00557_Succinate--CoA_ligase_[ADP-forming]_subunit_beta	XP15_00561_Succinate--CoA_ligase_[ADP-forming]_subunit_beta
0	n11855	5	5	5	0	7	0	0	Yes	0.000236272	0.0176022	-1.88963	-4.56604	AGCCGTAACATCTGGATGCCGAAAAAGTGCATTATCATCGAAACTGCACTTTGCATCCAGGGCCAGCACTCTACCATCCGCCGCTAATATAAGTGGATTAACTTCTGCAAGGGAACAATCGAGGGAAACAAAAAAGTCAAA	141	XIPG_00322_Succinate--CoA_ligase_[ADP-forming]_subunit_beta	XIP2_00326_Succinate--CoA_ligase_[ADP-forming]_subunit_beta	XP23_00557_Succinate--CoA_ligase_[ADP-forming]_subunit_beta	XP22_00550_Succinate--CoA_ligase_[ADP-forming]_subunit_beta	XP21_00554_Succinate--CoA_ligase_[ADP-forming]_subunit_beta	XP18_00557_Succinate--CoA_ligase_[ADP-forming]_subunit_beta	XP15_00561_Succinate--CoA_ligase_[ADP-forming]_subunit_beta
0	n11753	5	5	5	0	7	0	0	Yes	0.000236272	0.0176022	-1.88963	-4.56604	GTTTGTCTGCTTGAACAAGCTTTTGTAAAAGAGCCTGATCTTACCATCCAAGAGCTTGTGAATCAACAGATTACGAAACTAGGAGAGAATGTTGTGATTCGCCGCTTTGTCCGCTATGCAGTCGGTGAAGATCTTTCTCTAGAAAACGAGAGGTAGAACTTCTCTTCTAGGTCTTCTTAGGATGTGTCTTTAAAAAAGATCAGAGCGAGAGAGCGCTTGCGAGAAAGGGCCGTCAGTTTCGGGAAGTGCCACCTTCT	257	XIPG_00325_Elongation_factor_Ts	XIP2_00329_Elongation_factor_Ts	XP23_00554_Elongation_factor_Ts	XP22_00547_Elongation_factor_Ts	XP21_00551_Elongation_factor_Ts	XP18_00554_Elongation_factor_Ts	XP15_00558_Elongation_factor_Ts
0	n16648	5	5	5	0	7	0	0	Yes	0.000236272	0.0176022	-1.88963	-4.56604	AGTTTGTAAAGGATATCACGTTACATATTGCGGCATCGCATCCGATCTATCTGAGGCGGGGAGAGGTTCCTGCTCACATAGTTGAGAATGAGCGCAGAGTCTGCGCCGTCCAGGTTCAAGGCAAGCCTTCTCGTGTAGTAGAGAAGATCGTGGAAGGAAAATTGGAGAAATTTTACTCCATGGTTTGTCTGCTTGAACAAGCTTTTGTAAA	211	XIPG_00325_Elongation_factor_Ts	XIP2_00329_Elongation_factor_Ts	XP23_00554_Elongation_factor_Ts	XP22_00547_Elongation_factor_Ts	XP21_00551_Elongation_factor_Ts	XP18_00554_Elongation_factor_Ts	XP15_00558_Elongation_factor_Ts
0	n21974	5	5	5	0	7	0	0	Yes	0.000236272	0.0176022	-1.88963	-4.56604	TTATATGAGAAACCACATCACCAAGGAACGGCACTTCTCGCAGGCAAGCCGACAGTCGGATTCGAACCGACGACCT	76	XIPG_00340_tRNA-Thr(tgt)	XIP2_00345_tRNA-Thr(tgt)	XP23_00537_tRNA-Thr(tgt)	XP22_00530_tRNA-Thr(tgt)	XP21_00534_tRNA-Thr(tgt)	XP18_00536_tRNA-Thr(tgt)	XP15_00540_tRNA-Thr(tgt)
0	n9072	5	5	5	0	7	0	0	Yes	0.000236272	0.0176022	-1.88963	-4.56604	AAAAAAGGGTTTTTCACTCTGGAAAAACGCTACCGTGAGACCGTCCTCTTACCAGGAGCGGAAAACGCAAAGATTGTACTCATTCCTCTTATTGGAACTATCGGTTTTTCTCAATCCAATGCACTAGGCGACTCTATGGTAGAT	144	XIPG_00343_Putative_signal_peptide_peptidase_SppA	XIP2_00348_Putative_signal_peptide_peptidase_SppA	XP23_00534_Putative_signal_peptide_peptidase_SppA	XP22_00527_Putative_signal_peptide_peptidase_SppA	XP21_00531_Putative_signal_peptide_peptidase_SppA	XP18_00533_Putative_signal_peptide_peptidase_SppA	XP15_00537_Putative_signal_peptide_peptidase_SppA
0	n10783	5	5	5	0	7	0	0	Yes	0.000236272	0.0176022	-1.88963	-4.56604	AATGCACTAGGCGACTCTATGGTAGATGATTTAAAGGAAGCTTTCCAGCAGGCAGCTAGCGACCCCGACGTTAAAGCCATTATAGTCTCTACGGATTCCCCAGGTGGAGAGGTAACGGCCTCCGATGTCCTTTACCATTCCCTGCGTAACCTTGCACAACAGAAGCCGGTTGTCTACTATATCAACTCCATAGGAGCTTCCGGAGCTTACTACACTGCCTGTGGAGCCTCTTGGATTATGTGCAGCCCAACGACCTTCACGGGCAGTATTGGTGTGATAATTTCCGCTCTGAATTACCAGAAACTCTTCGGTAAAATCGGCCTGCAGTCTCTGGTTTTTAGAAGTGGAAAATTTAAGGATATGCTGAACCCAGCAAGGGAAATGGCCCCAGAAGAAAAG…	647	XIPG_00343_Putative_signal_peptide_peptidase_SppA	XIP2_00348_Putative_signal_peptide_peptidase_SppA	XP23_00534_Putative_signal_peptide_peptidase_SppA	XP22_00527_Putative_signal_peptide_peptidase_SppA	XP21_00531_Putative_signal_peptide_peptidase_SppA	XP18_00533_Putative_signal_peptide_peptidase_SppA	XP15_00537_Putative_signal_peptide_peptidase_SppA
0	n21527	5	5	5	0	7	0	0	Yes	0.000236272	0.0176022	-1.88963	-4.56604	TGGTACCTGTTACTCCAGCCACCTTAAGAGAGGAAGAAGGGTTGGAATAGAACATGGAGGCAATCTCCGCCAAGGAAAACCTAGGATTCTCCACACGAACTACCGG	106	XIPG_00348_UDP-N-acetylmuramoyl-L-alanyl-D-glutamate--2,6-diaminopimelate_ligase	XIP2_00353_UDP-N-acetylmuramoyl-L-alanyl-D-glutamate--2,6-diaminopimelate_ligase	XP23_00529_UDP-N-acetylmuramoyl-L-alanyl-D-glutamate--2,6-diaminopimelate_ligase	XP22_00522_UDP-N-acetylmuramoyl-L-alanyl-D-glutamate--2,6-diaminopimelate_ligase	XP21_00526_UDP-N-acetylmuramoyl-L-alanyl-D-glutamate--2,6-diaminopimelate_ligase	XP18_00528_UDP-N-acetylmuramoyl-L-alanyl-D-glutamate--2,6-diaminopimelate_ligase	XP15_00532_UDP-N-acetylmuramoyl-L-alanyl-D-glutamate--2,6-diaminopimelate_ligase
0	n22511	5	5	5	0	7	0	0	Yes	0.000236272	0.0176022	-1.88963	-4.56604	TCTTAAGGTGGCTGGAGTAACAGGTACCAACGGTAAGACCACTACTACTTTTCTAATTCGGCATATTTGCTCAGGCACTCGATTACCCTGTGGGCTTATTGGAAGCGTCGTTTATGACATGGGAGGCGGCACACTAGAAGCC	142	XIPG_00348_UDP-N-acetylmuramoyl-L-alanyl-D-glutamate--2,6-diaminopimelate_ligase	XIP2_00353_UDP-N-acetylmuramoyl-L-alanyl-D-glutamate--2,6-diaminopimelate_ligase	XP23_00529_UDP-N-acetylmuramoyl-L-alanyl-D-glutamate--2,6-diaminopimelate_ligase	XP22_00522_UDP-N-acetylmuramoyl-L-alanyl-D-glutamate--2,6-diaminopimelate_ligase	XP21_00526_UDP-N-acetylmuramoyl-L-alanyl-D-glutamate--2,6-diaminopimelate_ligase	XP18_00528_UDP-N-acetylmuramoyl-L-alanyl-D-glutamate--2,6-diaminopimelate_ligase	XP15_00532_UDP-N-acetylmuramoyl-L-alanyl-D-glutamate--2,6-diaminopimelate_ligase
0	n24724	5	5	5	0	7	0	0	Yes	0.000236272	0.0176022	-1.88963	-4.56604	GGACTAGGTGTAGGGGCAGACTTTCGTGCTCTAAGCATACGTTCCGACACCACCGGTACGACCTATCAGCTAGAAGCACGTGGACGCAGCTACTTGGTTCGCCTTCCTTTGATTGGTACGTTTAACGTTTACAATTCCCT	140	XIPG_00348_UDP-N-acetylmuramoyl-L-alanyl-D-glutamate--2,6-diaminopimelate_ligase	XIP2_00353_UDP-N-acetylmuramoyl-L-alanyl-D-glutamate--2,6-diaminopimelate_ligase	XP23_00529_UDP-N-acetylmuramoyl-L-alanyl-D-glutamate--2,6-diaminopimelate_ligase	XP22_00522_UDP-N-acetylmuramoyl-L-alanyl-D-glutamate--2,6-diaminopimelate_ligase	XP21_00526_UDP-N-acetylmuramoyl-L-alanyl-D-glutamate--2,6-diaminopimelate_ligase	XP18_00528_UDP-N-acetylmuramoyl-L-alanyl-D-glutamate--2,6-diaminopimelate_ligase	XP15_00532_UDP-N-acetylmuramoyl-L-alanyl-D-glutamate--2,6-diaminopimelate_ligase
0	n31837	5	5	5	0	7	0	0	Yes	0.000236272	0.0176022	-1.88963	-4.56604	GTCTGCCCCTACACCTAGTCCATAACGAATGATGGGGATGTGCTGCAGTCGCTCCATTAGCAAACGTCCGTAGCGATCATCACAATTAATAATTGCCTTAGCACGCTTGGTTTGAGTAGGAAGGTTCTTGAAAAATTCGGCCTTGGC	147	XIPG_00348_UDP-N-acetylmuramoyl-L-alanyl-D-glutamate--2,6-diaminopimelate_ligase	XIP2_00353_UDP-N-acetylmuramoyl-L-alanyl-D-glutamate--2,6-diaminopimelate_ligase	XP23_00529_UDP-N-acetylmuramoyl-L-alanyl-D-glutamate--2,6-diaminopimelate_ligase	XP22_00522_UDP-N-acetylmuramoyl-L-alanyl-D-glutamate--2,6-diaminopimelate_ligase	XP21_00526_UDP-N-acetylmuramoyl-L-alanyl-D-glutamate--2,6-diaminopimelate_ligase	XP18_00528_UDP-N-acetylmuramoyl-L-alanyl-D-glutamate--2,6-diaminopimelate_ligase	XP15_00532_UDP-N-acetylmuramoyl-L-alanyl-D-glutamate--2,6-diaminopimelate_ligase
0	n4186	5	5	5	0	7	0	0	Yes	0.000236272	0.0176022	-1.88963	-4.56604	CTTGTTGCAGGTAGGGGTCACGAAAAGACCCAGGAATTTTCTAGCCAGAAAATGCCATTCGACGACGTGGAAGTAGCTGCACGTGCCATTGCAGAAAAACCAGTGGGGCTTTGAAATGGACACCTGTACTGTCAGAGAAGTCGCAGAGATGTGCGGGGGTGTGCTGCTAAG	171	XP22_00521_UDP-N-acetylmuramoyl-tripeptide--D-alanyl-D-alanine_ligase	XP15_00531_UDP-N-acetylmuramoyl-tripeptide--D-alanyl-D-alanine_ligase	XP23_00528_UDP-N-acetylmuramoyl-tripeptide--D-alanyl-D-alanine_ligase	XP21_00525_UDP-N-acetylmuramoyl-tripeptide--D-alanyl-D-alanine_ligase	XP18_00527_UDP-N-acetylmuramoyl-tripeptide--D-alanyl-D-alanine_ligase	XP23_00529_UDP-N-acetylmuramoyl-L-alanyl-D-glutamate--2,6-diaminopimelate_ligase	XP22_00522_UDP-N-acetylmuramoyl-L-alanyl-D-glutamate--2,6-diaminopimelate_ligase	XP21_00526_UDP-N-acetylmuramoyl-L-alanyl-D-glutamate--2,6-diaminopimelate_ligase	XP18_00528_UDP-N-acetylmuramoyl-L-alanyl-D-glutamate--2,6-diaminopimelate_ligase	XP15_00532_UDP-N-acetylmuramoyl-L-alanyl-D-glutamate--2,6-diaminopimelate_ligase
0	n23958	5	5	5	0	7	0	0	Yes	0.000236272	0.0176022	-1.88963	-4.56604	ACACTTCTGCCGCAGCAGAATTCCTAGGCAGCATAACAAGTCCTGGAGATATGGTCTTGGTCAAAGGAAGTAATTCAGCATGCATGAGCCGCATCATTGAGCAGTACTAGCCAGTCCATGCTTTACTATTTCTTCGGAATTAGCGAGTGGGC	152	XP22_00521_UDP-N-acetylmuramoyl-tripeptide--D-alanyl-D-alanine_ligase	XP15_00531_UDP-N-acetylmuramoyl-tripeptide--D-alanyl-D-alanine_ligase	XP23_00528_UDP-N-acetylmuramoyl-tripeptide--D-alanyl-D-alanine_ligase	XP21_00525_UDP-N-acetylmuramoyl-tripeptide--D-alanyl-D-alanine_ligase	XP18_00527_UDP-N-acetylmuramoyl-tripeptide--D-alanyl-D-alanine_ligase	XP23_00527_Phospho-N-acetylmuramoyl-pentapeptide-transferase	XP22_00520_Phospho-N-acetylmuramoyl-pentapeptide-transferase	XP21_00524_Phospho-N-acetylmuramoyl-pentapeptide-transferase	XP18_00526_Phospho-N-acetylmuramoyl-pentapeptide-transferase	XP15_00530_Phospho-N-acetylmuramoyl-pentapeptide-transferase
0	n29099	5	5	5	0	7	0	0	Yes	0.000236272	0.0176022	-1.88963	-4.56604	TTCCCAAACTGCTACATTGTGAGCAGAAGAAGTAGCCAGAATACTAAG	48	XP22_00521_UDP-N-acetylmuramoyl-tripeptide--D-alanyl-D-alanine_ligase	XP15_00531_UDP-N-acetylmuramoyl-tripeptide--D-alanyl-D-alanine_ligase	XP23_00528_UDP-N-acetylmuramoyl-tripeptide--D-alanyl-D-alanine_ligase	XP21_00525_UDP-N-acetylmuramoyl-tripeptide--D-alanyl-D-alanine_ligase	XP18_00527_UDP-N-acetylmuramoyl-tripeptide--D-alanyl-D-alanine_ligase	XIPG_00349_UDP-N-acetylmuramoyl-tripeptide--D-alanyl-D-alanine_ligase
0	n15610	5	5	5	0	7	0	0	Yes	0.000236272	0.0176022	-1.88963	-4.56604	TCGCCCTCAGATCGGCATTATCACCAATATTGGAGTTGCCCATATCGCAAATATGGGGTCGCGCGAGGCAATTGCAGCAGAGAAAGAGAACCTGATCCACCAAATTGCGCCAGACGGCACGCTAATTCTTCCCGCGGAAGACGATTTTTCTGAAAAACTGGCTTCCTCCTCACCAATCCGCACTCTTTTTGTCGGATTAA	200	XP22_00521_UDP-N-acetylmuramoyl-tripeptide--D-alanyl-D-alanine_ligase	XP15_00531_UDP-N-acetylmuramoyl-tripeptide--D-alanyl-D-alanine_ligase	XP23_00528_UDP-N-acetylmuramoyl-tripeptide--D-alanyl-D-alanine_ligase	XP21_00525_UDP-N-acetylmuramoyl-tripeptide--D-alanyl-D-alanine_ligase	XP18_00527_UDP-N-acetylmuramoyl-tripeptide--D-alanyl-D-alanine_ligase	XIP2_00354_UDP-N-acetylmuramoyl-tripeptide--D-alanyl-D-alanine_ligase	XIPG_00349_UDP-N-acetylmuramoyl-tripeptide--D-alanyl-D-alanine_ligase
0	n38287	5	5	5	0	7	0	0	Yes	0.000236272	0.0176022	-1.88963	-4.56604	TGCTCACAATGTAGCAGTTTGGGAAATTGGCATGAACCACCGCGGGGAAATCCTTCCATTGGCCAAACTGGCTCGCCCTCAGATCGGCATTATCACCAAT	100	XP22_00521_UDP-N-acetylmuramoyl-tripeptide--D-alanyl-D-alanine_ligase	XP15_00531_UDP-N-acetylmuramoyl-tripeptide--D-alanyl-D-alanine_ligase	XP23_00528_UDP-N-acetylmuramoyl-tripeptide--D-alanyl-D-alanine_ligase	XP21_00525_UDP-N-acetylmuramoyl-tripeptide--D-alanyl-D-alanine_ligase	XP18_00527_UDP-N-acetylmuramoyl-tripeptide--D-alanyl-D-alanine_ligase	XIP2_00354_UDP-N-acetylmuramoyl-tripeptide--D-alanyl-D-alanine_ligase	XIPG_00349_UDP-N-acetylmuramoyl-tripeptide--D-alanyl-D-alanine_ligase
0	n4304	5	5	5	0	7	0	0	Yes	0.000236272	0.0176022	-1.88963	-4.56604	AGGGCGCCCATTACTATGTGTCTTCCAGGAAGACTTAATGTAACGGAAGCGCGCTGTCCAAAACTGTGTGCGATAAAGCGGGTCCCGTTGGAAAGAACTTCAATATTTGAAGCAGTGACTGAACCAGAG	129	XP22_00521_UDP-N-acetylmuramoyl-tripeptide--D-alanyl-D-alanine_ligase	XP15_00531_UDP-N-acetylmuramoyl-tripeptide--D-alanyl-D-alanine_ligase	XP23_00528_UDP-N-acetylmuramoyl-tripeptide--D-alanyl-D-alanine_ligase	XP21_00525_UDP-N-acetylmuramoyl-tripeptide--D-alanyl-D-alanine_ligase	XP18_00527_UDP-N-acetylmuramoyl-tripeptide--D-alanyl-D-alanine_ligase
0	n11323	5	5	5	0	7	0	0	Yes	0.000236272	0.0176022	-1.88963	-4.56604	TTGGTCTTGAGCTAGGCATTTCCATTCCTGAAGGGGCGAAGGA	43	XP22_00521_UDP-N-acetylmuramoyl-tripeptide--D-alanyl-D-alanine_ligase	XP15_00531_UDP-N-acetylmuramoyl-tripeptide--D-alanyl-D-alanine_ligase	XP23_00528_UDP-N-acetylmuramoyl-tripeptide--D-alanyl-D-alanine_ligase	XP21_00525_UDP-N-acetylmuramoyl-tripeptide--D-alanyl-D-alanine_ligase	XP18_00527_UDP-N-acetylmuramoyl-tripeptide--D-alanyl-D-alanine_ligase
0	n12162	5	5	5	0	7	0	0	Yes	0.000236272	0.0176022	-1.88963	-4.56604	GGTAACCCGATATGGTTGTTGAGATTACCCTGTGTGTGTGAAACAGTGAGCCGTCTCTCTAGGACTCTGGAAGTGAGTTCCTTGGTGGTTGTCTTGCCGTTGCTTCCGGTAATACAAACTACTCTTGGCGTGATCCTACCTCGCCAACTTTTAGCGAGATGCTGTAGCGCTACTAGCGAATTTGGAACGAGAATGACAGCCAGCTTGGAGTTGACGGGTAGTGCGAAAGAGGATTCCGCGATTACAGCACT	251	XP22_00521_UDP-N-acetylmuramoyl-tripeptide--D-alanyl-D-alanine_ligase	XP15_00531_UDP-N-acetylmuramoyl-tripeptide--D-alanyl-D-alanine_ligase	XP23_00528_UDP-N-acetylmuramoyl-tripeptide--D-alanyl-D-alanine_ligase	XP21_00525_UDP-N-acetylmuramoyl-tripeptide--D-alanyl-D-alanine_ligase	XP18_00527_UDP-N-acetylmuramoyl-tripeptide--D-alanyl-D-alanine_ligase
0	n19059	5	5	5	0	7	0	0	Yes	0.000236272	0.0176022	-1.88963	-4.56604	CTGAGTCGTGCTCCTCTACTGCACTGTCGCCCACAACTGCAAGTCAGGCGCAATGTTCAATTCCTAGATGACGGCTATAATGCTAATCCAGATTCAATGGTAGCCGCCCTTAATGCTCTCTCTGAAACCCCATGTAAGGGTCGTCGCTTTGCCATCCTTGGAAAAATGGATGAGTTGGGGACCTATGCGAAGAGGGGATATCAAAAAATAGCCCAAGCGGCAGCAGTATCCCTTATAGATGCTCTGGTAGCGGTTGGGGAAGAAACTCTACCGCTTGTCGA	281	XP22_00521_UDP-N-acetylmuramoyl-tripeptide--D-alanyl-D-alanine_ligase	XP15_00531_UDP-N-acetylmuramoyl-tripeptide--D-alanyl-D-alanine_ligase	XP23_00528_UDP-N-acetylmuramoyl-tripeptide--D-alanyl-D-alanine_ligase	XP21_00525_UDP-N-acetylmuramoyl-tripeptide--D-alanyl-D-alanine_ligase	XP18_00527_UDP-N-acetylmuramoyl-tripeptide--D-alanyl-D-alanine_ligase
0	n38790	5	5	5	0	7	0	0	Yes	0.000236272	0.0176022	-1.88963	-4.56604	GCGGCAAAAAAGGGAGGGGTGCGAAAAGTCTTCCACATTTCG	42	XP22_00521_UDP-N-acetylmuramoyl-tripeptide--D-alanyl-D-alanine_ligase	XP15_00531_UDP-N-acetylmuramoyl-tripeptide--D-alanyl-D-alanine_ligase	XP23_00528_UDP-N-acetylmuramoyl-tripeptide--D-alanyl-D-alanine_ligase	XP21_00525_UDP-N-acetylmuramoyl-tripeptide--D-alanyl-D-alanine_ligase	XP18_00527_UDP-N-acetylmuramoyl-tripeptide--D-alanyl-D-alanine_ligase
0	n47374	5	5	5	0	7	0	0	Yes	0.000236272	0.0176022	-1.88963	-4.56604	CTTTGACGGAAACCAGTTTCTAGCTCAAGCGGAAGCACGTGGTGC	45	XP22_00521_UDP-N-acetylmuramoyl-tripeptide--D-alanyl-D-alanine_ligase	XP15_00531_UDP-N-acetylmuramoyl-tripeptide--D-alanyl-D-alanine_ligase	XP23_00528_UDP-N-acetylmuramoyl-tripeptide--D-alanyl-D-alanine_ligase	XP21_00525_UDP-N-acetylmuramoyl-tripeptide--D-alanyl-D-alanine_ligase	XP18_00527_UDP-N-acetylmuramoyl-tripeptide--D-alanyl-D-alanine_ligase
0	n52356	5	5	5	0	7	0	0	Yes	0.000236272	0.0176022	-1.88963	-4.56604	GTCAGTCGACTTTCTAAAGACACCCGTATACTGCAACCAGGCGATATCTACATTGCATTACGTGGTGCCC	70	XP22_00521_UDP-N-acetylmuramoyl-tripeptide--D-alanyl-D-alanine_ligase	XP15_00531_UDP-N-acetylmuramoyl-tripeptide--D-alanyl-D-alanine_ligase	XP23_00528_UDP-N-acetylmuramoyl-tripeptide--D-alanyl-D-alanine_ligase	XP21_00525_UDP-N-acetylmuramoyl-tripeptide--D-alanyl-D-alanine_ligase	XP18_00527_UDP-N-acetylmuramoyl-tripeptide--D-alanyl-D-alanine_ligase
0	n3179	5	5	5	0	7	0	0	Yes	0.000236272	0.0176022	-1.88963	-4.56604	GGATAGCGGATTCGTCATTGTCCTGGCAGGGCGTAAACAAGCTGCTTGAAGCATCTTCCGCGTTCTTCGTAACTAGAGAACATATCAGTGGAAGAAGTTCCAGGCGAAAACAGAACGATGTCACCTGGAGAAGAGAGTCT	140	XP23_00525_hypothetical_protein	XP18_00524_hypothetical_protein	XP23_00526_UDP-N-acetylmuramoylalanine--D-glutamate_ligase	XP22_00519_UDP-N-acetylmuramoylalanine--D-glutamate_ligase	XP21_00523_UDP-N-acetylmuramoylalanine--D-glutamate_ligase	XP18_00525_UDP-N-acetylmuramoylalanine--D-glutamate_ligase	XP15_00529_UDP-N-acetylmuramoylalanine--D-glutamate_ligase
0	n12252	5	5	5	0	7	0	0	Yes	0.000236272	0.0176022	-1.88963	-4.56604	ATTGCAATTTTCATCCGGTTCAACCTTTTGTAGGCGCGTGAGTGTCTAGAAGGTATGAGGATGCAGAAGAAACGGGATGGCCCATGCGGTAGATATTTAACAGAATGCCCACTATGAAGAGACAAATAGTCATGTTAGACCCACCATAACTGATAAACGGCAAGGGCATTCCCTTGTTAGGCAATAGGGAAATGGAAACACCTATGTTGATCATTGCTTGAAGG	224	XIPG_00353_putative_peptidoglycan_glycosyltransferase_FtsW	XIP2_00358_putative_peptidoglycan_glycosyltransferase_FtsW	XP23_00524_putative_peptidoglycan_glycosyltransferase_FtsW	XP22_00517_putative_peptidoglycan_glycosyltransferase_FtsW	XP21_00521_putative_peptidoglycan_glycosyltransferase_FtsW	XP18_00523_putative_peptidoglycan_glycosyltransferase_FtsW	XP15_00527_putative_peptidoglycan_glycosyltransferase_FtsW
0	n41126	5	5	5	0	7	0	0	Yes	0.000236272	0.0176022	-1.88963	-4.56604	AACACCTATGTTGATCATTGCTTGAAGGGTGATGAGCACAGT	42	XIPG_00353_putative_peptidoglycan_glycosyltransferase_FtsW	XIP2_00358_putative_peptidoglycan_glycosyltransferase_FtsW	XP23_00524_putative_peptidoglycan_glycosyltransferase_FtsW	XP22_00517_putative_peptidoglycan_glycosyltransferase_FtsW	XP21_00521_putative_peptidoglycan_glycosyltransferase_FtsW	XP18_00523_putative_peptidoglycan_glycosyltransferase_FtsW	XP15_00527_putative_peptidoglycan_glycosyltransferase_FtsW
0	n21699	5	5	5	0	7	0	0	Yes	0.000236272	0.0176022	-1.88963	-4.56604	GATGCGTTCATGAGGCACTAGTAGATGCAGAGGAAAAAAGTGATGTGGAAATTGAAAGTGTTTGGGCAGCGGTCACCGGAAGCCACATTGTCGGCTTTAATAGCCGAGGAGCCATTAGAATTCCGGAAGGTAAGTCAGAAATTGATCTAGAAGATCTCCGCAACGTGGAAGCAAATGCTAAGGAAATACGTCTCCCTCCACAACATGATTTCCTTCACGCAATT	224	XIPG_00358_Cell_division_protein_FtsA	XIP2_00363_Cell_division_protein_FtsA	XP23_00519_Cell_division_protein_FtsA	XP22_00512_Cell_division_protein_FtsA	XP21_00516_Cell_division_protein_FtsA	XP18_00518_Cell_division_protein_FtsA	XP15_00522_Cell_division_protein_FtsA
0	n26520	5	5	5	0	7	0	0	Yes	0.000236272	0.0176022	-1.88963	-4.56604	TTATTAAAGGCAGAGCAATGATCTGCTGCTGTATCAGCATGGGCGAGGTGGACAGGTATTTCAAAAACTTCTTCAGCAAGGCTCTTTATTCCTTGTAGCATGCTGCAGCCTCCACTGAGGACAATGCCTGCGCCAAGCATATGAAGGGAGCATTCATTCTGCACCCGATTTTTAAGAAT	179	XIPG_00358_Cell_division_protein_FtsA	XIP2_00363_Cell_division_protein_FtsA	XP23_00519_Cell_division_protein_FtsA	XP22_00512_Cell_division_protein_FtsA	XP21_00516_Cell_division_protein_FtsA	XP18_00518_Cell_division_protein_FtsA	XP15_00522_Cell_division_protein_FtsA
0	n51088	5	5	5	0	7	0	0	Yes	0.000236272	0.0176022	-1.88963	-4.56604	TCTACGTAGTAGTGCTGGATAATTGCGTGAAGGAAA	36	XIPG_00358_Cell_division_protein_FtsA	XIP2_00363_Cell_division_protein_FtsA	XP23_00519_Cell_division_protein_FtsA	XP22_00512_Cell_division_protein_FtsA	XP21_00516_Cell_division_protein_FtsA	XP18_00518_Cell_division_protein_FtsA	XP15_00522_Cell_division_protein_FtsA
0	n4694	5	5	5	0	7	0	0	Yes	0.000236272	0.0176022	-1.88963	-4.56604	CTCGGGGAGGGACTCGAACCCACACGGATTATTGTTCCACCAGATCCTAAGTCTAGCGCGTCTGCCAATTCCGCCACCCGAGCAA	85	XIPG_00361_tRNA-Leu(tag)	XIP2_00366_tRNA-Leu(tag)	XP23_00516_tRNA-Leu(tag)	XP22_00509_tRNA-Leu(tag)	XP21_00513_tRNA-Leu(tag)	XP18_00515_tRNA-Leu(tag)	XP15_00519_tRNA-Leu(tag)	XP23_00716_tRNA-Leu(caa)	XP22_00714_tRNA-Leu(caa)	XP21_00722_tRNA-Leu(caa)	XP18_00720_tRNA-Leu(caa)		XP15_00722_tRNA-Leu(caa)
0	n3396	5	5	5	0	7	0	0	Yes	0.000236272	0.0176022	-1.88963	-4.56604	GCGCGTCTGCCAATTCCGCCACCCGAGCAAAGAAGCAACCCGGTAAGCCAACCTGCAAGGCCACGGAGCCGATGCAGATCCCAATCTTGCATTTTCCCGTATCTAATTCTCTGTGCAAAGCTTCTCCGCA	130	XIPG_00361_tRNA-Leu(tag)	XIP2_00366_tRNA-Leu(tag)	XP23_00516_tRNA-Leu(tag)	XP22_00509_tRNA-Leu(tag)	XP21_00513_tRNA-Leu(tag)	XP18_00515_tRNA-Leu(tag)	XP15_00519_tRNA-Leu(tag)
0	n51427	5	5	5	0	7	0	0	Yes	0.000236272	0.0176022	-1.88963	-4.56604	CCATATGATGCTCGGGGAGGGACTCGAACCCACAC	35	XIPG_00361_tRNA-Leu(tag)	XIP2_00366_tRNA-Leu(tag)	XP23_00516_tRNA-Leu(tag)	XP22_00509_tRNA-Leu(tag)	XP21_00513_tRNA-Leu(tag)	XP18_00515_tRNA-Leu(tag)	XP15_00519_tRNA-Leu(tag)
0	n11314	5	5	5	0	7	0	0	Yes	0.000236272	0.0176022	-1.88963	-4.56604	AGCCAGCGGATTTACAGTCCGCCCCGTTTAGCCGCTTCGGTACCTACCCAAACAGAAAAA	60	XIPG_00362_tRNA-Tyr(gta)	XIP2_00367_tRNA-Tyr(gta)	XP23_00515_tRNA-Tyr(gta)	XP22_00508_tRNA-Tyr(gta)	XP21_00512_tRNA-Tyr(gta)	XP18_00514_tRNA-Tyr(gta)	XP15_00518_tRNA-Tyr(gta)	TERR_00593_tRNA-Tyr(gta)	SPA4_01227_tRNA-Tyr(gta)
0	n11930	5	5	5	0	7	0	0	Yes	0.000236272	0.0176022	-1.88963	-4.56604	TTCCCCAAAGAATTTTTGAAGGAGATTTTGGCCAGCGGGATTTGGAGCATTAGCGATAACAGTCAGCCCGCCTCCAGCCACCGCTCCAGCAACCACGGAGAACTTTAGGCAGTCACCTAAGTTGGGCACCAGTGAGGCTAGGTAGGTAATAGCTGCATTATCATTGAAAGCGGTGAGTACAGTAGAACCAACCATTAGTGACCAATAACCCAATCCCCGTAGAAGAGACTCTAGCCACCATTGCTGAAAATCACCGTGAATCACGAGGGCCATCAGAAAACAGCCCACCAACAGGGGTCCACGGAAGGGAATCGCTCTCTGGTACCTAGGAGTGACAAAAACAAACATCAAGAAAAGCAACAGACTAAATACTACCACAGTTGGATGGTGTGCCGTAAA…	491	XIPG_00372_hypothetical_protein	XIP2_00376_hypothetical_protein	XP23_00506_hypothetical_protein	XP22_00500_hypothetical_protein	XP21_00502_hypothetical_protein	XP18_00504_hypothetical_protein	XP15_00510_hypothetical_protein
0	n27297	5	5	5	0	7	0	0	Yes	0.000236272	0.0176022	-1.88963	-4.56604	CGCCATCATCATAATGACTACGACAAAAACCGGCTCTGCAAAGCGGACTCCACTCAGATAAGTAAAAAGCGTAGGATATCCCTTTGCCA	89	XIPG_00372_hypothetical_protein	XIP2_00376_hypothetical_protein	XP23_00506_hypothetical_protein	XP22_00500_hypothetical_protein	XP21_00502_hypothetical_protein	XP18_00504_hypothetical_protein	XP15_00510_hypothetical_protein
0	n27726	5	5	5	0	7	0	0	Yes	0.000236272	0.0176022	-1.88963	-4.56604	AGAATGGGGCCGGATGCCGCCATCATCATAATGACTACGAC	41	XIPG_00372_hypothetical_protein	XIP2_00376_hypothetical_protein	XP23_00506_hypothetical_protein	XP22_00500_hypothetical_protein	XP21_00502_hypothetical_protein	XP18_00504_hypothetical_protein	XP15_00510_hypothetical_protein
0	n12094	5	5	5	0	7	0	0	Yes	0.000236272	0.0176022	-1.88963	-4.56604	GTCTTCAAACATCCCTTCCTCTACTAGTGGCACCAAAAGCGGGCATGCTCTACTGACTACATATGCCTTAGTACAAATTTCTTGAATAGCTTGCTTATAGGCACCGCTGGAGAC	114	XIPG_00374_Glutamate_racemase	XIP2_00378_Glutamate_racemase	XP23_00504_Glutamate_racemase	XP22_00497_Glutamate_racemase	XP21_00500_Glutamate_racemase	XP18_00502_Glutamate_racemase	XP15_00507_Glutamate_racemase
0	n12401	5	5	5	0	7	0	0	Yes	0.000236272	0.0176022	-1.88963	-4.56604	ACTAACGTGTCAATGTTGCTGCGCAGCAGGGGCTCCAAGTACCGCTTCAAAGCTAAATGGGTGATTTCGTCTTCAAACATCCCTTCCT	88	XIPG_00374_Glutamate_racemase	XIP2_00378_Glutamate_racemase	XP23_00504_Glutamate_racemase	XP22_00497_Glutamate_racemase	XP21_00500_Glutamate_racemase	XP18_00502_Glutamate_racemase	XP15_00507_Glutamate_racemase
0	n10491	5	5	5	0	7	0	0	Yes	0.000236272	0.0176022	-1.88963	-4.56604	AAAGGGACAGGAGCCTTCTCCAGCGGTGGGAACTGCCCACGACCCCTTCCTTGAAGGTGAACTGGGCCTGTACGAGCAGTGCAAACGCCCTGCGG	95	XP22_00493_hypothetical_protein	XP15_00503_hypothetical_protein	XP23_00500_hypothetical_protein
0	n27428	5	5	5	0	7	0	0	Yes	0.000236272	0.0176022	-1.88963	-4.56604	ATATGATATAGGTCAAAAGAATTTTGTCGGTGACTCTTGCAGATTGGCATGGCTCTAGGGAAGCGACTGGTAACGA	76	XP22_00493_hypothetical_protein	XP15_00503_hypothetical_protein	XP23_00500_hypothetical_protein
0	n8826	5	5	5	0	7	0	0	Yes	0.000236272	0.0176022	-1.88963	-4.56604	AGATATCCGAAATTTCTTGGACGTCTAGAATGCTGGAGAATAACTTCCTGATAGATCTCGGTATCCATCAATGGGTAAAGAAAGCAATGGCCTCACGCACTCCCTCCAGGAGTCTGGAAACTTCCC	126	XP22_00490_Iron-sulfur_cluster_assembly_scaffold_protein_IscU	XP15_00499_Iron-sulfur_cluster_assembly_scaffold_protein_IscU	XP23_00496_Iron-sulfur_cluster_assembly_scaffold_protein_IscU	XP18_00496_Iron-sulfur_cluster_assembly_scaffold_protein_IscU	XP21_00494_hypothetical_protein	XP23_00497_Cysteine_desulfurase_SufS	XP21_00495_Cysteine_desulfurase_SufS	XP18_00497_Cysteine_desulfurase_SufS	XP22_00491_Cysteine_desulfurase_SufS	XP15_00500_Cysteine_desulfurase_SufS
0	n20994	5	5	5	0	7	0	0	Yes	0.000236272	0.0176022	-1.88963	-4.56604	GTGGCACACCTGACCCGTTGGGGGAATTGATATATCCCTCCAAGTACTTTGAGGCGGTCCGGAAGCCTCTCCGGAAAAATACCTTCCACCGCCATTCTTCGAAAATCCATGGCTACTCTAAGGGCTTGCGCCCTGACCAGTCCCTTGACCTCATCGGTCATAATAGAGGCTGAAGCTGTGCAAACAGCACAGGCACTCGAGTTAAACTTTATTTCCTGGATTATATCGCCCTG	233	XP22_00490_Iron-sulfur_cluster_assembly_scaffold_protein_IscU	XP15_00499_Iron-sulfur_cluster_assembly_scaffold_protein_IscU	XP23_00496_Iron-sulfur_cluster_assembly_scaffold_protein_IscU	XP18_00496_Iron-sulfur_cluster_assembly_scaffold_protein_IscU	XP21_00494_hypothetical_protein
0	n38171	5	5	5	0	7	0	0	Yes	0.000236272	0.0176022	-1.88963	-4.56604	CTTTTTTCCAGGCAGAAATGGGAGCCTCGGATAACCCTCCCCGAAGCCTCCCTTCCTAAGGGACGCACTGCGAGGGGGG	79	XP22_00490_Iron-sulfur_cluster_assembly_scaffold_protein_IscU	XP15_00499_Iron-sulfur_cluster_assembly_scaffold_protein_IscU	XP23_00496_Iron-sulfur_cluster_assembly_scaffold_protein_IscU	XP18_00496_Iron-sulfur_cluster_assembly_scaffold_protein_IscU	XP21_00494_hypothetical_protein
0	n42706	5	5	5	0	7	0	0	Yes	0.000236272	0.0176022	-1.88963	-4.56604	GAAATGGCTACCCATGGTGCCAGCGGGCAAAACGCTTCTTGCGGGGATTCGATCCAGATTCAATTGGTATT	71	XP22_00490_Iron-sulfur_cluster_assembly_scaffold_protein_IscU	XP15_00499_Iron-sulfur_cluster_assembly_scaffold_protein_IscU	XP23_00496_Iron-sulfur_cluster_assembly_scaffold_protein_IscU	XP18_00496_Iron-sulfur_cluster_assembly_scaffold_protein_IscU	XP21_00494_hypothetical_protein
0	n43707	5	5	5	0	7	0	0	Yes	0.000236272	0.0176022	-1.88963	-4.56604	CTCCCCTGGGAGACTTTGTCCCTTGCTCTCCACCCCCCCCCC	42	XP22_00490_Iron-sulfur_cluster_assembly_scaffold_protein_IscU	XP15_00499_Iron-sulfur_cluster_assembly_scaffold_protein_IscU	XP23_00496_Iron-sulfur_cluster_assembly_scaffold_protein_IscU	XP18_00496_Iron-sulfur_cluster_assembly_scaffold_protein_IscU	XP21_00494_hypothetical_protein
0	n16070	5	5	5	0	7	0	0	Yes	0.000236272	0.0176022	-1.88963	-4.56604	GTAGCAGTTCCTCCAGCCATATAGAGAACCTGATCCATTACATCAAGGAGGGGATTAACGTCATGGGCAATAAAAAGCACAGTGGTTCCAGCAGATTTTCTAATCTTTTGGATACATTTAATAAGAAGTATCTGGTTATGCGGATCGAGGTTGGCGAGAGGTTCATCAAGAATAAGAAGCCTAGGTTTTCCCAGTAGCGCTTGGGCAAGCGCAACGCACTGCCTCTCTCCGTTGGAAAGCACCGAAAAAGGACGATGAGCGTAATGAGCCGCGCCTACTAGATGGAGGGATTTAATCACCTCATTCTTAAGAGCCATGCCGCACCAAGGTAACCCCCAACGGTTTCCATTTGCAATAGCAGCCACTACTGAGAACGCGCTTAGGGCTGTGCTCTCCAGA…	428	XIPG_00383_Manganese_transport_system_ATP-binding_protein_MntB	XIP2_00386_Manganese_transport_system_ATP-binding_protein_MntB	XP23_00494_Manganese_transport_system_ATP-binding_protein_MntB	XP22_00488_Manganese_transport_system_ATP-binding_protein_MntB	XP21_00492_Manganese_transport_system_ATP-binding_protein_MntB	XP18_00494_Manganese_transport_system_ATP-binding_protein_MntB	XP15_00497_Manganese_transport_system_ATP-binding_protein_MntB
0	n31117	5	5	5	0	7	0	0	Yes	0.000236272	0.0176022	-1.88963	-4.56604	AAAGTTGGGGAATTTGTTGGCATTTTTGGTCCTAACGGCGCTGGCAAGTCTACCCTAGTGAAGTGCATTCTTGGGTTGCTTCCACTAGCTTCAGGAAGAATTTCTGTCTTTGGCAGCCCCCCAGGTCGTGAGAATCGTCACATTGGCTACATGCCACAA	159	XIPG_00383_Manganese_transport_system_ATP-binding_protein_MntB	XIP2_00386_Manganese_transport_system_ATP-binding_protein_MntB	XP23_00494_Manganese_transport_system_ATP-binding_protein_MntB	XP22_00488_Manganese_transport_system_ATP-binding_protein_MntB	XP21_00492_Manganese_transport_system_ATP-binding_protein_MntB	XP18_00494_Manganese_transport_system_ATP-binding_protein_MntB	XP15_00497_Manganese_transport_system_ATP-binding_protein_MntB
0	n6565	5	5	5	0	7	0	0	Yes	0.000236272	0.0176022	-1.88963	-4.56604	GGCCAGGTCATGGAGCCTCATGCTAGCCGAATCATTCAAAAAGTTCGTCAGGTGCTTCCGTGGGATACTCCTTCCTTCTACGATGAAGGAGAGGTGGTTAGGTTAGGTGCAGAAATTGATTTGGCCTATCTCGAGCGCCTGCAGACGTTGATCTTGGA	158	XIPG_00394_Phosphoglucomutase	XIP2_00397_Phosphoglucomutase	XP23_00483_Phosphoglucosamine_mutase	XP22_00477_Phosphoglucomutase	XP21_00482_Phosphoglucomutase	XP18_00484_Phosphoglucosamine_mutase	XP15_00486_Phosphoglucomutase
0	n3918	5	5	5	0	7	0	0	Yes	0.000236272	0.0176022	-1.88963	-4.56604	CCCCCCCCAGTACCAACATTATCCTCTTTCCACCGGTAGGCATCCGTAGCAGGTAATCCTAGTTGATCCAAGACACGCCATACTACGGTATCTGCCACCTCTCCAATAGTGCTTGGCTTGCTATAGAAGGAGGGCATTGCCGGTAAAAATGTGACGCCGGATTCTATCGCCGCTATCGCGTTTCTCGCATGGACTAGATTCCAGGGAGTTTCCCTTACTACGAG	224	XIP2_00398_putative_UbiX-like_flavin_prenyltransferase	XIPG_00395_putative_UbiX-like_flavin_prenyltransferase	XP23_00481_putative_UbiX-like_flavin_prenyltransferase	XP22_00474_putative_UbiX-like_flavin_prenyltransferase	XP21_00480_putative_UbiX-like_flavin_prenyltransferase	XP18_00482_putative_UbiX-like_flavin_prenyltransferase	XP15_00484_putative_UbiX-like_flavin_prenyltransferase
0	n9163	5	5	5	0	7	0	0	Yes	0.000236272	0.0176022	-1.88963	-4.56604	CCAGGGAGTTTCCCTTACTACGAGAATTAATTTACGTCTTTCTTTAAGAAAGACATCCGCAGAGCGCAAGATGAGGGATTCACTCGTACCTGCTACAATACGTCCGAGAGTTCCCATAGAGCA	123	XIP2_00398_putative_UbiX-like_flavin_prenyltransferase	XIPG_00395_putative_UbiX-like_flavin_prenyltransferase	XP23_00481_putative_UbiX-like_flavin_prenyltransferase	XP22_00474_putative_UbiX-like_flavin_prenyltransferase	XP21_00480_putative_UbiX-like_flavin_prenyltransferase	XP18_00482_putative_UbiX-like_flavin_prenyltransferase	XP15_00484_putative_UbiX-like_flavin_prenyltransferase
0	n14056	5	5	5	0	7	0	0	Yes	0.000236272	0.0176022	-1.88963	-4.56604	CATTTTGATCCCACAGATGCGAAAGCCACTTTCCTCAAAGCGAGAAAGAATATCCCCAACGTGCCGCTTCAAAAGACAGTCTGGCTTAAGCAAAACTAGTGTTATTTCCATGTCTTAT	118	XIPG_00396_Nucleoside_diphosphate_kinase	XIP2_00399_Nucleoside_diphosphate_kinase	XP23_00480_Nucleoside_diphosphate_kinase	XP22_00473_Nucleoside_diphosphate_kinase	XP21_00479_Nucleoside_diphosphate_kinase	XP18_00481_Nucleoside_diphosphate_kinase	XP15_00483_Nucleoside_diphosphate_kinase
0	n17417	5	5	5	0	7	0	0	Yes	0.000236272	0.0176022	-1.88963	-4.56604	CATCTGTGGGATCAAAATGCTGCAGCTCAATGCTAGAATTCTTCGCAAACATTACGCGCACATCGCCGACAAACCGTTTTTCCGAGAGGTGCAGTCCTTTATGGAATCCACGCCTGTTATTGCTCTAGCATTGGCAGGTAAGGATGTAGTCGCACGCGCTCGGGAGCTAGCCGGCCCTACCGACTCGCTGAAGGCAATGAAAGGAACTATTCGTGGGGATTTCGGCCAAGATGTTATGATCAACGCTGTCCACACATC	258	XIPG_00396_Nucleoside_diphosphate_kinase	XIP2_00399_Nucleoside_diphosphate_kinase	XP23_00480_Nucleoside_diphosphate_kinase	XP22_00473_Nucleoside_diphosphate_kinase	XP21_00479_Nucleoside_diphosphate_kinase	XP18_00481_Nucleoside_diphosphate_kinase	XP15_00483_Nucleoside_diphosphate_kinase
0	n12305	5	5	5	0	7	0	0	Yes	0.000236272	0.0176022	-1.88963	-4.56604	CCGAAATGGGCCGGCTTTTTTGGAAATCTGTACGGTACCTCCGTCGGAAAAAACTTCCCCC	61	XP18_00472_DNA_gyrase_subunit_A	XIPG_00405_hypothetical_protein	XP23_00471_hypothetical_protein	XP22_00463_hypothetical_protein	XP15_00474_hypothetical_protein	XP21_00470_hypothetical_protein
0	n47317	5	5	5	0	7	0	0	Yes	0.000236272	0.0176022	-1.88963	-4.56604	GATTTCCAAAAAAGCCGGCCCATTTCGGATTACTATTTT	39	XP18_00472_DNA_gyrase_subunit_A	XIPG_00405_hypothetical_protein	XP23_00471_hypothetical_protein	XP22_00463_hypothetical_protein	XP15_00474_hypothetical_protein	XP21_00470_hypothetical_protein
0	n5104	5	5	5	0	7	0	0	Yes	0.000236272	0.0176022	-1.88963	-4.56604	TGCCACAGAAAGTGGTATCGTCAAGAAGTCCAATCTTGGCGACTTCTCTAACGTTCGTAAGGGGGGAATCATTGCAAT	78	XIPG_00406_DNA_gyrase_subunit_A	XIP2_00409_DNA_gyrase_subunit_A	XP23_00470_DNA_gyrase_subunit_A	XP22_00462_DNA_gyrase_subunit_A	XP21_00469_DNA_gyrase_subunit_A	XP18_00472_DNA_gyrase_subunit_A	XP15_00473_DNA_gyrase_subunit_A
0	n5673	5	5	5	0	7	0	0	Yes	0.000236272	0.0176022	-1.88963	-4.56604	TTAAAGTGCGGGGGAAGGCTGGTATTGAAGAAATTAAAGGTGGTCGCGAGCAAATTGTAATTACGGAAATTCCCTACAATGTTAACCGTGCTGCCTTTGTCGAGCGCATTGCTCAGCTTGTTAGCCAGAAAATAGTTACGGAGATTAGTGCAGTACGAGACGAGTCGGACGAAAATACTCGTGTGGTTGTCGAGCTAAAACGGGATGCAGCGCCAAAGATTGTTATCAATCATCTCTTTAAATACACTCAGTTAGAGACGTCCTTTCCCGTATACATGCTTGCTATCGATCACGGTAAGCCAAGGTTGCTTCCCCTGAAAGAAGCAATACGGTGTTATACTGAGCATCGGCGTGAGGTGGTTTTAAGGCGCACGCGTTTTCTGCTTCGACAGGCAGAAG…	469	XIPG_00406_DNA_gyrase_subunit_A	XIP2_00409_DNA_gyrase_subunit_A	XP23_00470_DNA_gyrase_subunit_A	XP22_00462_DNA_gyrase_subunit_A	XP21_00469_DNA_gyrase_subunit_A	XP18_00472_DNA_gyrase_subunit_A	XP15_00473_DNA_gyrase_subunit_A
0	n5869	5	5	5	0	7	0	0	Yes	0.000236272	0.0176022	-1.88963	-4.56604	GAAAAGATCAAGGGAGAGTATCAGGAACTTTTGGAGAATATTGAGGATCTGAAGAGCATTCAGGCTAATGAATCTCGTGTGTTGAGTATCATTCAGTCTGAATTGCGTGCTGTCCAGGAGCGGTATGCTACTGCCCGTCTCACTGGAATTGCGTCCGAAGAAAGTGAAATCCACATTGAGGATCTCATTCCCAATGAGGGCTGTATTATCACAGTGACCTATGGTGGCTTCATCAAGCGTACGGCTGTGAGTGCCTATCGCGCCCAGCGCCGTGGCGGGAAGGGGGTTATCGGCATGGTCACGCGGGATACTATGGCTAATGCTAATGGTC	331	XIPG_00406_DNA_gyrase_subunit_A	XIP2_00409_DNA_gyrase_subunit_A	XP23_00470_DNA_gyrase_subunit_A	XP22_00462_DNA_gyrase_subunit_A	XP21_00469_DNA_gyrase_subunit_A	XP18_00472_DNA_gyrase_subunit_A	XP15_00473_DNA_gyrase_subunit_A
0	n10500	5	5	5	0	7	0	0	Yes	0.000236272	0.0176022	-1.88963	-4.56604	CTGATACTCTCCCTTGATCTTTTCTTGCTCGAGACTAGTAAGTTGGTAAAGGCGTAGCTCCAGAACTGCGTCTGCTTGCGTTGCGCTAAACGGATAACTTTCCTCAACCAGGCGAGTTGTGCTTCGAACGCAAATACCAATGGATTGCACCCGGTCCTGCGC	162	XIPG_00406_DNA_gyrase_subunit_A	XIP2_00409_DNA_gyrase_subunit_A	XP23_00470_DNA_gyrase_subunit_A	XP22_00462_DNA_gyrase_subunit_A	XP21_00469_DNA_gyrase_subunit_A	XP18_00472_DNA_gyrase_subunit_A	XP15_00473_DNA_gyrase_subunit_A
0	n19374	5	5	5	0	7	0	0	Yes	0.000236272	0.0176022	-1.88963	-4.56604	ATAAATCTGACAGCCAGTAGGAAAATCAGGACCCTTGATATAAGTTGACAATTCGTCGATCGTAATATCAGGA	73	XIPG_00406_DNA_gyrase_subunit_A	XIP2_00409_DNA_gyrase_subunit_A	XP23_00470_DNA_gyrase_subunit_A	XP22_00462_DNA_gyrase_subunit_A	XP21_00469_DNA_gyrase_subunit_A	XP18_00472_DNA_gyrase_subunit_A	XP15_00473_DNA_gyrase_subunit_A
0	n34452	5	5	5	0	7	0	0	Yes	0.000236272	0.0176022	-1.88963	-4.56604	ACAATTCGTCGATCGTAATATCAGGATTGGCGATCGTGGCGCAGGTGGCCTCGATTGCTTCCCCCAGGTTATGCGGTGGAATACTTGTCGCCATACCAACGGCTATTCCCATGCTGCCATTAACCAGCAGGTTTGGAAATGCGGCTGGGAAAACTGT	157	XIPG_00406_DNA_gyrase_subunit_A	XIP2_00409_DNA_gyrase_subunit_A	XP23_00470_DNA_gyrase_subunit_A	XP22_00462_DNA_gyrase_subunit_A	XP21_00469_DNA_gyrase_subunit_A	XP18_00472_DNA_gyrase_subunit_A	XP15_00473_DNA_gyrase_subunit_A
0	n45359	5	5	5	0	7	0	0	Yes	0.000236272	0.0176022	-1.88963	-4.56604	CGATACCACTTTCTGTGGCAAAGAGGATGTGCAAGGAAGTGTTCCAAGTGCGGTCT	56	XIPG_00406_DNA_gyrase_subunit_A	XIP2_00409_DNA_gyrase_subunit_A	XP23_00470_DNA_gyrase_subunit_A	XP22_00462_DNA_gyrase_subunit_A	XP21_00469_DNA_gyrase_subunit_A	XP18_00472_DNA_gyrase_subunit_A	XP15_00473_DNA_gyrase_subunit_A
0	n52784	5	5	5	0	7	0	0	Yes	0.000236272	0.0176022	-1.88963	-4.56604	TGCCGAATTCCAGAAGTGCCATAAATCTGACAGCCAGTAGGA	42	XIPG_00406_DNA_gyrase_subunit_A	XIP2_00409_DNA_gyrase_subunit_A	XP23_00470_DNA_gyrase_subunit_A	XP22_00462_DNA_gyrase_subunit_A	XP21_00469_DNA_gyrase_subunit_A	XP18_00472_DNA_gyrase_subunit_A	XP15_00473_DNA_gyrase_subunit_A
0	n2500	5	5	5	0	7	0	0	Yes	0.000236272	0.0176022	-1.88963	-4.56604	TGGAGAAGCTGCTTATTCTCTCCAAGCTGATGGACAAATTCGCTTATGCCGTCTTTGTAAAAGAATGTCTCGGAGCGGGGTTTTTGGACTGCAT	94	XP21_00468_Type_2_topoisomerase_subunit_B	XP18_00471_Type_2_topoisomerase_subunit_B	XP23_00469_Type_2_topoisomerase_subunit_B	XP22_00461_Type_2_topoisomerase_subunit_B	XP15_00472_Type_2_topoisomerase_subunit_B	XIPG_00407_Type_2_topoisomerase_subunit_B	XIP2_00410_Type_2_topoisomerase_subunit_B
0	n3777	5	5	5	0	7	0	0	Yes	0.000236272	0.0176022	-1.88963	-4.56604	TGGTTTCAGGTGGACGTGCTAAGAGAAGGTAGGGTGTACCGTATGGCTTTTGCACGTGGTAAAACTACGCAGCGATTGACAATCCTCGGAGATCTTAAGGATGGGAATCAAACCGGAACAGTGGTTTCATTTTTGCCTGATCCAGAAATTTTCACAATCACCACAGAATTTAAGTATGAACGGCTGGCCGTGCGGCTCCGTGAGCTTGCATTCCTTAATCCTGGTCTTGAAATCATCCTCTCTGACGAAAG	251	XP21_00468_Type_2_topoisomerase_subunit_B	XP18_00471_Type_2_topoisomerase_subunit_B	XP23_00469_Type_2_topoisomerase_subunit_B	XP22_00461_Type_2_topoisomerase_subunit_B	XP15_00472_Type_2_topoisomerase_subunit_B	XIPG_00407_Type_2_topoisomerase_subunit_B	XIP2_00410_Type_2_topoisomerase_subunit_B
0	n6432	5	5	5	0	7	0	0	Yes	0.000236272	0.0176022	-1.88963	-4.56604	GCGATCTCAAGGCTCAGGAATACGGGTGGAAGCAGATTGATAGGCTGGAAGGATTGGAGTCTGTACGCAAACGGCCGGGCATGTACATCGGCGACCCTGATGAGCGTGGACTGCACCATTGTGTTTTTGAGGTCCTCGACAACTCTATCGATGAGCATCTGGCGGGGTTCTGCACTCGGATTGAGGTCTCC	191	XP21_00468_Type_2_topoisomerase_subunit_B	XP18_00471_Type_2_topoisomerase_subunit_B	XP23_00469_Type_2_topoisomerase_subunit_B	XP22_00461_Type_2_topoisomerase_subunit_B	XP15_00472_Type_2_topoisomerase_subunit_B	XIPG_00407_Type_2_topoisomerase_subunit_B	XIP2_00410_Type_2_topoisomerase_subunit_B
0	n16787	5	5	5	0	7	0	0	Yes	0.000236272	0.0176022	-1.88963	-4.56604	CCCCATTTTGGATGACTCTCTATCGGAATACCACGACCATTGTCACAGATGGACACTGACCCATCGTTATGGATGGAGACCTCAATCCGAGTGCAGAACC	100	XP21_00468_Type_2_topoisomerase_subunit_B	XP18_00471_Type_2_topoisomerase_subunit_B	XP23_00469_Type_2_topoisomerase_subunit_B	XP22_00461_Type_2_topoisomerase_subunit_B	XP15_00472_Type_2_topoisomerase_subunit_B	XIPG_00407_Type_2_topoisomerase_subunit_B	XIP2_00410_Type_2_topoisomerase_subunit_B
0	n18156	5	5	5	0	7	0	0	Yes	0.000236272	0.0176022	-1.88963	-4.56604	CCTAGATAGGGTCCTTCAAAATACTGAAATTCAGGCCGTGGTTACCGCAATTGGAACAGG	60	XP21_00468_Type_2_topoisomerase_subunit_B	XP18_00471_Type_2_topoisomerase_subunit_B	XP23_00469_Type_2_topoisomerase_subunit_B	XP22_00461_Type_2_topoisomerase_subunit_B	XP15_00472_Type_2_topoisomerase_subunit_B	XIPG_00407_Type_2_topoisomerase_subunit_B	XIP2_00410_Type_2_topoisomerase_subunit_B
0	n37427	5	5	5	0	7	0	0	Yes	0.000236272	0.0176022	-1.88963	-4.56604	ATTCGTGGTAAGCTGATTAACGTTGAGAAAGCGCGCCTAGATAGGGTCCTTCAAAATACTGAA	63	XP21_00468_Type_2_topoisomerase_subunit_B	XP18_00471_Type_2_topoisomerase_subunit_B	XP23_00469_Type_2_topoisomerase_subunit_B	XP22_00461_Type_2_topoisomerase_subunit_B	XP15_00472_Type_2_topoisomerase_subunit_B	XIPG_00407_Type_2_topoisomerase_subunit_B	XIP2_00410_Type_2_topoisomerase_subunit_B
0	n51811	5	5	5	0	7	0	0	Yes	0.000236272	0.0176022	-1.88963	-4.56604	GGCTTAGGATGGAGAAGCTGCTTATTCTCTCCAAGC	36	XP21_00468_Type_2_topoisomerase_subunit_B	XP18_00471_Type_2_topoisomerase_subunit_B	XP23_00469_Type_2_topoisomerase_subunit_B	XP22_00461_Type_2_topoisomerase_subunit_B	XP15_00472_Type_2_topoisomerase_subunit_B	XIPG_00407_Type_2_topoisomerase_subunit_B	XIP2_00410_Type_2_topoisomerase_subunit_B
0	n4058	5	5	5	0	7	0	0	Yes	0.000236272	0.0176022	-1.88963	-4.56604	CTCAATCGTATTCTCCTTACGCTTGGCGCCGAGGAAGTTCGTCTTGTGGATTTATCTGATA	61	XP21_00468_Type_2_topoisomerase_subunit_B	XP18_00471_Type_2_topoisomerase_subunit_B	XP23_00469_Type_2_topoisomerase_subunit_B	XP22_00461_Type_2_topoisomerase_subunit_B	XP15_00472_Type_2_topoisomerase_subunit_B
0	n6040	5	5	5	0	7	0	0	Yes	0.000236272	0.0176022	-1.88963	-4.56604	TGAAGGTTCGGTTGGACGAGACCAATGCGGTAGAAGCAGACAGAACGTTTACCATCCTAATGGGGGAAATGGTGGGGCCACGGAGACACTTTATTGAGGAGAATGCCCTAAATGTTCGCAATCTAGACGTCTGAA	135	XP21_00468_Type_2_topoisomerase_subunit_B	XP18_00471_Type_2_topoisomerase_subunit_B	XP23_00469_Type_2_topoisomerase_subunit_B	XP22_00461_Type_2_topoisomerase_subunit_B	XP15_00472_Type_2_topoisomerase_subunit_B
0	n8455	5	5	5	0	7	0	0	Yes	0.000236272	0.0176022	-1.88963	-4.56604	GGAAGAATAGCCTGATAGCGACGGTCTCTACCCTGTTTAGCAGATCCTCCAGCGGAGTCCCCTTCGACGATGTAAAGTTCGGTCAGTGAGGGATCCCGCTCTGAACAATCAGAAAGTTTACCAGGCAATCCCCCTCCAGTAAGAACGCCCTTGCGAACGGTTTCCCTAGCCCGTCTTGCTGCATCCCTAGCTCGCGCGGCCATCAGGCATTTTTCCACGATCCACTTGGCGACTGTAGGAGCCTTATCAAAGTAGCCCATCATCCCTTCATATACGACAGAGTGGACAATTCCCTCCACCTCGGTATTAACAAGTTTGACCTTAGTTTGAGATTCGAATCTTGGGTTGGGCAACTTAACGCTCAAAATGCAGACGAGCCC	380	XP21_00468_Type_2_topoisomerase_subunit_B	XP18_00471_Type_2_topoisomerase_subunit_B	XP23_00469_Type_2_topoisomerase_subunit_B	XP22_00461_Type_2_topoisomerase_subunit_B	XP15_00472_Type_2_topoisomerase_subunit_B
0	n10508	5	5	5	0	7	0	0	Yes	0.000236272	0.0176022	-1.88963	-4.56604	TCACGAACGTCCTCGCCACTTAAAAGGAAACTCCTTTCCTTAAGTAGATTATTGACTTTCACATATTGATTGATGGCTCGTGTAAGAGCTGTGCGGAATCCAGTCAAGTGTGCTCCGCCGTCTGGATTTGAAATCGAGTTACTAAAGCAGAGAATGTGATCTGAATAGGAGTCGTTATACTGTAGCACCACATCTACGAAAACATCTCCACGCTGGCTAGAGATAACAAT	230	XP21_00468_Type_2_topoisomerase_subunit_B	XP18_00471_Type_2_topoisomerase_subunit_B	XP23_00469_Type_2_topoisomerase_subunit_B	XP22_00461_Type_2_topoisomerase_subunit_B	XP15_00472_Type_2_topoisomerase_subunit_B
0	n13512	5	5	5	0	7	0	0	Yes	0.000236272	0.0176022	-1.88963	-4.56604	GCAGAAAGCGCATTGACACATTTGGCACCCACGCCATGTAAGCCACCACTGTACCTGTATGCACCCTGACCAAACTTACCACCTGCATGAAGATTGGTAAGGACGAGCTCCAAGACAGGCAT	122	XP21_00468_Type_2_topoisomerase_subunit_B	XP18_00471_Type_2_topoisomerase_subunit_B	XP23_00469_Type_2_topoisomerase_subunit_B	XP22_00461_Type_2_topoisomerase_subunit_B	XP15_00472_Type_2_topoisomerase_subunit_B
0	n15111	5	5	5	0	7	0	0	Yes	0.000236272	0.0176022	-1.88963	-4.56604	GCCGCTAATCAGGACCTAGCACTTTTTGGGGAAAAGGTAGAAACAAATAGCGGGATAGGATTGGTTTCAGGGAGCCAGTCTCGTCGCCGCTGTCGACTAGTAACAATCCATGAGACCGCTGGAATCGAAAAACTTATCCGTGAATTATTCAAATGGGGATTCCGTGCTGAGCACTACTCGGTTCAAAAAACCCCTGTTTTCGTCGTAGTGGAAGGCACTGTAGGAGATCGGCAAATCCGCCATGTAATATTTGCGATTCCCCACATTTTGGAGCTTGTTATGGAAATTGGCAGGAGAGGTGTCCAAATCAAGCGGTTTAAGGGACTGGGGGAGATGAATGCCAGGGAGCTCTTTGAGACTACGATGAACCCTAGGAAACGCAGACTC	387	XP21_00468_Type_2_topoisomerase_subunit_B	XP18_00471_Type_2_topoisomerase_subunit_B	XP23_00469_Type_2_topoisomerase_subunit_B	XP22_00461_Type_2_topoisomerase_subunit_B	XP15_00472_Type_2_topoisomerase_subunit_B
0	n23419	5	5	5	0	7	0	0	Yes	0.000236272	0.0176022	-1.88963	-4.56604	ACACCCAAAAAAAGGAACCCTCCCTACGCATCTGGTACAAATTCACGAAGGAAACAATGAGACCATCAGGTATTTCCACGACGAAGAGGAATTAAAAGACTTCGC	105	XP21_00468_Type_2_topoisomerase_subunit_B	XP18_00471_Type_2_topoisomerase_subunit_B	XP23_00469_Type_2_topoisomerase_subunit_B	XP22_00461_Type_2_topoisomerase_subunit_B	XP15_00472_Type_2_topoisomerase_subunit_B
0	n26915	5	5	5	0	7	0	0	Yes	0.000236272	0.0176022	-1.88963	-4.56604	TGGATATCGTCTTCCACATACTCCTCATGTCTCTTGCGCTTGATTTGGTAGAGGGGGGGCTGGGCAATGTAAATACAGCCCCGCCGCACCAGCTCCTGCATCTGGCGAAAGAAAAACGTGAGCAGGAGAGCCCTGATATGGGAACCATCCACGTCGGCATCGGTCATGATGATAATTCGTCCGTAGCGAAGTTTCTCCAAGTTAAAGGATCCCTCCCCATCTCCAATCCCAAT	233	XP21_00468_Type_2_topoisomerase_subunit_B	XP18_00471_Type_2_topoisomerase_subunit_B	XP23_00469_Type_2_topoisomerase_subunit_B	XP22_00461_Type_2_topoisomerase_subunit_B	XP15_00472_Type_2_topoisomerase_subunit_B
0	n40580	5	5	5	0	7	0	0	Yes	0.000236272	0.0176022	-1.88963	-4.56604	AAAAGAATTTACGCAGCTACAACTTAAGGAAATTCTGGGGTTGTTGGAACGCCTGGAGAGGTACGGAAGCGCCGTACGAAAACTTGGCGGAGACTTCGGGAGTTACCTTGCATCAG	116	XP21_00468_Type_2_topoisomerase_subunit_B	XP18_00471_Type_2_topoisomerase_subunit_B	XP23_00469_Type_2_topoisomerase_subunit_B	XP22_00461_Type_2_topoisomerase_subunit_B	XP15_00472_Type_2_topoisomerase_subunit_B
0	n26345	5	5	5	0	7	0	0	Yes	0.000236272	0.0176022	-1.88963	-4.56604	ACCAATTGATTAAGAGTCAACTGCTCTGCCATTGAGCTATCGGTGCGTAAGGAGGAGAAAGCAAACCCCAGAGACCTTGTAGTGATAAGCTACAGCCTCAGGACGAGA	108	XIPG_00408_tRNA-Lys(ctt)	XIP2_00411_tRNA-Lys(ctt)	XP23_00468_tRNA-Lys(ctt)	XP22_00460_tRNA-Lys(ctt)	XP21_00467_tRNA-Lys(ctt)	XP18_00470_tRNA-Lys(ctt)	XP15_00471_tRNA-Lys(ctt)
0	n42743	5	5	5	0	7	0	0	Yes	0.000236272	0.0176022	-1.88963	-4.56604	AAGCGTGACTTCCTGCACCGAGAAGGACTTGAACCTTCAACC	42	XIPG_00408_tRNA-Lys(ctt)	XIP2_00411_tRNA-Lys(ctt)	XP23_00468_tRNA-Lys(ctt)	XP22_00460_tRNA-Lys(ctt)	XP21_00467_tRNA-Lys(ctt)	XP18_00470_tRNA-Lys(ctt)	XP15_00471_tRNA-Lys(ctt)
0	n17667	5	5	5	0	7	0	0	Yes	0.000236272	0.0176022	-1.88963	-4.56604	TTTACGTGGCATGCTGCCTTCTGGTGTCCGGACTTTCCTCTTTATCACCTGGAGATAAAGCAGCCATCCCTCGCCCATCCTTCCTGGGAAGAGG	94	XP21_00460_hypothetical_protein	XP18_00463_hypothetical_protein	XP23_00462_hypothetical_protein	XP22_00454_hypothetical_protein	XP15_00465_hypothetical_protein
0	n36355	5	5	5	0	7	0	0	Yes	0.000236272	0.0176022	-1.88963	-4.56604	TAGGGAAAAGAGAGGTAAATGACAACCTAAAAAATGCTTTAAACATTGACGCCGCTTAAATTGGTGGGAATTTCTTCTATCACTTGC	87	XP21_00460_hypothetical_protein	XP18_00463_hypothetical_protein	XP23_00462_hypothetical_protein	XP22_00454_hypothetical_protein	XP15_00465_hypothetical_protein
0	n3922	5	5	5	0	7	0	0	Yes	0.000236272	0.0176022	-1.88963	-4.56604	TATCCATGCTGGCAGCGTAGCTAATCCTAATGGTTTGATCATTTCCGAAGGCAATTCCTGGGATTGCAACAACATTTGTCTTACTTAATAGGCGATCTACGAAATTCTGGGAGCCTAGCCCTAGCTGACCAATGTTGATAAGCACATAAAAAGCA	155	XIPG_00416_Aspartate_aminotransferase	XIP2_00419_Aspartate_aminotransferase	XP23_00460_Aspartate_aminotransferase	XP22_00451_Aspartate_aminotransferase	XP21_00457_Aspartate_aminotransferase	XP18_00460_Aspartate_aminotransferase	XP15_00462_Aspartate_aminotransferase
0	n9595	5	5	5	0	7	0	0	Yes	0.000236272	0.0176022	-1.88963	-4.56604	TATCTCGTCCCGCCTTAAAGAACTAGCTCCATCTCTCACCCTTACTATTGACAGTAAGTCCAAAGCTATGAAAGCCTCAGGCATCGACATT	91	XIPG_00416_Aspartate_aminotransferase	XIP2_00419_Aspartate_aminotransferase	XP23_00460_Aspartate_aminotransferase	XP22_00451_Aspartate_aminotransferase	XP21_00457_Aspartate_aminotransferase	XP18_00460_Aspartate_aminotransferase	XP15_00462_Aspartate_aminotransferase
0	n20989	5	5	5	0	7	0	0	Yes	0.000236272	0.0176022	-1.88963	-4.56604	AAAATATGTACTAAGCCGTATTTCTAAAATTCCCAGAGTTACAACCGTTGTACCTCAGGGTGCTTTTTATGTGCTTATCAACATTGGT	88	XIPG_00416_Aspartate_aminotransferase	XIP2_00419_Aspartate_aminotransferase	XP23_00460_Aspartate_aminotransferase	XP22_00451_Aspartate_aminotransferase	XP21_00457_Aspartate_aminotransferase	XP18_00460_Aspartate_aminotransferase	XP15_00462_Aspartate_aminotransferase
0	n26710	5	5	5	0	7	0	0	Yes	0.000236272	0.0176022	-1.88963	-4.56604	AGTAAGGCCTATGCCATGACCGGTTGGCGTCTCGGTTACTTGGGGGCTCCCGAACCAATAGCCTGCGCAGTTGACTCTATACAAAGTCACAGCACCTCTAACCCTTGCTCCTTTTCCCAGAGAGGAGCTATCGCTGCATTAAAGGGCAGTCAACAGTGTGTAGCCGATATGCGAGAAGAACTCAATCTCCGTAGAAAATATGTACTAAGCCGT	213	XIPG_00416_Aspartate_aminotransferase	XIP2_00419_Aspartate_aminotransferase	XP23_00460_Aspartate_aminotransferase	XP22_00451_Aspartate_aminotransferase	XP21_00457_Aspartate_aminotransferase	XP18_00460_Aspartate_aminotransferase	XP15_00462_Aspartate_aminotransferase
0	n49274	5	5	5	0	7	0	0	Yes	0.000236272	0.0176022	-1.88963	-4.56604	TAGTTCTTTAAGGCGGGACGAGATATCCATGATAGAAAAATAATCCTTTTTTG	53	XIPG_00416_Aspartate_aminotransferase	XIP2_00419_Aspartate_aminotransferase	XP23_00460_Aspartate_aminotransferase	XP22_00451_Aspartate_aminotransferase	XP21_00457_Aspartate_aminotransferase	XP18_00460_Aspartate_aminotransferase	XP15_00462_Aspartate_aminotransferase
0	n52466	5	5	5	0	7	0	0	Yes	0.000236272	0.0176022	-1.88963	-4.56604	CCAGTACCGAAACTATAAATGTCGATGCCTGAGGCTTTCATAGC	44	XIPG_00416_Aspartate_aminotransferase	XIP2_00419_Aspartate_aminotransferase	XP23_00460_Aspartate_aminotransferase	XP22_00451_Aspartate_aminotransferase	XP21_00457_Aspartate_aminotransferase	XP18_00460_Aspartate_aminotransferase	XP15_00462_Aspartate_aminotransferase
0	n18892	5	5	5	0	7	0	0	Yes	0.000236272	0.0176022	-1.88963	-4.56604	CCTACGGATCCCCTAGTAACTTAGCCACCAGCAATCGCTGGAAGAATACTAACCTCATCTCCGTCTGCAACAGGCGTAGCCTTCTCCTGGAGAAACCGAATATCTTCACCATTGACAAAAATATTAATAAAGCGGCGAACGTCTCCGTTTGCGTCACAAATACGTTCTCCAAT	173	XIPG_00417_Sulfur_carrier_protein_CysO	XIP2_00420_Sulfur_carrier_protein_CysO	XP23_00459_Sulfur_carrier_protein_CysO	XP22_00450_Sulfur_carrier_protein_CysO	XP21_00456_Sulfur_carrier_protein_CysO	XP18_00459_Sulfur_carrier_protein_CysO	XP15_00461_Sulfur_carrier_protein_CysO
0	n14035	5	5	5	0	7	0	0	Yes	0.000236272	0.0176022	-1.88963	-4.56604	TTACGCAGCGGAGCGGGAATACGGATATGAATTGACATGGGAGCAGATTGCAAAAAACAAGGTGCATAGGGAAGAACCATCTAGTGGCTAACCCAACATAAAGCACTTGTCAAACGCAGAAATGGAGGGTTCAATGACGCGAACCGCCTCGGATTGTCCACTAACGGCTTCCTGGGTTTTTAGTCCATTGCCAGTAATGCAAAGGACAATCGTGCTATCGCGCAAGATGCTTCCATTCTCGATGAGCTTCTTGGCACAAGCGACAGTGACCCCCCCTGCAGGCTCGGCAAAGATGCCCTCATATTCTGCAAGGAATTGCATACCATGGATAATTTCTTCATCAGTAACGTCCTCACAACTTCCTCCGGTCTTCCACATAGTATGAATAGCGTAGTAACC…	420	XP21_00455_Threonine_synthase	XP18_00458_Threonine_synthase	XP23_00458_Threonine_synthase	XP22_00449_Threonine_synthase	XP15_00460_Threonine_synthase	XP23_00459_Sulfur_carrier_protein_CysO	XP22_00450_Sulfur_carrier_protein_CysO	XP21_00456_Sulfur_carrier_protein_CysO	XP18_00459_Sulfur_carrier_protein_CysO	XP15_00461_Sulfur_carrier_protein_CysO
0	n20244	5	5	5	0	7	0	0	Yes	0.000236272	0.0176022	-1.88963	-4.56604	GATGCAGCGGGGAAACGTGTAGGAAATCGAAGAGTATATGCCGCCTACTGAATGTGTCGAATCTCTGGCCTTGAGCGGTATGGATAGTATAAATGCATTATGTCTATGAAGCCAAACGGGAAGCCCTACTTTAAAAATCTCAAATGCCGCGAGTGTGGCCGCCTCTA	167	XP21_00455_Threonine_synthase	XP18_00458_Threonine_synthase	XP23_00458_Threonine_synthase	XP22_00449_Threonine_synthase	XP15_00460_Threonine_synthase	XP21_00454_hypothetical_protein	XP18_00457_hypothetical_protein
0	n8930	5	5	5	0	7	0	0	Yes	0.000236272	0.0176022	-1.88963	-4.56604	AGGAGCTCCTCGTAACGCCACATAGAACGTGGCCGGGCCTCGATGAGAGAGCGACTGAGAGTTTCTTTGATTGCGCGATAATCATAGACGACCTCCAATGGCCCAAAATCGAACTCGCAGACATGTATCGCCTCCTTGGG	140	XP21_00455_Threonine_synthase	XP18_00458_Threonine_synthase	XP23_00458_Threonine_synthase	XP22_00449_Threonine_synthase	XP15_00460_Threonine_synthase
0	n12890	5	5	5	0	7	0	0	Yes	0.000236272	0.0176022	-1.88963	-4.56604	TCACAACGTCGGTGTTCTGTCTGAAGGCTGTACTGATCGGAGAGCAGCCCGTGGCTTGTGCCCCGTGGATAGAAAAGGGGATCTCCTTAACTAGTCCGA	99	XP21_00455_Threonine_synthase	XP18_00458_Threonine_synthase	XP23_00458_Threonine_synthase	XP22_00449_Threonine_synthase	XP15_00460_Threonine_synthase
0	n13428	5	5	5	0	7	0	0	Yes	0.000236272	0.0176022	-1.88963	-4.56604	TTGAAGGAGAGCCAACAGTTGGTCTTCAGGTAGGATTTACACCATTAATCCGCGCTGTTCGATTGGCCGCATTCCTTGGCGTCAAGGAACTGTGGGTTAAGAATGATAGCGTTAATCATCCAACTCTTTCCTTTAAGGATCGCGTGGTGTCCGTAGCGCTCTCCCGCGCTAAAGAACTGGGATTTCAGGTGGTCGCTTGTGCTTCAACGGGCAATCTCGCAAATTCTGTGGCTGCTCATGCTGCTGCGGCTGGCATGAAAAGCTATGTCTTTATTCCTCATAATCTAGAGCAAGGCAAAGTGCTGGCCTCCCTCGTATACGGAACCCGAGTCGTCGGCGTCCGGGGTTCATATGACCTCGTGAATCGGCTCTGCTTGGAAATTGTTGG	388	XP21_00455_Threonine_synthase	XP18_00458_Threonine_synthase	XP23_00458_Threonine_synthase	XP22_00449_Threonine_synthase	XP15_00460_Threonine_synthase
0	n41501	5	5	5	0	7	0	0	Yes	0.000236272	0.0176022	-1.88963	-4.56604	ACCCGTTTCCTGCCCTCAGACCATTGCAAAGTCCCT	36	XP21_00455_Threonine_synthase	XP18_00458_Threonine_synthase	XP23_00458_Threonine_synthase	XP22_00449_Threonine_synthase	XP15_00460_Threonine_synthase
0	n3037	5	5	5	0	7	0	0	Yes	0.000236272	0.0176022	-1.88963	-4.56604	CTCATATACCAAGGCAAGCAGATCCTTAATATGAACAAGGCCAAAGGAGTTATCTAGGTGTCCACGGCAAAGGGGCAGGCGAGTGTGGCGTGAGGTAATGGCTCGACGTATCTCTTGATTGAAAGGTTCCTCGACATCAAGGTAGACTACCTCTCC	156	XP22_00448_hypothetical_protein	XP15_00459_hypothetical_protein	XP23_00457_hypothetical_protein	XP18_00456_hypothetical_protein	XP21_00453_hypothetical_protein
0	n3953	5	5	5	0	7	0	0	Yes	0.000236272	0.0176022	-1.88963	-4.56604	CGTGAGAAGCCCAAAAAAGGTTGAAGTACCGTGAATAATTGCTGGTGTTTGAATGCCTACCTTGTAGATAAGTGGAGCGATCATACTGGCTAGGAACGGTTCACCAATCCAACCCAATGCTAAGCTTGCAATGGTGATTCCTAATTGGGTAGCAGAGAGGTAGGCATCTAGGCTGGAGGTGACTTTCTTTGCCTCTTGAGCCGCGCGATTACCCCC	216	XP22_00448_hypothetical_protein	XP15_00459_hypothetical_protein	XP23_00457_hypothetical_protein	XP18_00456_hypothetical_protein	XP21_00453_hypothetical_protein
0	n10958	5	5	5	0	7	0	0	Yes	0.000236272	0.0176022	-1.88963	-4.56604	TTGAAAAGGATAAGGTCTGGAAAGTCCCATTCTGTGATGGCCCTTCCTGGGGAATCCACCAAAAATGGGCGGGTGACGGCTAGATTCATGAAGTCATCGAGGCGACGAGGGAAAAACCAATGGGAAAGGGAATGCAGCTGCAGCCATAGCC	151	XP22_00448_hypothetical_protein	XP15_00459_hypothetical_protein	XP23_00457_hypothetical_protein	XP18_00456_hypothetical_protein	XP21_00453_hypothetical_protein
0	n13555	5	5	5	0	7	0	0	Yes	0.000236272	0.0176022	-1.88963	-4.56604	TTACTATAGTACATATCGTCTTTGGAGAAATGACTCCGAAGTCCCTGGCCATTTGTAAAGCCCTGCCCATTACACTCTTTGTTAGCCGTCCGCTCCAGTGGTTTCACTGGCTTTTCC	117	XP22_00448_hypothetical_protein	XP15_00459_hypothetical_protein	XP23_00457_hypothetical_protein	XP18_00456_hypothetical_protein	XP21_00453_hypothetical_protein
0	n15861	5	5	5	0	7	0	0	Yes	0.000236272	0.0176022	-1.88963	-4.56604	CAGGTTGGATGTGCAGAACATGTCGTAGGAGCGCGCTGGACAGCCAGTTTAGTAATTGAATAAAAGGG	68	XP22_00448_hypothetical_protein	XP15_00459_hypothetical_protein	XP23_00457_hypothetical_protein	XP18_00456_hypothetical_protein	XP21_00453_hypothetical_protein
0	n36505	5	5	5	0	7	0	0	Yes	0.000236272	0.0176022	-1.88963	-4.56604	TAAAAGCTCTGAACTTGTTCATAGTGAAGAAGAGCTACGTATGATCCTCTCTGAGAGTGAGAAATCCGAGAAAGTCACCTCTATGGGGAAAGAGTTCCTCATTAACATATTGGATCTGCG	120	XP22_00448_hypothetical_protein	XP15_00459_hypothetical_protein	XP23_00457_hypothetical_protein	XP18_00456_hypothetical_protein	XP21_00453_hypothetical_protein
0	n38448	5	5	5	0	7	0	0	Yes	0.000236272	0.0176022	-1.88963	-4.56604	AGCATGATTGACTACTGGAGTTTCTTGAAATGGACGCGCAGGACGCGCCGTCCATCCGTATCAATAACGGTCGCTAAGTAGTCACCAATGCAGACATG	98	XP22_00448_hypothetical_protein	XP15_00459_hypothetical_protein	XP23_00457_hypothetical_protein	XP18_00456_hypothetical_protein	XP21_00453_hypothetical_protein
0	n39701	5	5	5	0	7	0	0	Yes	0.000236272	0.0176022	-1.88963	-4.56604	AGACGCGTAGTCAGAGATATCATGACACCCCG	32	XP22_00448_hypothetical_protein	XP15_00459_hypothetical_protein	XP23_00457_hypothetical_protein	XP18_00456_hypothetical_protein	XP21_00453_hypothetical_protein
0	n15730	5	5	5	0	7	0	0	Yes	0.000236272	0.0176022	-1.88963	-4.56604	TCTCTCCATCCCTAGAAAGTCTGCCGTTGCCTACAACAAAGTGGTAGGCAAGTCCGTTTTTCATCCGGCGTACTCGCCGATGATAAGCATCAAAAGCACGA	101	XIPG_00422_hypothetical_protein	XIP2_00425_hypothetical_protein	XP23_00453_hypothetical_protein	XP15_00455_hypothetical_protein	XP21_00449_hypothetical_protein	XP18_00452_hypothetical_protein	XP22_00444_hypothetical_protein
0	n47803	5	5	5	0	7	0	0	Yes	0.000236272	0.0176022	-1.88963	-4.56604	GGCAACGCTCGTGCTTTTGATGCTTATCATCGG	33	XIPG_00422_hypothetical_protein	XIP2_00425_hypothetical_protein	XP23_00453_hypothetical_protein	XP15_00455_hypothetical_protein	XP21_00449_hypothetical_protein	XP18_00452_hypothetical_protein	XP22_00444_hypothetical_protein
0	n5810	5	5	5	0	7	0	0	Yes	0.000236272	0.0176022	-1.88963	-4.56604	GATCCATTTCTGGATGATTCGTGTGACCTAGCACATGGCATCGCTTTAGCACGCAGGCTTCTTATCGATATCTTAGAACTTGGATTGCCGACGGGAACCGAATTTCTCGACCCTATTATTCCTCAGTATATTAGCGACTTGATTTCCTGGTCTGCTATTGGAGCACGGAC	170	XP22_00441_Phospho-2-dehydro-3-deoxyheptonate_aldolase,_Tyr-sensitive	XP15_00447_Phospho-2-dehydro-3-deoxyheptonate_aldolase,_Tyr-sensitive	XP23_00446_Phospho-2-dehydro-3-deoxyheptonate_aldolase,_Tyr-sensitive	XP21_00440_Phospho-2-dehydro-3-deoxyheptonate_aldolase,_Tyr-sensitive	XP18_00445_Phospho-2-dehydro-3-deoxyheptonate_aldolase,_Tyr-sensitive
0	n6579	5	5	5	0	7	0	0	Yes	0.000236272	0.0176022	-1.88963	-4.56604	ATTGCTTTCTAGCATCATGCCTATGATATCCTTTCT	36	XP22_00441_Phospho-2-dehydro-3-deoxyheptonate_aldolase,_Tyr-sensitive	XP15_00447_Phospho-2-dehydro-3-deoxyheptonate_aldolase,_Tyr-sensitive	XP23_00446_Phospho-2-dehydro-3-deoxyheptonate_aldolase,_Tyr-sensitive	XP21_00440_Phospho-2-dehydro-3-deoxyheptonate_aldolase,_Tyr-sensitive	XP18_00445_Phospho-2-dehydro-3-deoxyheptonate_aldolase,_Tyr-sensitive
0	n12550	5	5	5	0	7	0	0	Yes	0.000236272	0.0176022	-1.88963	-4.56604	CCAGCAGCTCGCTGCTCTAGAACATTCTCCCAGACTAAAGGTTGACGATGGGGATCTTTTCCTGAGTTACTATGGCTGCAATCCACCATAATTGCAGGAGGCAGGTTGGCTCTACGCAGAAGTTCGACTGCAACAGCAGTCTGGTGTGGCCCGTAATTGGATCCTTCGCGCCCTCCACGAAGGACGATATGGCTGTCCGGATTACCAGTCGTTTTAACGATACTGGTGTGGCCATTCTGATCCATCCCTAAGAAGCTATGTGGGATTCTGGCAGAACGCATGGCATTAATAGCCGTTTGAACGCTCCCGTCTGTGCTATTTTTAAAACCAACAGGCATAGAAAGACCACTAGCCAGTTCACGGTGAGTCTGTGACTCTGT	380	XP22_00441_Phospho-2-dehydro-3-deoxyheptonate_aldolase,_Tyr-sensitive	XP15_00447_Phospho-2-dehydro-3-deoxyheptonate_aldolase,_Tyr-sensitive	XP23_00446_Phospho-2-dehydro-3-deoxyheptonate_aldolase,_Tyr-sensitive	XP21_00440_Phospho-2-dehydro-3-deoxyheptonate_aldolase,_Tyr-sensitive	XP18_00445_Phospho-2-dehydro-3-deoxyheptonate_aldolase,_Tyr-sensitive
0	n13341	5	5	5	0	7	0	0	Yes	0.000236272	0.0176022	-1.88963	-4.56604	TAGAGTGGAGAAGCGTTTTCATATCATCATGCGAGTCTACTTCGAAAAACCACGCACGACCGTTGGTTGGAAGGGGTTTATTAA	84	XP22_00441_Phospho-2-dehydro-3-deoxyheptonate_aldolase,_Tyr-sensitive	XP15_00447_Phospho-2-dehydro-3-deoxyheptonate_aldolase,_Tyr-sensitive	XP23_00446_Phospho-2-dehydro-3-deoxyheptonate_aldolase,_Tyr-sensitive	XP21_00440_Phospho-2-dehydro-3-deoxyheptonate_aldolase,_Tyr-sensitive	XP18_00445_Phospho-2-dehydro-3-deoxyheptonate_aldolase,_Tyr-sensitive
0	n29555	5	5	5	0	7	0	0	Yes	0.000236272	0.0176022	-1.88963	-4.56604	GAGCAAGGCCCAACAACGACCATTATGCGCTGATCTTTACCCCGCAAGATACGGCGTTCCACCTCTCTGCTCTCTAGGACAAGACGCTGAGCGGCCAAGGTGCTAGGGAGTTCCTCCTTGATTTGAGCAGGGGCAACAAGGCGCGCCAAACCCCT	155	XP22_00441_Phospho-2-dehydro-3-deoxyheptonate_aldolase,_Tyr-sensitive	XP15_00447_Phospho-2-dehydro-3-deoxyheptonate_aldolase,_Tyr-sensitive	XP23_00446_Phospho-2-dehydro-3-deoxyheptonate_aldolase,_Tyr-sensitive	XP21_00440_Phospho-2-dehydro-3-deoxyheptonate_aldolase,_Tyr-sensitive	XP18_00445_Phospho-2-dehydro-3-deoxyheptonate_aldolase,_Tyr-sensitive
0	n29909	5	5	5	0	7	0	0	Yes	0.000236272	0.0176022	-1.88963	-4.56604	AAAAGAAAAGTTATTTAGCAAGAAGCAAGCGTTCGGTAGCTTCCCAATCCATGCAGGAATCGGTAATGGAAACCCCGTACCGAAGTCGAGAGAGATCTTGCGGAAGTTCCTGATTTCCAGAATGTA	126	XP22_00441_Phospho-2-dehydro-3-deoxyheptonate_aldolase,_Tyr-sensitive	XP15_00447_Phospho-2-dehydro-3-deoxyheptonate_aldolase,_Tyr-sensitive	XP23_00446_Phospho-2-dehydro-3-deoxyheptonate_aldolase,_Tyr-sensitive	XP21_00440_Phospho-2-dehydro-3-deoxyheptonate_aldolase,_Tyr-sensitive	XP18_00445_Phospho-2-dehydro-3-deoxyheptonate_aldolase,_Tyr-sensitive
0	n9934	5	5	5	0	7	0	0	Yes	0.000236272	0.0176022	-1.88963	-4.56604	AGATTTTGTCTTCCGTGCAAGTTACAGTGACAGCCAGCAGGGGCAAGTAGTAGCAAGATACGTGCGTTCCTTAGGAAAAAGTCGTGCAGCAATCCTAGTGGACATCAGCAGAGATAGCAGCACGACCATAGCAGATAGCTTTCAAAAACAGTTTGTGCTTCTAGGGGGACGTATCGTAGCAGAGCTAGCCTACAATAGCGGCGACAAGAACTTCCAGGCACAGCTCACTACTGTCAAGGAGTCCGGAGCCGATTGTCTCTTTCTTCCGGGTAACTACACAGACTGTGCGACTAGTATGAAGCAGGCACAGCTCTTGGAGATGGGGCTCGACGTGTTTGGAGCGGACGGCTGGGACGCCACTGATCTTATACGGGTAGCTAGGGAGGC	387	XIPG_00431_Leu/Ile/Val-binding_protein_	XIP2_00434_Leu/Ile/Val-binding_protein_	XP23_00442_Leu/Ile/Val-binding_protein_	XP22_00437_Leu/Ile/Val-binding_protein_	XP21_00437_Leu/Ile/Val-binding_protein_	XP18_00442_Leu/Ile/Val-binding_protein_	XP15_00442_Leu/Ile/Val-binding_protein_
0	n14869	5	5	5	0	7	0	0	Yes	0.000236272	0.0176022	-1.88963	-4.56604	CGGAAGACAAAATCTTTGCCTTGCGTGATCTTGTCGTTGGAGGCGGCATTGGCAATTAGGGGGACCCGATGGCGTTGGGCAATAGGCGCAGCTTCTAGCGTACGCCCCGAGGCTACCTCCCCAATAAGGGCCACTACACGGTCTCTACTAATAAGTTCTCGAACAATAGCTGAAGTTTCCCCGGCCTTAGATTGGTTGTCTCGCACAATAAGTTTAATTGGATACCGTAGTGGAACATCTGCACTTTTTCCGCCTATCAAAACTCCACCTTGAGCATTTATCCCATCATTTGCCATCTGAATCCCAATCATGGCGTCTTGACCAAAACAGGCTTCTGTCCCACTAAGGGATTGGAAGACTCCAATGCAGAT	371	XIPG_00431_Leu/Ile/Val-binding_protein_	XIP2_00434_Leu/Ile/Val-binding_protein_	XP23_00442_Leu/Ile/Val-binding_protein_	XP22_00437_Leu/Ile/Val-binding_protein_	XP21_00437_Leu/Ile/Val-binding_protein_	XP18_00442_Leu/Ile/Val-binding_protein_	XP15_00442_Leu/Ile/Val-binding_protein_
0	n681	5	5	5	0	7	0	0	Yes	0.000236272	0.0176022	-1.88963	-4.56604	CCCACCCTGGTTTGTGAATTTAGAGATCCTGCGCTTCGAAAAAGCCCTCTAGCTGACGCTTTCTGGTAGGATGACGCATCTTGCGCAGGGATTTTGCTTCAATTTGGCGGATCCGTTCACGCGTTACGTTGAACTGGCGTCCTACTTCCTCCAGAGTGCGGCTATACCCATCCGTCAGCCCGAAC	185	XIP2_00435_RNA_polymerase_sigma_factor_RpoD	XIPG_00432_RNA_polymerase_sigma_factor_RpoD	XP23_00441_RNA_polymerase_sigma_factor_SigA	XP22_00436_RNA_polymerase_sigma_factor_SigA	XP21_00436_RNA_polymerase_sigma_factor_SigA	XP18_00441_RNA_polymerase_sigma_factor_SigA	XP15_00441_RNA_polymerase_sigma_factor_SigA
0	n13747	5	5	5	0	7	0	0	Yes	0.000236272	0.0176022	-1.88963	-4.56604	GAACGTGTGCGGGCCGTTCTTAAAATGTCCCAGCAGCCCATCTCTTTACAGTCTCCAGTAGGGGACAGCGAGGATACCAGCTTCGGTGATTTTATTGAAGACAAGAGAGCTGAAAACCCCGCTGATATGGCTGCGATTGTCCTACTCAAAGAAAAAATTAAGGACGTGTTATCGACATTGACCGAGCGTGAGCGACAAGTCCTTGAGCAAAGGTTCGGGCTGACG	225	XIP2_00435_RNA_polymerase_sigma_factor_RpoD	XIPG_00432_RNA_polymerase_sigma_factor_RpoD	XP23_00441_RNA_polymerase_sigma_factor_SigA	XP22_00436_RNA_polymerase_sigma_factor_SigA	XP21_00436_RNA_polymerase_sigma_factor_SigA	XP18_00441_RNA_polymerase_sigma_factor_SigA	XP15_00441_RNA_polymerase_sigma_factor_SigA
0	n14160	5	5	5	0	7	0	0	Yes	0.000236272	0.0176022	-1.88963	-4.56604	CAAATTTTCTACCTACGCCACCTGGTGGATTCGTCAGGCAATCACGCGTTCAATTGCTGATCAAGCCCGCACGATTCGTATCCCAGTACATATGATCGAGACGATTAACAAGCTCATTCGTGTGCAAAAACAACTTGTCCAGGAATATGGAC	152	XIP2_00435_RNA_polymerase_sigma_factor_RpoD	XIPG_00432_RNA_polymerase_sigma_factor_RpoD	XP23_00441_RNA_polymerase_sigma_factor_SigA	XP22_00436_RNA_polymerase_sigma_factor_SigA	XP21_00436_RNA_polymerase_sigma_factor_SigA	XP18_00441_RNA_polymerase_sigma_factor_SigA	XP15_00441_RNA_polymerase_sigma_factor_SigA
0	n38553	5	5	5	0	7	0	0	Yes	0.000236272	0.0176022	-1.88963	-4.56604	GGAAACATGGGCCTAATGAAGGCAGTGGAAAAATTCGAGTACCGCCGAGGCTACAAATTTTCTACCTACGCCACCTGG	78	XIP2_00435_RNA_polymerase_sigma_factor_RpoD	XIPG_00432_RNA_polymerase_sigma_factor_RpoD	XP23_00441_RNA_polymerase_sigma_factor_SigA	XP22_00436_RNA_polymerase_sigma_factor_SigA	XP21_00436_RNA_polymerase_sigma_factor_SigA	XP18_00441_RNA_polymerase_sigma_factor_SigA	XP15_00441_RNA_polymerase_sigma_factor_SigA
0	n3875	5	5	5	0	7	0	0	Yes	0.000236272	0.0176022	-1.88963	-4.56604	AGCTCAGTTCTAAACCGTGAACTGCGGGAAAGACAACGTCTTGTGCACTCGATAGCCTCACACGTTTATACTTGGCGTGATAGTGGAATATTTGGGATCGTGGCGGTCTGCAACTCAGACAAGCGTAAACAGGTTGAGTCCTCTATTCTATCCATTGTGGAGGGGGTACGTTCCAAAGAGGTAGGGGAACAGGAGCTTCGCAAGGCAAAAATGGCATTTCTTTCTTCAGAACTTCAAAATTTGATGGATACACATGGACGAGCTGCTCAACTGGGTTCTAGCTGGTTG	288	XIPG_00437_hypothetical_protein	XIP2_00439_hypothetical_protein	XP23_00437_hypothetical_protein	XP22_00433_hypothetical_protein	XP21_00431_hypothetical_protein	XP15_00438_hypothetical_protein	XP18_00436_hypothetical_protein
0	n3877	5	5	5	0	7	0	0	Yes	0.000236272	0.0176022	-1.88963	-4.56604	ACATAGAGAGGCAAAAGAAAAGACATTCTGTGAACGAACAGATTCAAAGCCGAGGAGCTTTTTCTTAGCACGGTCTAGCTCATCTGTCGTTAAGCCTTCAGTAGCCACTTTATTGATTTCTTCGACTAATTCGTTCCGGGCTTGTTTAGCCCTGCGGGGATCCGTTCCAAGGTAATATGCGAAGAGTCCTGGCACGAGCCCAATCATTTGACTGGCGCCTACATAGTAGGCCAGTGCATTTTTTTCACGAATACGCGCGAAAAAGCGAGAACTTAGATCGTTACTCGCCTCCTGCAGAAGTTCCATCGC	309	XIPG_00437_hypothetical_protein	XIP2_00439_hypothetical_protein	XP23_00437_hypothetical_protein	XP22_00433_hypothetical_protein	XP21_00431_hypothetical_protein	XP15_00438_hypothetical_protein	XP18_00436_hypothetical_protein
0	n21777	5	5	5	0	7	0	0	Yes	0.000236272	0.0176022	-1.88963	-4.56604	GCTGCTCAACTGGGTTCTAGCTGGTTGACTGCACACAATCCTAGCTTCAATTATGACTACCTTAATGCGGCACAAAGGGTAACTGCGTCTAGTGTACGCACAGTGGC	107	XIPG_00437_hypothetical_protein	XIP2_00439_hypothetical_protein	XP23_00437_hypothetical_protein	XP22_00433_hypothetical_protein	XP21_00431_hypothetical_protein	XP15_00438_hypothetical_protein	XP18_00436_hypothetical_protein
0	n49203	5	5	5	0	7	0	0	Yes	0.000236272	0.0176022	-1.88963	-4.56604	GAATGTCTTTTCTTTTGCCTCTCTATGTGCAACAAACGAGCTCTTGGGTCT	51	XIPG_00437_hypothetical_protein	XIP2_00439_hypothetical_protein	XP23_00437_hypothetical_protein	XP22_00433_hypothetical_protein	XP21_00431_hypothetical_protein	XP15_00438_hypothetical_protein	XP18_00436_hypothetical_protein
0	n23866	5	5	5	0	7	0	0	Yes	0.000236272	0.0176022	-1.88963	-4.56604	GAGGACTCCGTCCTGGGAAAAAATCTTAATAACATGCAGGAGGTTAAAGCACGCAATGGCCCTGTTATAGCCATTGGCACTGAAGGAAAT	90	XIPG_00439_Glutamine--fructose-6-phosphate_aminotransferase_[isomerizing]	XIP2_00441_Glutamine--fructose-6-phosphate_aminotransferase_[isomerizing]	XP23_00435_Glutamine--fructose-6-phosphate_aminotransferase_[isomerizing]	XP22_00431_Glutamine--fructose-6-phosphate_aminotransferase_[isomerizing]	XP21_00429_Glutamine--fructose-6-phosphate_aminotransferase_[isomerizing]	XP18_00434_Glutamine--fructose-6-phosphate_aminotransferase_[isomerizing]	XP15_00436_Glutamine--fructose-6-phosphate_aminotransferase_[isomerizing]
0	n32024	5	5	5	0	7	0	0	Yes	0.000236272	0.0176022	-1.88963	-4.56604	TACTCTGGTGCTTCCGGAACAAGCAAGACGTCGTCCGCTATCCGTGCTAGTGATTTATTTCCTTCAGTGCCAATGGCTATA	81	XIPG_00439_Glutamine--fructose-6-phosphate_aminotransferase_[isomerizing]	XIP2_00441_Glutamine--fructose-6-phosphate_aminotransferase_[isomerizing]	XP23_00435_Glutamine--fructose-6-phosphate_aminotransferase_[isomerizing]	XP22_00431_Glutamine--fructose-6-phosphate_aminotransferase_[isomerizing]	XP21_00429_Glutamine--fructose-6-phosphate_aminotransferase_[isomerizing]	XP18_00434_Glutamine--fructose-6-phosphate_aminotransferase_[isomerizing]	XP15_00436_Glutamine--fructose-6-phosphate_aminotransferase_[isomerizing]
0	n8437	5	5	5	0	7	0	0	Yes	0.000236272	0.0176022	-1.88963	-4.56604	TTGTTACTTCAAAAAACTCTGCTTCTTTATTGACGTCTTGAAAGTACACGCCCCGCATGAGACGGGAAAAATATTCCGTATCCTCCTTGTAAGTTAGACAGTA	103	XIPG_00443_Heme_chaperone_HemW	XIP2_00445_Heme_chaperone_HemW	XP23_00431_Heme_chaperone_HemW	XP22_00427_Heme_chaperone_HemW	XP21_00425_Heme_chaperone_HemW	XP18_00430_Heme_chaperone_HemW	XP15_00432_Heme_chaperone_HemW
0	n26684	5	5	5	0	7	0	0	Yes	0.000236272	0.0176022	-1.88963	-4.56604	CTTTTCTGCAGAGACCGTAGCAGGGTTCATTTCAACGGTCCACTCCTTTACTTGACGTAAATCTAAGTGCTTGCTCAGTCCACGAAAAAGGTAGTCTAA	99	XIPG_00443_Heme_chaperone_HemW	XIP2_00445_Heme_chaperone_HemW	XP23_00431_Heme_chaperone_HemW	XP22_00427_Heme_chaperone_HemW	XP21_00425_Heme_chaperone_HemW	XP18_00430_Heme_chaperone_HemW	XP15_00432_Heme_chaperone_HemW
0	n27983	5	5	5	0	7	0	0	Yes	0.000236272	0.0176022	-1.88963	-4.56604	CCCTGCTACGGTCTCTGCAGAAAAGGGGCGTTTGTTACTAGATTGGGGAGTCAATCGTATTAGTATGGGGATACAATCTTGGGACCCAGGGCT	93	XIPG_00443_Heme_chaperone_HemW	XIP2_00445_Heme_chaperone_HemW	XP23_00431_Heme_chaperone_HemW	XP22_00427_Heme_chaperone_HemW	XP21_00425_Heme_chaperone_HemW	XP18_00430_Heme_chaperone_HemW	XP15_00432_Heme_chaperone_HemW
0	n40088	5	5	5	0	7	0	0	Yes	0.000236272	0.0176022	-1.88963	-4.56604	AAAGAAGCAGAGTTTTTTGAAGTAACAATGGATTACCTAGAAGGAGCGGGTTATTGCCAATACGAGATCTCTAACTATACATCTCCTGGAAAGGAATGTCTCCATAATCTGGGTTATTGGAGGGG	125	XIPG_00443_Heme_chaperone_HemW	XIP2_00445_Heme_chaperone_HemW	XP23_00431_Heme_chaperone_HemW	XP22_00427_Heme_chaperone_HemW	XP21_00425_Heme_chaperone_HemW	XP18_00430_Heme_chaperone_HemW	XP15_00432_Heme_chaperone_HemW
0	n42336	5	5	5	0	7	0	0	Yes	0.000236272	0.0176022	-1.88963	-4.56604	AAGACTCTCTTGGCAAAACTGTCCTGCTCCGCCCAGATCATATC	44	XIPG_00443_Heme_chaperone_HemW	XIP2_00445_Heme_chaperone_HemW	XP23_00431_Heme_chaperone_HemW	XP22_00427_Heme_chaperone_HemW	XP21_00425_Heme_chaperone_HemW	XP18_00430_Heme_chaperone_HemW	XP15_00432_Heme_chaperone_HemW
0	n5890	5	5	5	0	7	0	0	Yes	0.000236272	0.0176022	-1.88963	-4.56604	AGTAAAACCGTGGTCATCCCGTGAAACTTTGGCCTACGAGAAGGAATTACTGGGATTTTATGTTACTGGGCACCCGCTAGAGCCATATCGGACAGCCCTCGTAGGTGAGCAGCATGTCTCAATTGCTGAGATAAAGCAGCTCCCTGAAGGATCTGTCACACTTAGAATGGCCGGCATGCTTATCTTAGTGGAAGAAAAGTTCACCAAGACCGATGGCAGACCGTATGCCATTCTGGTCATAGAAGATTTCACCGGGGCCGTGGAAGCCTCCGCATGGAATGAGGTATTCTTAAGATTC	298	XIPG_00446_DNA_polymerase_III_subunit_alpha	XIP2_00448_DNA_polymerase_III_subunit_alpha	XP23_00429_DNA_polymerase_III_subunit_alpha	XP21_00422_DNA_polymerase_III_subunit_alpha	XP18_00427_DNA_polymerase_III_subunit_alpha	XP22_00425_DNA_polymerase_III_subunit_alpha	XP15_00430_DNA_polymerase_III_subunit_alpha
0	n7586	5	5	5	0	7	0	0	Yes	0.000236272	0.0176022	-1.88963	-4.56604	AGTTTCACGGGATGACCACGGTTTTACTTCGGGAACTGGCCGCTGTGGAGTGGAGAGGTAGCCTTCTTCAACTAGAGAAAACAGAGAGGCTTGCCCACTGGATCTGTCTCGATGGAGAGATATCGCTCCCTTCATGGCCG	140	XIPG_00446_DNA_polymerase_III_subunit_alpha	XIP2_00448_DNA_polymerase_III_subunit_alpha	XP23_00429_DNA_polymerase_III_subunit_alpha	XP21_00422_DNA_polymerase_III_subunit_alpha	XP18_00427_DNA_polymerase_III_subunit_alpha	XP22_00425_DNA_polymerase_III_subunit_alpha	XP15_00430_DNA_polymerase_III_subunit_alpha
0	n9904	5	5	5	0	7	0	0	Yes	0.000236272	0.0176022	-1.88963	-4.56604	CTGGAGTATGAGCTTTCCGTTATAGAAACGGCAGGATTTGTAAGTTATTTCCTAATCGTCTGGGATTTCATCCACTTTGCAAAGCAGCATGACATTCCAGTGGGACCTGGGCGTGGGTCTGCTGCGGGGTCGCTTGTCGCCTATGTCTTGGGCATTACTGACCTAGATCCCCTCCACTACGGACTGATTTTTGAGCGTTTTCTCAATCCAGAGCGTGTCAGTCCCCCAGATATCGATATCGATTTCTGTCAAAATCGGCG	260	XIPG_00446_DNA_polymerase_III_subunit_alpha	XIP2_00448_DNA_polymerase_III_subunit_alpha	XP23_00429_DNA_polymerase_III_subunit_alpha	XP21_00422_DNA_polymerase_III_subunit_alpha	XP18_00427_DNA_polymerase_III_subunit_alpha	XP22_00425_DNA_polymerase_III_subunit_alpha	XP15_00430_DNA_polymerase_III_subunit_alpha
0	n14169	5	5	5	0	7	0	0	Yes	0.000236272	0.0176022	-1.88963	-4.56604	GACTTCCTTGGCCTCAAAACCCTAACCGTTGTCCACGATGTTATTTCCTTTATTCGTCATCACCAGCCGCGTTTCGATATTACGCAGATTCCGTCTGATGACGCTCCCACCCTTGATCTC	120	XIPG_00446_DNA_polymerase_III_subunit_alpha	XIP2_00448_DNA_polymerase_III_subunit_alpha	XP23_00429_DNA_polymerase_III_subunit_alpha	XP21_00422_DNA_polymerase_III_subunit_alpha	XP18_00427_DNA_polymerase_III_subunit_alpha	XP22_00425_DNA_polymerase_III_subunit_alpha	XP15_00430_DNA_polymerase_III_subunit_alpha
0	n22739	5	5	5	0	7	0	0	Yes	0.000236272	0.0176022	-1.88963	-4.56604	CATAATATGCTAGAGCAGGAACCTCGTGTTCAACGACTTTGGGACTATGCTTTGGTACTTGAGGGTATCAGCCGCAATACAGGCATCCACGCCGCCGGGGTGGTAATTGGAGATTATAACCTTTCCGATGGCCATGTCCCCCTTTGCAGGGGAAAGGATAAGGAAATTGTCACACAGTACCCTATGGGGCCTCTCACGGACCTTGGGATGTTAAAGATGGACTTCCTTGGCCTCAAAACCCTAACC	246	XIPG_00446_DNA_polymerase_III_subunit_alpha	XIP2_00448_DNA_polymerase_III_subunit_alpha	XP23_00429_DNA_polymerase_III_subunit_alpha	XP21_00422_DNA_polymerase_III_subunit_alpha	XP18_00427_DNA_polymerase_III_subunit_alpha	XP22_00425_DNA_polymerase_III_subunit_alpha	XP15_00430_DNA_polymerase_III_subunit_alpha
0	n23453	5	5	5	0	7	0	0	Yes	0.000236272	0.0176022	-1.88963	-4.56604	ATTCGCTTCGGCCTCGCTGCCATCAAAAACGTAGGAGAGCAGGCTATGTCTTCTGCTATCCAGGAACGTAGTCGC	75	XIPG_00446_DNA_polymerase_III_subunit_alpha	XIP2_00448_DNA_polymerase_III_subunit_alpha	XP23_00429_DNA_polymerase_III_subunit_alpha	XP21_00422_DNA_polymerase_III_subunit_alpha	XP18_00427_DNA_polymerase_III_subunit_alpha	XP22_00425_DNA_polymerase_III_subunit_alpha	XP15_00430_DNA_polymerase_III_subunit_alpha
0	n40870	5	5	5	0	7	0	0	Yes	0.000236272	0.0176022	-1.88963	-4.56604	TCTGCTATCCAGGAACGTAGTCGCGGAGGAACTTTCCGATGTTTGGAGGATTTTTGCGGTCGAATGGACCCTCGGAC	77	XIPG_00446_DNA_polymerase_III_subunit_alpha	XIP2_00448_DNA_polymerase_III_subunit_alpha	XP23_00429_DNA_polymerase_III_subunit_alpha	XP21_00422_DNA_polymerase_III_subunit_alpha	XP18_00427_DNA_polymerase_III_subunit_alpha	XP22_00425_DNA_polymerase_III_subunit_alpha	XP15_00430_DNA_polymerase_III_subunit_alpha
0	n2780	5	5	5	0	7	0	0	Yes	0.000236272	0.0176022	-1.88963	-4.56604	ACCTAAAGGGTAAGGTCCCAGGCTCCCCTAGGCCAGTTTTACGTGACATGGTAGCATTCTCGAAATTATCTTTTCCTTTCCCTCTAGGAGGGAGCTGCTCACAGAGTTGCGGAGGAACGGTGAAAAAACGGTTGTCGAAAGCAAGTATTACTTTTACAGTAGCCTGGCATCGAAGGCGGCGCTCCGTGTTAGGATCTAAAGATCCTGTGTCATCCTTGCGATTTGTTTGACACAATAGGAGGG	243	XP21_00415_hypothetical_protein	XP18_00420_hypothetical_protein	XP23_00422_hypothetical_protein
0	n31232	5	5	5	0	7	0	0	Yes	0.000236272	0.0176022	-1.88963	-4.56604	GGCCGTCGATCGCTTTTCATCCCTTCCAGGCTCGCCAGACGGCACACTC	49	XP21_00415_hypothetical_protein	XP18_00420_hypothetical_protein	XP23_00422_hypothetical_protein
0	n8452	5	5	5	0	7	0	0	Yes	0.000236272	0.0176022	-1.88963	-4.56604	ATGAGTACCTGCACCACCATAAACATTGGGGGGATACTCCTTTGTAAGGAAGAGAGCCCTCATGAGAAAGGAAAGTTACGCTCTGCCGAGCAGCCAAGTTAGTCTGCCATGATGAGGCAAAAC	123	XP22_00417_6-phosphogluconolactonase	XP15_00422_6-phosphogluconolactonase	XP23_00420_6-phosphogluconolactonase	XP21_00413_6-phosphogluconolactonase	XP18_00418_6-phosphogluconolactonase	XIPG_00456_Alpha-maltose-1-phosphate_synthase	XIP2_00458_Alpha-maltose-1-phosphate_synthase	XP22_00416_Alpha-maltose-1-phosphate_synthase	XP18_00417_Alpha-maltose-1-phosphate_synthase	XP15_00421_Alpha-maltose-1-phosphate_synthase	XP23_00419_Alpha-maltose-1-phosphate_synthase		XP21_00412_Alpha-maltose-1-phosphate_synthase
0	n6075	5	5	5	0	7	0	0	Yes	0.000236272	0.0176022	-1.88963	-4.56604	ACGGCCTCTCTATTTCATGGCACTCGGGCCCTAGAAGCAACTGATCGCTTAGTAGTTGAAAACTACGTACCCAAGCTTAAGGCTTGGCGCCTAACCTTTACCTATCCTTTAATTAACGCTGCTCGACATGTGCTTTTTTTGGTAAAAGATTCGATGGAAAAGGACAAGATACTCCAACAGGTCCTTAGCGGAAAATCGGACTTTCCCTGCAGCCG	215	XP22_00417_6-phosphogluconolactonase	XP15_00422_6-phosphogluconolactonase	XP23_00420_6-phosphogluconolactonase	XP21_00413_6-phosphogluconolactonase	XP18_00418_6-phosphogluconolactonase
0	n9512	5	5	5	0	7	0	0	Yes	0.000236272	0.0176022	-1.88963	-4.56604	AACTACTGTACAGCATCTAGAGTACTGCTAGACCATGTGCCAATTCCTGCACAAAATATCCTCAGAATGAAGGGAGAACTAGATCCTGCAGAGGCTGCTTCAGAGTATGAAGCCCTCCTGAAAGGACGTACTGGCAGCGGAAAGATCTACCAGCATGATCTCCTTCTCCTGGGTGTGGGGGAGGACGGTCA	191	XP22_00417_6-phosphogluconolactonase	XP15_00422_6-phosphogluconolactonase	XP23_00420_6-phosphogluconolactonase	XP21_00413_6-phosphogluconolactonase	XP18_00418_6-phosphogluconolactonase
0	n12688	5	5	5	0	7	0	0	Yes	0.000236272	0.0176022	-1.88963	-4.56604	CTGAAGGTAACCACAGTACGGGACCAGTGCAACACACGTCCTGCCAACGCCGCAAAAATGGGTTGTGGCGTGCTACCTCCACTTAGGGCAATGCGAAACTCATTACGCACGCTGATGGCTCGGCGTGCTTCCA	133	XP22_00417_6-phosphogluconolactonase	XP15_00422_6-phosphogluconolactonase	XP23_00420_6-phosphogluconolactonase	XP21_00413_6-phosphogluconolactonase	XP18_00418_6-phosphogluconolactonase
0	n30392	5	5	5	0	7	0	0	Yes	0.000236272	0.0176022	-1.88963	-4.56604	GACGAACGGTGTGTCGAACCGAGCGATACGCGGAG	35	XP22_00417_6-phosphogluconolactonase	XP15_00422_6-phosphogluconolactonase	XP23_00420_6-phosphogluconolactonase	XP21_00413_6-phosphogluconolactonase	XP18_00418_6-phosphogluconolactonase
[truncated: 6,817 more rows]
