# Supplementary material for: Essential Amino Acid Enrichment and Positive Selection Highlight Endosymbiont's Role in a Global Virus-Vectoring Pest
Source: mSystems. 2021 Feb 2;6(1):e01048-20. doi: 10.1128/mSystems.01048-20 (PMC7857533; doi:10.1128/mSystems.01048-20)
Supplement: TABLE S4 [file mSystems.01048-20-st004.xlsx]

## Sheet: Sheet1
codeML results	Site Specific Model of Positive Selction
	LRT P-value M7 vs. M8	M8 ω (dN/dS)	Positively Selected Sites
arginine	0.000820144	2.15415	67 S 0.696,118 I 0.607,222 Y 0.687,225 S 0.594,334 V 0.575,453 S 0.590,504 R 0.823,512 N 0.711,564 E 0.807,569 E 0.655,571 K 0.570,581 G 0.615,590 I 0.812,592 G 0.776,606 K 0.723,645 L 0.668,658 E 0.682,666 K 0.599,670 D 0.738,708 S 0.590,757 M 0.679,759 K 0.810,773 N 0.652,786 S 0.684,788 T 0.772,921 D 0.827,960 T 0.607,1072 R 0.617,1134 Q 0.569,1267 S 0.771,1307 E 0.600,1310 I 0.658,1401 A 0.67…
histidine	0.0543682	1.23204	28 A 0.605,57 M 0.520,143 G 0.519,149 S 0.589,168 Y 0.559,222 T 0.512,430 S 0.635,490 N 0.537,549 H 0.794,554 E 0.530,577 S 0.505,673 E 0.680,743 S 0.514,802 L 0.618,901 K 0.537,916 N 0.548,1096 G 0.744,1328 V 0.506,1373 S 0.730,1607 K 0.515,1609 L 0.523,1612 N 0.502,1620 G 0.511,1655 Y 0.541,1687 D 0.504,2028 M 0.520,2067 C 0.644,2102 T 0.514,2107 R 0.541,2142 C 0.699,2198 I 0.618,2288 V 0.513,2…
isoleucine	0.000695099	3.88689	21 T 0.624,105 M 0.744,144 K 0.569,267 E 0.644,287 N 0.520,389 I 0.542,417 K 0.736,565 S 0.855,606 A 0.824,636 L 0.669,652 S 0.852,661 F 0.658,708 A 0.662,744 T 0.620,901 R 0.505,904 T 0.602,924 E 0.818,1054 C 0.656,1061 E 0.632,1132 R 0.783,1405 T 0.545,1410 K 0.656,1469 A 0.750,1484 S 0.866,1511 I 0.673,1588 L 0.595,1604 L 0.754,1613 H 0.506,1731 S 0.610,1990 E 0.644,2092 K 0.641,2105 G 0.867,2…
leucine	0.000482559	5.5967	95 S 0.639,354 E 0.676,456 K 0.673,469 G 0.873,522 I 0.842,584 C 0.737,634 H 0.802,680 S 0.691,730 I 0.734,753 L 0.886,866 G 0.752,871 T 0.541,1153 I 0.944,1172 N 0.766,1284 L 0.521,1435 D 0.869,1452 G 0.542,1497 V 0.635,1512 R 0.857,1520 N 0.574,1536 T 0.541,1537 A 0.635,1539 P 0.931,1581 R 0.938,1654 S 0.798,1664 S 0.561,1686 N 0.656,1708 D 0.639,1720 L 0.522,1791 R 0.536,1889 Q 0.859,1908 G 0.…
threonine	0.00405174	2.9157	21 T 0.642,34 L 0.523,48 R 0.503,105 M 0.785,144 K 0.671,267 E 0.668,271 I 0.518,287 N 0.506,376 I 0.649,417 K 0.783,565 S 0.895,606 A 0.831,636 L 0.634,652 S 0.892,661 F 0.624,677 S 0.533,708 A 0.671,744 T 0.593,818 A 0.804,1086 R 0.585,1089 K 0.650,1099 A 0.770,1108 E 0.775,1121 L 0.894,1309 I 0.648,1334 V 0.771,1340 C 0.694,1435 S 0.514,1475 R 0.938,1476 L 0.531,1672 G 0.704,1720 E 0.910,1766 …
tryptophan	0.00140877	2.88646	206 V 0.526,251 S 0.742,375 S 0.638,407 N 0.534,429 D 0.533,610 Q 0.698,629 G 0.545,884 R 0.813,920 V 0.648,952 E 0.535,1003 S 0.708,1056 S 0.667,1102 T 0.502,1169 M 0.609,1175 E 0.633,1177 D 0.539,1179 G 0.532,1209 S 0.511,1379 I 0.615,1424 I 0.819,1594 S 0.632,1612 A 0.564,1686 Y 0.835,1744 V 0.523,1849 N 0.564,1908 H 0.805,1913 E 0.553,1936 S 0.534,2032 E 0.709,2075 Q 0.741,2148 V 0.559,2219 A…
valine	0.285153	1	143 T 0.531,163 E 0.757,293 C 0.657,300 E 0.544,371 R 0.731,649 K 0.598,708 A 0.708,723 S 0.832,750 I 0.630,827 L 0.565,843 L 0.726
aromatic amino acids	2.8552e-05	3.39735	206 V 0.519,251 S 0.733,375 S 0.630,407 N 0.528,429 D 0.530,610 Q 0.691,629 G 0.541,884 R 0.806,920 V 0.641,952 E 0.530,1003 S 0.700,1056 S 0.665,1227 N 0.556,1286 H 0.797,1291 E 0.548,1314 S 0.530,1410 E 0.702,1453 Q 0.734,1526 V 0.557,1597 A 0.623,1625 Q 0.657,1670 A 0.622,2463 R 0.552,2464 K 0.563,2533 S 0.738,2535 L 0.528,2549 E 0.569,2556 Y 0.592,2650 W 0.663,2712 A 0.706,3041 K 0.542,3043 L…
thiamine	0.0302028	3.90391	52 G 0.548,80 S 0.545,82 K 0.542,248 V 0.545,250 R 0.676,253 K 0.548,283 R 0.647,376 T 0.721,377 A 0.564,448 A 0.710,455 Q 0.521,479 C 0.762,480 S 0.843,553 K 0.667,644 Q 0.803,645 S 0.857,646 R 0.805,732 I 0.830,744 L 0.745,749 R 0.636
	LRT P-value MO vs. M3
valine	0.000102558	N/A	N/A
